# Supplementary material for: Expression of smooth muscle-like effectors and core cardiomyocyte regulators in the contractile papillae of Ciona
Source: EvoDevo. 2020 Aug 3;11:15. doi: 10.1186/s13227-020-00162-x (PMC7397655; doi:10.1186/s13227-020-00162-x)
Supplement: Supplementary file 2 — Additional file 2. Differential gene expression analysis table for Cluster J (ACCs) from Sharma et al. [91]. [file 13227_2020_162_MOESM2_ESM.xlsx]

## Sheet: Cluster J, Sharma et al. 2019
ANISEED ID	KH ID	UniqueName	Top3 BLAST hits in human	AveLog(FC)	pValue	Adj pValue	Pct-1	Pct-2	No. of ISH	ISH URL	ANISEED URL	GHOST URL
Cirobu.g00014792	KH.S605.3	CRYBA1/2/4	CRYBB2; CRYGN; CRYGS	5.90299	2.99e-48	4.02e-44	1	0.253	13	https://www.aniseed.cnrs.fr/aniseed/gene/show_expression?unique_id=Cirobu.g00014792	https://www.aniseed.cnrs.fr/aniseed/gene/show_gene?unique_id=Cirobu.g00014792	http://ghost.zool.kyoto-u.ac.jp/cgi-bin/fordetailkh21.cgi?name=KH.S605.3;source=kh2013
Cirobu.g00005701	KH.C3.516	KH2013:KH.C3.516	KH.C3.516	4.14887	6.09e-22	8.18e-18	0.917	0.002	0	https://www.aniseed.cnrs.fr/aniseed/gene/show_expression?unique_id=Cirobu.g00005701	https://www.aniseed.cnrs.fr/aniseed/gene/show_gene?unique_id=Cirobu.g00005701	http://ghost.zool.kyoto-u.ac.jp/cgi-bin/fordetailkh21.cgi?name=KH.C3.516;source=kh2013
Cirobu.g00008631	KH.C7.753	TG	SMOC1; TG	4.01995	3.67e-21	4.93e-17	0.833	0.021	0	https://www.aniseed.cnrs.fr/aniseed/gene/show_expression?unique_id=Cirobu.g00008631	https://www.aniseed.cnrs.fr/aniseed/gene/show_gene?unique_id=Cirobu.g00008631	http://ghost.zool.kyoto-u.ac.jp/cgi-bin/fordetailkh21.cgi?name=KH.C7.753;source=kh2013
Cirobu.g00002066	KH.C11.249	RSPO3	SPON2	4.00848	3.62e-24	4.86e-20	0.583	0.123	0	https://www.aniseed.cnrs.fr/aniseed/gene/show_expression?unique_id=Cirobu.g00002066	https://www.aniseed.cnrs.fr/aniseed/gene/show_gene?unique_id=Cirobu.g00002066	http://ghost.zool.kyoto-u.ac.jp/cgi-bin/fordetailkh21.cgi?name=KH.C11.249;source=kh2013
Cirobu.g00006920	KH.C4.797	KH2013:KH.C4.797_FRRS1	FRRS1; MALRD1; MDGA1	3.77062	3.94e-25	5.29e-21	1	0.011	0	https://www.aniseed.cnrs.fr/aniseed/gene/show_expression?unique_id=Cirobu.g00006920	https://www.aniseed.cnrs.fr/aniseed/gene/show_gene?unique_id=Cirobu.g00006920	http://ghost.zool.kyoto-u.ac.jp/cgi-bin/fordetailkh21.cgi?name=KH.C4.797;source=kh2013
Cirobu.g00006660	KH.C4.559	KH2013:KH.C4.559_TAGLN/2/3	CNN1; TAGLN; TAGLN2	3.54949	4.6e-27	6.18e-23	1	0.158	0	https://www.aniseed.cnrs.fr/aniseed/gene/show_expression?unique_id=Cirobu.g00006660	https://www.aniseed.cnrs.fr/aniseed/gene/show_gene?unique_id=Cirobu.g00006660	http://ghost.zool.kyoto-u.ac.jp/cgi-bin/fordetailkh21.cgi?name=KH.C4.559;source=kh2013
Cirobu.g00010438	KH.C9.850	NAS-1/6/8	ASTL; BMP1; MEP1A	3.49108	3.34e-19	4.49e-15	0.917	0.022	4	https://www.aniseed.cnrs.fr/aniseed/gene/show_expression?unique_id=Cirobu.g00010438	https://www.aniseed.cnrs.fr/aniseed/gene/show_gene?unique_id=Cirobu.g00010438	http://ghost.zool.kyoto-u.ac.jp/cgi-bin/fordetailkh21.cgi?name=KH.C9.850;source=kh2013
Cirobu.g00014804	KH.S610.1	CALM1/2/4	CALM1; CALM2; CALM3	3.24195	2.74e-17	3.68e-13	0.833	0.066	0	https://www.aniseed.cnrs.fr/aniseed/gene/show_expression?unique_id=Cirobu.g00014804	https://www.aniseed.cnrs.fr/aniseed/gene/show_gene?unique_id=Cirobu.g00014804	http://ghost.zool.kyoto-u.ac.jp/cgi-bin/fordetailkh21.cgi?name=KH.S610.1;source=kh2013
Cirobu.g00005939	KH.C3.736	KH2013:KH.C3.736_TUB1/3	TUBA1C; TUBA3C; TUBA3D	3.09239	8.78e-23	1.18e-18	0.917	0.174	5	https://www.aniseed.cnrs.fr/aniseed/gene/show_expression?unique_id=Cirobu.g00005939	https://www.aniseed.cnrs.fr/aniseed/gene/show_gene?unique_id=Cirobu.g00005939	http://ghost.zool.kyoto-u.ac.jp/cgi-bin/fordetailkh21.cgi?name=KH.C3.736;source=kh2013
Cirobu.g00013438	KH.L96.90	KH2013:KH.L96.90	CRABP2	2.92872	3.53e-22	4.74e-18	0.917	0.038	0	https://www.aniseed.cnrs.fr/aniseed/gene/show_expression?unique_id=Cirobu.g00013438	https://www.aniseed.cnrs.fr/aniseed/gene/show_gene?unique_id=Cirobu.g00013438	http://ghost.zool.kyoto-u.ac.jp/cgi-bin/fordetailkh21.cgi?name=KH.L96.90;source=kh2013
Cirobu.g00010771	KH.L116.40	KH2013:KH.L116.40_ATP2A1/2	ATP2A1; ATP2A2; ATP2A3	2.86837	5.35e-21	7.19e-17	0.833	0.155	0	https://www.aniseed.cnrs.fr/aniseed/gene/show_expression?unique_id=Cirobu.g00010771	https://www.aniseed.cnrs.fr/aniseed/gene/show_gene?unique_id=Cirobu.g00010771	http://ghost.zool.kyoto-u.ac.jp/cgi-bin/fordetailkh21.cgi?name=KH.L116.40;source=kh2013
Cirobu.g00002187	KH.C11.360	KH2013:KH.C11.360	KH.C11.360	2.85305	1.06e-09	1.42e-05	0.417	0.035	1	https://www.aniseed.cnrs.fr/aniseed/gene/show_expression?unique_id=Cirobu.g00002187	https://www.aniseed.cnrs.fr/aniseed/gene/show_gene?unique_id=Cirobu.g00002187	http://ghost.zool.kyoto-u.ac.jp/cgi-bin/fordetailkh21.cgi?name=KH.C11.360;source=kh2013
Cirobu.g00000306	KH.C1.1276	KH2013:KH.C1.1276_CALM1/2	CALM1; CALM3; CALML3	2.82043	6.89e-15	9.26e-11	0.917	0.18	0	https://www.aniseed.cnrs.fr/aniseed/gene/show_expression?unique_id=Cirobu.g00000306	https://www.aniseed.cnrs.fr/aniseed/gene/show_gene?unique_id=Cirobu.g00000306	http://ghost.zool.kyoto-u.ac.jp/cgi-bin/fordetailkh21.cgi?name=KH.C1.1276;source=kh2013
Cirobu.g00010123	KH.C9.565	ANNIX	ANXA1; ANXA4; ANXA7	2.79954	6.74e-19	9.06e-15	0.917	0.166	0	https://www.aniseed.cnrs.fr/aniseed/gene/show_expression?unique_id=Cirobu.g00010123	https://www.aniseed.cnrs.fr/aniseed/gene/show_gene?unique_id=Cirobu.g00010123	http://ghost.zool.kyoto-u.ac.jp/cgi-bin/fordetailkh21.cgi?name=KH.C9.565;source=kh2013
Cirobu.g00009738	KH.C9.212	C6AST1/3/4	ASTL; MEP1A; MEP1B	2.71521	1.71e-18	2.3e-14	0.833	0.047	11	https://www.aniseed.cnrs.fr/aniseed/gene/show_expression?unique_id=Cirobu.g00009738	https://www.aniseed.cnrs.fr/aniseed/gene/show_gene?unique_id=Cirobu.g00009738	http://ghost.zool.kyoto-u.ac.jp/cgi-bin/fordetailkh21.cgi?name=KH.C9.212;source=kh2013
Cirobu.g00000677	KH.C1.436	PHO8	ALPL; ALPP; ALPPL2	2.66916	2.84e-15	3.82e-11	0.667	0	0	https://www.aniseed.cnrs.fr/aniseed/gene/show_expression?unique_id=Cirobu.g00000677	https://www.aniseed.cnrs.fr/aniseed/gene/show_gene?unique_id=Cirobu.g00000677	http://ghost.zool.kyoto-u.ac.jp/cgi-bin/fordetailkh21.cgi?name=KH.C1.436;source=kh2013
Cirobu.g00008940	KH.C8.318	KH2013:KH.C8.318_CSNK1A1	CSNK1A1; CSNK1A1L; CSNK1E	2.5949	3.29e-23	4.42e-19	1	0.168	0	https://www.aniseed.cnrs.fr/aniseed/gene/show_expression?unique_id=Cirobu.g00008940	https://www.aniseed.cnrs.fr/aniseed/gene/show_gene?unique_id=Cirobu.g00008940	http://ghost.zool.kyoto-u.ac.jp/cgi-bin/fordetailkh21.cgi?name=KH.C8.318;source=kh2013
Cirobu.g00006611	KH.C4.513	Ci-R1CiGC27a04	KH.C4.513	2.52958	2.48e-13	3.33e-09	1	0.259	8	https://www.aniseed.cnrs.fr/aniseed/gene/show_expression?unique_id=Cirobu.g00006611	https://www.aniseed.cnrs.fr/aniseed/gene/show_gene?unique_id=Cirobu.g00006611	http://ghost.zool.kyoto-u.ac.jp/cgi-bin/fordetailkh21.cgi?name=KH.C4.513;source=kh2013
Cirobu.g00010065	KH.C9.512	KH2013:KH.C9.512_VIL1	AVIL; SCIN; VIL1	2.51477	2.29e-12	3.07e-08	1	0.18	0	https://www.aniseed.cnrs.fr/aniseed/gene/show_expression?unique_id=Cirobu.g00010065	https://www.aniseed.cnrs.fr/aniseed/gene/show_gene?unique_id=Cirobu.g00010065	http://ghost.zool.kyoto-u.ac.jp/cgi-bin/fordetailkh21.cgi?name=KH.C9.512;source=kh2013
Cirobu.g00011005	KH.L13.35	KH2013:KH.L13.35	KH.L13.35	2.4765	1.67e-16	2.24e-12	0.833	0.07	2	https://www.aniseed.cnrs.fr/aniseed/gene/show_expression?unique_id=Cirobu.g00011005	https://www.aniseed.cnrs.fr/aniseed/gene/show_gene?unique_id=Cirobu.g00011005	http://ghost.zool.kyoto-u.ac.jp/cgi-bin/fordetailkh21.cgi?name=KH.L13.35;source=kh2013
Cirobu.g00004856	KH.C2.637	KH2013:KH.C2.637_B3GALT1	B3GALT1; B3GALT5; B3GNT5	2.44443	7.84e-12	1.05e-07	0.75	0.059	4	https://www.aniseed.cnrs.fr/aniseed/gene/show_expression?unique_id=Cirobu.g00004856	https://www.aniseed.cnrs.fr/aniseed/gene/show_gene?unique_id=Cirobu.g00004856	http://ghost.zool.kyoto-u.ac.jp/cgi-bin/fordetailkh21.cgi?name=KH.C2.637;source=kh2013
Cirobu.g00009220	KH.C8.573	KH2013:KH.C8.573_CALM1/2	CALM1; CALM2; CALM3	2.35472	2.63e-13	3.54e-09	0.833	0.193	0	https://www.aniseed.cnrs.fr/aniseed/gene/show_expression?unique_id=Cirobu.g00009220	https://www.aniseed.cnrs.fr/aniseed/gene/show_gene?unique_id=Cirobu.g00009220	http://ghost.zool.kyoto-u.ac.jp/cgi-bin/fordetailkh21.cgi?name=KH.C8.573;source=kh2013
Cirobu.g00006195	KH.C4.129	TSPAN1/11/18	TSPAN11; TSPAN17; TSPAN6	2.34746	3.88e-16	5.21e-12	1	0.165	0	https://www.aniseed.cnrs.fr/aniseed/gene/show_expression?unique_id=Cirobu.g00006195	https://www.aniseed.cnrs.fr/aniseed/gene/show_gene?unique_id=Cirobu.g00006195	http://ghost.zool.kyoto-u.ac.jp/cgi-bin/fordetailkh21.cgi?name=KH.C4.129;source=kh2013
Cirobu.g00009833	KH.C9.3	ZPD	GP2; TECTA; UMOD	2.33554	1.52e-15	2.05e-11	1	0.171	5	https://www.aniseed.cnrs.fr/aniseed/gene/show_expression?unique_id=Cirobu.g00009833	https://www.aniseed.cnrs.fr/aniseed/gene/show_gene?unique_id=Cirobu.g00009833	http://ghost.zool.kyoto-u.ac.jp/cgi-bin/fordetailkh21.cgi?name=KH.C9.3;source=kh2013
Cirobu.g00001374	KH.C10.175	KH2013:KH.C10.175	KH.C10.175	2.31775	3.16e-06	0.0424512	0.5	0.085	4	https://www.aniseed.cnrs.fr/aniseed/gene/show_expression?unique_id=Cirobu.g00001374	https://www.aniseed.cnrs.fr/aniseed/gene/show_gene?unique_id=Cirobu.g00001374	http://ghost.zool.kyoto-u.ac.jp/cgi-bin/fordetailkh21.cgi?name=KH.C10.175;source=kh2013
Cirobu.g00009924	KH.C9.384	KH2013:KH.C9.384_MYLK	MYLK; MYLK3; MYLK4	2.23539	1.23e-14	1.65e-10	0.917	0.041	4	https://www.aniseed.cnrs.fr/aniseed/gene/show_expression?unique_id=Cirobu.g00009924	https://www.aniseed.cnrs.fr/aniseed/gene/show_gene?unique_id=Cirobu.g00009924	http://ghost.zool.kyoto-u.ac.jp/cgi-bin/fordetailkh21.cgi?name=KH.C9.384;source=kh2013
Cirobu.g00011014	KH.L130.10	KH2013:KH.L130.10	KH.L130.10	2.22626	1.4e-19	1.87e-15	1	0.367	0	https://www.aniseed.cnrs.fr/aniseed/gene/show_expression?unique_id=Cirobu.g00011014	https://www.aniseed.cnrs.fr/aniseed/gene/show_gene?unique_id=Cirobu.g00011014	http://ghost.zool.kyoto-u.ac.jp/cgi-bin/fordetailkh21.cgi?name=KH.L130.10;source=kh2013
Cirobu.g00007524	KH.C5.62	KH2013:KH.C5.62_ODF3L2	ODF3; ODF3L1; ODF3L2	2.17071	5.01e-11	6.73e-07	0.75	0.097	0	https://www.aniseed.cnrs.fr/aniseed/gene/show_expression?unique_id=Cirobu.g00007524	https://www.aniseed.cnrs.fr/aniseed/gene/show_gene?unique_id=Cirobu.g00007524	http://ghost.zool.kyoto-u.ac.jp/cgi-bin/fordetailkh21.cgi?name=KH.C5.62;source=kh2013
Cirobu.g00008949	KH.C8.326	C3ORF64	EOGT; POMGNT2	2.15993	3.61e-14	4.85e-10	0.833	0.084	4	https://www.aniseed.cnrs.fr/aniseed/gene/show_expression?unique_id=Cirobu.g00008949	https://www.aniseed.cnrs.fr/aniseed/gene/show_gene?unique_id=Cirobu.g00008949	http://ghost.zool.kyoto-u.ac.jp/cgi-bin/fordetailkh21.cgi?name=KH.C8.326;source=kh2013
Cirobu.g00005738	KH.C3.55	KH2013:KH.C3.55	KH.C3.55	2.0787	3.59e-10	4.83e-06	0.667	0.024	0	https://www.aniseed.cnrs.fr/aniseed/gene/show_expression?unique_id=Cirobu.g00005738	https://www.aniseed.cnrs.fr/aniseed/gene/show_gene?unique_id=Cirobu.g00005738	http://ghost.zool.kyoto-u.ac.jp/cgi-bin/fordetailkh21.cgi?name=KH.C3.55;source=kh2013
Cirobu.g00011157	KH.L140.5	CMTM4/7	CMTM4; CMTM7; PLP2	2.07247	6.55e-10	8.8e-06	1	0.315	2	https://www.aniseed.cnrs.fr/aniseed/gene/show_expression?unique_id=Cirobu.g00011157	https://www.aniseed.cnrs.fr/aniseed/gene/show_gene?unique_id=Cirobu.g00011157	http://ghost.zool.kyoto-u.ac.jp/cgi-bin/fordetailkh21.cgi?name=KH.L140.5;source=kh2013
Cirobu.g00009359	KH.C8.70	ITPR1/2/3	ITPR1; ITPR2; ITPR3	2.06995	1.8e-14	2.42e-10	0.833	0.199	0	https://www.aniseed.cnrs.fr/aniseed/gene/show_expression?unique_id=Cirobu.g00009359	https://www.aniseed.cnrs.fr/aniseed/gene/show_gene?unique_id=Cirobu.g00009359	http://ghost.zool.kyoto-u.ac.jp/cgi-bin/fordetailkh21.cgi?name=KH.C8.70;source=kh2013
Cirobu.g00007595	KH.C5.83	KH2013:KH.C5.83	KH.C5.83	2.0655	3.92e-11	5.26e-07	0.833	0.041	4	https://www.aniseed.cnrs.fr/aniseed/gene/show_expression?unique_id=Cirobu.g00007595	https://www.aniseed.cnrs.fr/aniseed/gene/show_gene?unique_id=Cirobu.g00007595	http://ghost.zool.kyoto-u.ac.jp/cgi-bin/fordetailkh21.cgi?name=KH.C5.83;source=kh2013
Cirobu.g00008743	KH.C8.137	KH2013:KH.C8.137	KH.C8.137	2.03167	2.52e-11	3.38e-07	0.75	0.036	0	https://www.aniseed.cnrs.fr/aniseed/gene/show_expression?unique_id=Cirobu.g00008743	https://www.aniseed.cnrs.fr/aniseed/gene/show_gene?unique_id=Cirobu.g00008743	http://ghost.zool.kyoto-u.ac.jp/cgi-bin/fordetailkh21.cgi?name=KH.C8.137;source=kh2013
Cirobu.g00009665	KH.C9.147	KH2013:KH.C9.147_KRTAP10-4/6/7	KH.C9.147	2.00414	1.34e-10	1.8e-06	1	0.527	5	https://www.aniseed.cnrs.fr/aniseed/gene/show_expression?unique_id=Cirobu.g00009665	https://www.aniseed.cnrs.fr/aniseed/gene/show_gene?unique_id=Cirobu.g00009665	http://ghost.zool.kyoto-u.ac.jp/cgi-bin/fordetailkh21.cgi?name=KH.C9.147;source=kh2013
Cirobu.g00004401	KH.C2.223	CAP1/2	CAP1; CAP2	1.94894	1.95e-13	2.61e-09	0.917	0.172	8	https://www.aniseed.cnrs.fr/aniseed/gene/show_expression?unique_id=Cirobu.g00004401	https://www.aniseed.cnrs.fr/aniseed/gene/show_gene?unique_id=Cirobu.g00004401	http://ghost.zool.kyoto-u.ac.jp/cgi-bin/fordetailkh21.cgi?name=KH.C2.223;source=kh2013
Cirobu.g00011396	KH.L152.2	ISL1/2	ISL1; ISL2; LHX9	1.94278	8.04e-11	1.08e-06	0.833	0.084	44	https://www.aniseed.cnrs.fr/aniseed/gene/show_expression?unique_id=Cirobu.g00011396	https://www.aniseed.cnrs.fr/aniseed/gene/show_gene?unique_id=Cirobu.g00011396	http://ghost.zool.kyoto-u.ac.jp/cgi-bin/fordetailkh21.cgi?name=KH.L152.2;source=kh2013
Cirobu.g00004086	KH.C14.77	KH2013:KH.C14.77	KH.C14.77	1.93208	4.28e-15	5.75e-11	0.833	0.019	0	https://www.aniseed.cnrs.fr/aniseed/gene/show_expression?unique_id=Cirobu.g00004086	https://www.aniseed.cnrs.fr/aniseed/gene/show_gene?unique_id=Cirobu.g00004086	http://ghost.zool.kyoto-u.ac.jp/cgi-bin/fordetailkh21.cgi?name=KH.C14.77;source=kh2013
Cirobu.g00015176	KH.S908.2	CILP	CILP; CILP2; TECTA	1.91964	1.52e-08	0.000203927	0.333	0.017	17	https://www.aniseed.cnrs.fr/aniseed/gene/show_expression?unique_id=Cirobu.g00015176	https://www.aniseed.cnrs.fr/aniseed/gene/show_gene?unique_id=Cirobu.g00015176	http://ghost.zool.kyoto-u.ac.jp/cgi-bin/fordetailkh21.cgi?name=KH.S908.2;source=kh2013
Cirobu.g00009334	KH.C8.678	KH2013:KH.C8.678_TLL2	BMP1; TLL1; TLL2	1.91168	2.7e-12	3.63e-08	0.667	0.011	0	https://www.aniseed.cnrs.fr/aniseed/gene/show_expression?unique_id=Cirobu.g00009334	https://www.aniseed.cnrs.fr/aniseed/gene/show_gene?unique_id=Cirobu.g00009334	http://ghost.zool.kyoto-u.ac.jp/cgi-bin/fordetailkh21.cgi?name=KH.C8.678;source=kh2013
Cirobu.g00001472	KH.C10.264	MSI1/2	HNRNPDL; MSI1; MSI2	1.87719	3.61e-11	4.86e-07	0.75	0.138	7	https://www.aniseed.cnrs.fr/aniseed/gene/show_expression?unique_id=Cirobu.g00001472	https://www.aniseed.cnrs.fr/aniseed/gene/show_gene?unique_id=Cirobu.g00001472	http://ghost.zool.kyoto-u.ac.jp/cgi-bin/fordetailkh21.cgi?name=KH.C10.264;source=kh2013
Cirobu.g00002236	KH.C11.404	CYP2J2/6	CYP1A1; CYP2E1; CYP2J2	1.82072	1.71e-11	2.29e-07	0.667	0.025	0	https://www.aniseed.cnrs.fr/aniseed/gene/show_expression?unique_id=Cirobu.g00002236	https://www.aniseed.cnrs.fr/aniseed/gene/show_gene?unique_id=Cirobu.g00002236	http://ghost.zool.kyoto-u.ac.jp/cgi-bin/fordetailkh21.cgi?name=KH.C11.404;source=kh2013
Cirobu.g00006733	KH.C4.626	KH2013:KH.C4.626	DSP; EPPK1; PLEC	1.82008	3.54e-09	4.76e-05	0.667	0.074	1	https://www.aniseed.cnrs.fr/aniseed/gene/show_expression?unique_id=Cirobu.g00006733	https://www.aniseed.cnrs.fr/aniseed/gene/show_gene?unique_id=Cirobu.g00006733	http://ghost.zool.kyoto-u.ac.jp/cgi-bin/fordetailkh21.cgi?name=KH.C4.626;source=kh2013
Cirobu.g00015038	KH.S775.5	KH2013:KH.S775.5	KH.S775.5	1.81525	2.04e-10	2.74e-06	0.5	0.003	0	https://www.aniseed.cnrs.fr/aniseed/gene/show_expression?unique_id=Cirobu.g00015038	https://www.aniseed.cnrs.fr/aniseed/gene/show_gene?unique_id=Cirobu.g00015038	http://ghost.zool.kyoto-u.ac.jp/cgi-bin/fordetailkh21.cgi?name=KH.S775.5;source=kh2013
Cirobu.g00003425	KH.C13.25	KH2013:KH.C13.25_GCLM	AKR1C3; GCLM	1.78736	3.94e-10	5.3e-06	0.833	0.089	0	https://www.aniseed.cnrs.fr/aniseed/gene/show_expression?unique_id=Cirobu.g00003425	https://www.aniseed.cnrs.fr/aniseed/gene/show_gene?unique_id=Cirobu.g00003425	http://ghost.zool.kyoto-u.ac.jp/cgi-bin/fordetailkh21.cgi?name=KH.C13.25;source=kh2013
Cirobu.g00010349	KH.C9.77	KH2013:KH.C9.77_MATN4	FBN2; FBN3; LTBP4	1.78131	8.52e-14	1.14e-09	0.667	0.003	0	https://www.aniseed.cnrs.fr/aniseed/gene/show_expression?unique_id=Cirobu.g00010349	https://www.aniseed.cnrs.fr/aniseed/gene/show_gene?unique_id=Cirobu.g00010349	http://ghost.zool.kyoto-u.ac.jp/cgi-bin/fordetailkh21.cgi?name=KH.C9.77;source=kh2013
Cirobu.g00001996	KH.C11.184	KH2013:KH.C11.184_GAL10	GALE; TGDS; UXS1	1.74004	3.4e-11	4.57e-07	0.917	0.104	5	https://www.aniseed.cnrs.fr/aniseed/gene/show_expression?unique_id=Cirobu.g00001996	https://www.aniseed.cnrs.fr/aniseed/gene/show_gene?unique_id=Cirobu.g00001996	http://ghost.zool.kyoto-u.ac.jp/cgi-bin/fordetailkh21.cgi?name=KH.C11.184;source=kh2013
Cirobu.g00014791	KH.S605.2	KH2013:KH.S605.2	KH.S605.2	1.7185	1.75e-07	0.00234578	0.667	0.065	0	https://www.aniseed.cnrs.fr/aniseed/gene/show_expression?unique_id=Cirobu.g00014791	https://www.aniseed.cnrs.fr/aniseed/gene/show_gene?unique_id=Cirobu.g00014791	http://ghost.zool.kyoto-u.ac.jp/cgi-bin/fordetailkh21.cgi?name=KH.S605.2;source=kh2013
Cirobu.g00004808	KH.C2.594	KH2013:KH.C2.594	KH.C2.594	1.71183	1.25e-07	0.00167534	1	0.867	7	https://www.aniseed.cnrs.fr/aniseed/gene/show_expression?unique_id=Cirobu.g00004808	https://www.aniseed.cnrs.fr/aniseed/gene/show_gene?unique_id=Cirobu.g00004808	http://ghost.zool.kyoto-u.ac.jp/cgi-bin/fordetailkh21.cgi?name=KH.C2.594;source=kh2013
Cirobu.g00014352	KH.S351.5	SLC16A11/13/4	SLC16A12; SLC16A4; SLC16A6	1.69887	3.82e-10	5.13e-06	0.667	0.017	0	https://www.aniseed.cnrs.fr/aniseed/gene/show_expression?unique_id=Cirobu.g00014352	https://www.aniseed.cnrs.fr/aniseed/gene/show_gene?unique_id=Cirobu.g00014352	http://ghost.zool.kyoto-u.ac.jp/cgi-bin/fordetailkh21.cgi?name=KH.S351.5;source=kh2013
Cirobu.g00004174	KH.C2.1055	KH2013:KH.C2.1055_PLA2G1B	PLA2G1B; PLA2G2A; PLA2G2E	1.68414	4.36e-05	0.586216	0.833	0.329	0	https://www.aniseed.cnrs.fr/aniseed/gene/show_expression?unique_id=Cirobu.g00004174	https://www.aniseed.cnrs.fr/aniseed/gene/show_gene?unique_id=Cirobu.g00004174	http://ghost.zool.kyoto-u.ac.jp/cgi-bin/fordetailkh21.cgi?name=KH.C2.1055;source=kh2013
Cirobu.g00009649	KH.C9.132	OLFM1/2/3	OLFM1; OLFM2; OLFM3	1.66804	7.28e-09	9.78e-05	0.667	0.054	0	https://www.aniseed.cnrs.fr/aniseed/gene/show_expression?unique_id=Cirobu.g00009649	https://www.aniseed.cnrs.fr/aniseed/gene/show_gene?unique_id=Cirobu.g00009649	http://ghost.zool.kyoto-u.ac.jp/cgi-bin/fordetailkh21.cgi?name=KH.C9.132;source=kh2013
Cirobu.g00013376	KH.L96.33	KRTAP11-1	KH.L96.33	1.64612	1.6e-08	0.000215529	0.5	0.009	0	https://www.aniseed.cnrs.fr/aniseed/gene/show_expression?unique_id=Cirobu.g00013376	https://www.aniseed.cnrs.fr/aniseed/gene/show_gene?unique_id=Cirobu.g00013376	http://ghost.zool.kyoto-u.ac.jp/cgi-bin/fordetailkh21.cgi?name=KH.L96.33;source=kh2013
Cirobu.g00003524	KH.C14.116	KH2013:KH.C14.116_VWA1/2	COL12A1; COL14A1; MATN2	1.63238	0.000125514	1	0.583	0.09	1	https://www.aniseed.cnrs.fr/aniseed/gene/show_expression?unique_id=Cirobu.g00003524	https://www.aniseed.cnrs.fr/aniseed/gene/show_gene?unique_id=Cirobu.g00003524	http://ghost.zool.kyoto-u.ac.jp/cgi-bin/fordetailkh21.cgi?name=KH.C14.116;source=kh2013
Cirobu.g00009047	KH.C8.415	ALG10	ALG10; ALG10B	1.61879	5.42e-09	7.28e-05	0.75	0.097	0	https://www.aniseed.cnrs.fr/aniseed/gene/show_expression?unique_id=Cirobu.g00009047	https://www.aniseed.cnrs.fr/aniseed/gene/show_gene?unique_id=Cirobu.g00009047	http://ghost.zool.kyoto-u.ac.jp/cgi-bin/fordetailkh21.cgi?name=KH.C8.415;source=kh2013
Cirobu.g00006306	KH.C4.231	BX005256.5	KH.C4.231	1.61792	3.43e-09	4.6e-05	1	0.448	5	https://www.aniseed.cnrs.fr/aniseed/gene/show_expression?unique_id=Cirobu.g00006306	https://www.aniseed.cnrs.fr/aniseed/gene/show_gene?unique_id=Cirobu.g00006306	http://ghost.zool.kyoto-u.ac.jp/cgi-bin/fordetailkh21.cgi?name=KH.C4.231;source=kh2013
Cirobu.g00012126	KH.L22.12	KH2013:KH.L22.12	KH.L22.12	1.60884	0.00355373	1	0.417	0.089	0	https://www.aniseed.cnrs.fr/aniseed/gene/show_expression?unique_id=Cirobu.g00012126	https://www.aniseed.cnrs.fr/aniseed/gene/show_gene?unique_id=Cirobu.g00012126	http://ghost.zool.kyoto-u.ac.jp/cgi-bin/fordetailkh21.cgi?name=KH.L22.12;source=kh2013
Cirobu.g00006193	KH.C4.127	LGALS4/8/9	LGALS4; LGALS8	1.6082	2.02e-06	0.0271439	0.917	0.37	1	https://www.aniseed.cnrs.fr/aniseed/gene/show_expression?unique_id=Cirobu.g00006193	https://www.aniseed.cnrs.fr/aniseed/gene/show_gene?unique_id=Cirobu.g00006193	http://ghost.zool.kyoto-u.ac.jp/cgi-bin/fordetailkh21.cgi?name=KH.C4.127;source=kh2013
Cirobu.g00011904	KH.L18.100	CSH1	A4GNT	1.57603	2.79e-09	3.75e-05	0.833	0.117	4	https://www.aniseed.cnrs.fr/aniseed/gene/show_expression?unique_id=Cirobu.g00011904	https://www.aniseed.cnrs.fr/aniseed/gene/show_gene?unique_id=Cirobu.g00011904	http://ghost.zool.kyoto-u.ac.jp/cgi-bin/fordetailkh21.cgi?name=KH.L18.100;source=kh2013
Cirobu.g00005669	KH.C3.486	KH2013:KH.C3.486_CLEC-45/46/47	CLEC4E; COLEC12; MBL2	1.52858	8.33e-07	0.0111867	0.5	0.046	0	https://www.aniseed.cnrs.fr/aniseed/gene/show_expression?unique_id=Cirobu.g00005669	https://www.aniseed.cnrs.fr/aniseed/gene/show_gene?unique_id=Cirobu.g00005669	http://ghost.zool.kyoto-u.ac.jp/cgi-bin/fordetailkh21.cgi?name=KH.C3.486;source=kh2013
Cirobu.g00006509	KH.C4.42	CAPN1/11/2/3/8/9	CAPN1; CAPN3; CAPN9	1.51411	1.15e-07	0.00155047	0.833	0.191	0	https://www.aniseed.cnrs.fr/aniseed/gene/show_expression?unique_id=Cirobu.g00006509	https://www.aniseed.cnrs.fr/aniseed/gene/show_gene?unique_id=Cirobu.g00006509	http://ghost.zool.kyoto-u.ac.jp/cgi-bin/fordetailkh21.cgi?name=KH.C4.42;source=kh2013
Cirobu.g00002049	KH.C11.232	KH2013:KH.C11.232_FUT8	FUT8	1.50841	4.37e-07	0.00587647	0.583	0.035	0	https://www.aniseed.cnrs.fr/aniseed/gene/show_expression?unique_id=Cirobu.g00002049	https://www.aniseed.cnrs.fr/aniseed/gene/show_gene?unique_id=Cirobu.g00002049	http://ghost.zool.kyoto-u.ac.jp/cgi-bin/fordetailkh21.cgi?name=KH.C11.232;source=kh2013
Cirobu.g00008671	KH.C7.794	KH2013:KH.C7.794_CSPP1	KH.C7.794	1.50814	1.02e-13	1.37e-09	0.667	0.002	0	https://www.aniseed.cnrs.fr/aniseed/gene/show_expression?unique_id=Cirobu.g00008671	https://www.aniseed.cnrs.fr/aniseed/gene/show_gene?unique_id=Cirobu.g00008671	http://ghost.zool.kyoto-u.ac.jp/cgi-bin/fordetailkh21.cgi?name=KH.C7.794;source=kh2013
Cirobu.g00006027	KH.C3.819	LIG1	LIG1; LIG3; LIG4	1.50377	1.53e-06	0.0205884	0.417	0.112	0	https://www.aniseed.cnrs.fr/aniseed/gene/show_expression?unique_id=Cirobu.g00006027	https://www.aniseed.cnrs.fr/aniseed/gene/show_gene?unique_id=Cirobu.g00006027	http://ghost.zool.kyoto-u.ac.jp/cgi-bin/fordetailkh21.cgi?name=KH.C3.819;source=kh2013
Cirobu.g00004386	KH.C2.209	KH2013:KH.C2.209_CALM1/3	CALM1; CALM3; CALML3	1.50136	7.94e-08	0.00106704	0.75	0.174	13	https://www.aniseed.cnrs.fr/aniseed/gene/show_expression?unique_id=Cirobu.g00004386	https://www.aniseed.cnrs.fr/aniseed/gene/show_gene?unique_id=Cirobu.g00004386	http://ghost.zool.kyoto-u.ac.jp/cgi-bin/fordetailkh21.cgi?name=KH.C2.209;source=kh2013
Cirobu.g00010751	KH.L116.21	KH2013:KH.L116.21_TRY-2	CTRL; OVCH1; OVCH2	1.46867	2.69e-08	0.000362008	0.667	0.06	0	https://www.aniseed.cnrs.fr/aniseed/gene/show_expression?unique_id=Cirobu.g00010751	https://www.aniseed.cnrs.fr/aniseed/gene/show_gene?unique_id=Cirobu.g00010751	http://ghost.zool.kyoto-u.ac.jp/cgi-bin/fordetailkh21.cgi?name=KH.L116.21;source=kh2013
Cirobu.g00009579	KH.C8.90	KH2013:KH.C8.90	KH.C8.90	1.4581	6.46e-08	0.000868372	0.583	0.022	0	https://www.aniseed.cnrs.fr/aniseed/gene/show_expression?unique_id=Cirobu.g00009579	https://www.aniseed.cnrs.fr/aniseed/gene/show_gene?unique_id=Cirobu.g00009579	http://ghost.zool.kyoto-u.ac.jp/cgi-bin/fordetailkh21.cgi?name=KH.C8.90;source=kh2013
Cirobu.g00002760	KH.C12.225	RASSF/2/4/6	RASSF2; RASSF4; RASSF6	1.45144	4.71e-10	6.33e-06	0.5	0.003	0	https://www.aniseed.cnrs.fr/aniseed/gene/show_expression?unique_id=Cirobu.g00002760	https://www.aniseed.cnrs.fr/aniseed/gene/show_gene?unique_id=Cirobu.g00002760	http://ghost.zool.kyoto-u.ac.jp/cgi-bin/fordetailkh21.cgi?name=KH.C12.225;source=kh2013
Cirobu.g00014471	KH.S417.3	GAL3ST1	GAL3ST1; GAL3ST3; GAL3ST4	1.43759	2.03e-05	0.272965	0.667	0.093	0	https://www.aniseed.cnrs.fr/aniseed/gene/show_expression?unique_id=Cirobu.g00014471	https://www.aniseed.cnrs.fr/aniseed/gene/show_gene?unique_id=Cirobu.g00014471	http://ghost.zool.kyoto-u.ac.jp/cgi-bin/fordetailkh21.cgi?name=KH.S417.3;source=kh2013
Cirobu.g00000387	KH.C1.175	KLRC1/2/3	KLRD1; KLRG1; KLRK1	1.43511	8.01e-07	0.0107609	0.917	0.351	1	https://www.aniseed.cnrs.fr/aniseed/gene/show_expression?unique_id=Cirobu.g00000387	https://www.aniseed.cnrs.fr/aniseed/gene/show_gene?unique_id=Cirobu.g00000387	http://ghost.zool.kyoto-u.ac.jp/cgi-bin/fordetailkh21.cgi?name=KH.C1.175;source=kh2013
Cirobu.g00005450	KH.C3.282	SELPLG	KH.C3.282	1.43489	6.73e-09	9.04e-05	0.917	0.285	1	https://www.aniseed.cnrs.fr/aniseed/gene/show_expression?unique_id=Cirobu.g00005450	https://www.aniseed.cnrs.fr/aniseed/gene/show_gene?unique_id=Cirobu.g00005450	http://ghost.zool.kyoto-u.ac.jp/cgi-bin/fordetailkh21.cgi?name=KH.C3.282;source=kh2013
Cirobu.g00014117	KH.S1877.1	KH2013:KH.S1877.1	KH.S1877.1	1.43207	0.000414238	1	0.417	0.036	0	https://www.aniseed.cnrs.fr/aniseed/gene/show_expression?unique_id=Cirobu.g00014117	https://www.aniseed.cnrs.fr/aniseed/gene/show_gene?unique_id=Cirobu.g00014117	http://ghost.zool.kyoto-u.ac.jp/cgi-bin/fordetailkh21.cgi?name=KH.S1877.1;source=kh2013
Cirobu.g00009001	KH.C8.374	GRK4/5/6	GRK4; GRK5; GRK6	1.42437	5.27e-07	0.00708693	0.833	0.326	6	https://www.aniseed.cnrs.fr/aniseed/gene/show_expression?unique_id=Cirobu.g00009001	https://www.aniseed.cnrs.fr/aniseed/gene/show_gene?unique_id=Cirobu.g00009001	http://ghost.zool.kyoto-u.ac.jp/cgi-bin/fordetailkh21.cgi?name=KH.C8.374;source=kh2013
Cirobu.g00011779	KH.L170.42	KH2013:KH.L170.42_GNG10/12/2/3/4/5/7/8	GNG12; GNG2; GNG7	1.41292	7.53e-09	0.000101147	1	0.207	4	https://www.aniseed.cnrs.fr/aniseed/gene/show_expression?unique_id=Cirobu.g00011779	https://www.aniseed.cnrs.fr/aniseed/gene/show_gene?unique_id=Cirobu.g00011779	http://ghost.zool.kyoto-u.ac.jp/cgi-bin/fordetailkh21.cgi?name=KH.L170.42;source=kh2013
Cirobu.g00010097	KH.C9.541	RGS17/18/19/20	RGS21; RGS4; RGS8	1.40275	0.00259047	1	0.667	0.195	0	https://www.aniseed.cnrs.fr/aniseed/gene/show_expression?unique_id=Cirobu.g00010097	https://www.aniseed.cnrs.fr/aniseed/gene/show_gene?unique_id=Cirobu.g00010097	http://ghost.zool.kyoto-u.ac.jp/cgi-bin/fordetailkh21.cgi?name=KH.C9.541;source=kh2013
Cirobu.g00003881	KH.C14.446	KH2013:KH.C14.446	KH.C14.446	1.37887	7.85e-05	1	0.5	0.093	0	https://www.aniseed.cnrs.fr/aniseed/gene/show_expression?unique_id=Cirobu.g00003881	https://www.aniseed.cnrs.fr/aniseed/gene/show_gene?unique_id=Cirobu.g00003881	http://ghost.zool.kyoto-u.ac.jp/cgi-bin/fordetailkh21.cgi?name=KH.C14.446;source=kh2013
Cirobu.g00001203	KH.C1.916	KH2013:KH.C1.916_CG8147	ALPI; ALPL; ALPPL2	1.36926	3.81e-07	0.00512422	0.417	0.005	0	https://www.aniseed.cnrs.fr/aniseed/gene/show_expression?unique_id=Cirobu.g00001203	https://www.aniseed.cnrs.fr/aniseed/gene/show_gene?unique_id=Cirobu.g00001203	http://ghost.zool.kyoto-u.ac.jp/cgi-bin/fordetailkh21.cgi?name=KH.C1.916;source=kh2013
Cirobu.g00002819	KH.C12.279	SAMHD1	SAMHD1	1.36606	4.1e-05	0.550533	0.333	0.095	0	https://www.aniseed.cnrs.fr/aniseed/gene/show_expression?unique_id=Cirobu.g00002819	https://www.aniseed.cnrs.fr/aniseed/gene/show_gene?unique_id=Cirobu.g00002819	http://ghost.zool.kyoto-u.ac.jp/cgi-bin/fordetailkh21.cgi?name=KH.C12.279;source=kh2013
Cirobu.g00006497	KH.C4.409	CHAC1	CHAC1; CHAC2	1.36217	7.15e-05	0.960043	0.5	0.055	0	https://www.aniseed.cnrs.fr/aniseed/gene/show_expression?unique_id=Cirobu.g00006497	https://www.aniseed.cnrs.fr/aniseed/gene/show_gene?unique_id=Cirobu.g00006497	http://ghost.zool.kyoto-u.ac.jp/cgi-bin/fordetailkh21.cgi?name=KH.C4.409;source=kh2013
Cirobu.g00002472	KH.C11.623	CRIP1	AL928654.3; CRIP1; CRIP2	1.34809	2.41e-05	0.323641	0.917	0.454	0	https://www.aniseed.cnrs.fr/aniseed/gene/show_expression?unique_id=Cirobu.g00002472	https://www.aniseed.cnrs.fr/aniseed/gene/show_gene?unique_id=Cirobu.g00002472	http://ghost.zool.kyoto-u.ac.jp/cgi-bin/fordetailkh21.cgi?name=KH.C11.623;source=kh2013
Cirobu.g00014399	KH.S390.3	KCTD1/15	KCTD1; KCTD15; KCTD21	1.33479	9.53e-05	1	0.5	0.092	8	https://www.aniseed.cnrs.fr/aniseed/gene/show_expression?unique_id=Cirobu.g00014399	https://www.aniseed.cnrs.fr/aniseed/gene/show_gene?unique_id=Cirobu.g00014399	http://ghost.zool.kyoto-u.ac.jp/cgi-bin/fordetailkh21.cgi?name=KH.S390.3;source=kh2013
Cirobu.g00003971	KH.C14.528	KH2013:KH.C14.528_FBN2	FBN1; FBN2; NID2	1.33394	8.28e-05	1	0.417	0.032	0	https://www.aniseed.cnrs.fr/aniseed/gene/show_expression?unique_id=Cirobu.g00003971	https://www.aniseed.cnrs.fr/aniseed/gene/show_gene?unique_id=Cirobu.g00003971	http://ghost.zool.kyoto-u.ac.jp/cgi-bin/fordetailkh21.cgi?name=KH.C14.528;source=kh2013
Cirobu.g00006602	KH.C4.505	TRMT2A	TRMT2A; TRMT2B	1.33297	1.09e-06	0.0146926	0.583	0.079	0	https://www.aniseed.cnrs.fr/aniseed/gene/show_expression?unique_id=Cirobu.g00006602	https://www.aniseed.cnrs.fr/aniseed/gene/show_gene?unique_id=Cirobu.g00006602	http://ghost.zool.kyoto-u.ac.jp/cgi-bin/fordetailkh21.cgi?name=KH.C4.505;source=kh2013
Cirobu.g00012742	KH.L50.5	SLC24A1/2	SLC24A2; SLC24A3; SLC24A4	1.32859	1.39e-05	0.18623	0.833	0.184	0	https://www.aniseed.cnrs.fr/aniseed/gene/show_expression?unique_id=Cirobu.g00012742	https://www.aniseed.cnrs.fr/aniseed/gene/show_gene?unique_id=Cirobu.g00012742	http://ghost.zool.kyoto-u.ac.jp/cgi-bin/fordetailkh21.cgi?name=KH.L50.5;source=kh2013
Cirobu.g00005396	KH.C3.231	KH2013:KH.C3.231_FRRS1	KH.C3.231	1.31626	1.32e-08	0.000178004	0.833	0.085	1	https://www.aniseed.cnrs.fr/aniseed/gene/show_expression?unique_id=Cirobu.g00005396	https://www.aniseed.cnrs.fr/aniseed/gene/show_gene?unique_id=Cirobu.g00005396	http://ghost.zool.kyoto-u.ac.jp/cgi-bin/fordetailkh21.cgi?name=KH.C3.231;source=kh2013
Cirobu.g00007848	KH.C6.36	DYRK2/3/4	DYRK2; DYRK3; DYRK4	1.29955	1.49e-07	0.00200313	0.417	0.005	0	https://www.aniseed.cnrs.fr/aniseed/gene/show_expression?unique_id=Cirobu.g00007848	https://www.aniseed.cnrs.fr/aniseed/gene/show_gene?unique_id=Cirobu.g00007848	http://ghost.zool.kyoto-u.ac.jp/cgi-bin/fordetailkh21.cgi?name=KH.C6.36;source=kh2013
Cirobu.g00006379	KH.C4.30	AKT1/2/3	AKT1; AKT3	1.29732	9.51e-07	0.0127833	0.833	0.174	2	https://www.aniseed.cnrs.fr/aniseed/gene/show_expression?unique_id=Cirobu.g00006379	https://www.aniseed.cnrs.fr/aniseed/gene/show_gene?unique_id=Cirobu.g00006379	http://ghost.zool.kyoto-u.ac.jp/cgi-bin/fordetailkh21.cgi?name=KH.C4.30;source=kh2013
Cirobu.g00003575	KH.C14.163	TTN-1	COL7A1; PTPRJ; TNN	1.29183	4.9e-05	0.658698	0.833	0.253	14	https://www.aniseed.cnrs.fr/aniseed/gene/show_expression?unique_id=Cirobu.g00003575	https://www.aniseed.cnrs.fr/aniseed/gene/show_gene?unique_id=Cirobu.g00003575	http://ghost.zool.kyoto-u.ac.jp/cgi-bin/fordetailkh21.cgi?name=KH.C14.163;source=kh2013
Cirobu.g00005034	KH.C2.802	KH2013:KH.C2.802	KH.C2.802	1.28759	2.47e-05	0.332421	0.583	0.134	0	https://www.aniseed.cnrs.fr/aniseed/gene/show_expression?unique_id=Cirobu.g00005034	https://www.aniseed.cnrs.fr/aniseed/gene/show_gene?unique_id=Cirobu.g00005034	http://ghost.zool.kyoto-u.ac.jp/cgi-bin/fordetailkh21.cgi?name=KH.C2.802;source=kh2013
Cirobu.g00010980	KH.L13.12	KH2013:KH.L13.12_EML1/2/4	EML1; EML2; EML4	1.27555	0.000284663	1	0.583	0.093	0	https://www.aniseed.cnrs.fr/aniseed/gene/show_expression?unique_id=Cirobu.g00010980	https://www.aniseed.cnrs.fr/aniseed/gene/show_gene?unique_id=Cirobu.g00010980	http://ghost.zool.kyoto-u.ac.jp/cgi-bin/fordetailkh21.cgi?name=KH.L13.12;source=kh2013
Cirobu.g00009728	KH.C9.203	CTH	CTH	1.27401	1.94e-05	0.260984	0.667	0.097	10	https://www.aniseed.cnrs.fr/aniseed/gene/show_expression?unique_id=Cirobu.g00009728	https://www.aniseed.cnrs.fr/aniseed/gene/show_gene?unique_id=Cirobu.g00009728	http://ghost.zool.kyoto-u.ac.jp/cgi-bin/fordetailkh21.cgi?name=KH.C9.203;source=kh2013
Cirobu.g00011210	KH.L141.55	KH2013:KH.L141.55_ACE	AC113554.1; ACE; ACE2	1.26665	1.05e-07	0.00140986	0.583	0.025	1	https://www.aniseed.cnrs.fr/aniseed/gene/show_expression?unique_id=Cirobu.g00011210	https://www.aniseed.cnrs.fr/aniseed/gene/show_gene?unique_id=Cirobu.g00011210	http://ghost.zool.kyoto-u.ac.jp/cgi-bin/fordetailkh21.cgi?name=KH.L141.55;source=kh2013
Cirobu.g00004341	KH.C2.168	LPIN/1/2/3	LPIN1; LPIN2; LPIN3	1.26521	6.5e-08	0.000872649	0.917	0.141	2	https://www.aniseed.cnrs.fr/aniseed/gene/show_expression?unique_id=Cirobu.g00004341	https://www.aniseed.cnrs.fr/aniseed/gene/show_gene?unique_id=Cirobu.g00004341	http://ghost.zool.kyoto-u.ac.jp/cgi-bin/fordetailkh21.cgi?name=KH.C2.168;source=kh2013
Cirobu.g00005153	KH.C2.910	KH2013:KH.C2.910_CLDND2	CLDN7	1.24537	0.00953257	1	0.417	0.117	0	https://www.aniseed.cnrs.fr/aniseed/gene/show_expression?unique_id=Cirobu.g00005153	https://www.aniseed.cnrs.fr/aniseed/gene/show_gene?unique_id=Cirobu.g00005153	http://ghost.zool.kyoto-u.ac.jp/cgi-bin/fordetailkh21.cgi?name=KH.C2.910;source=kh2013
Cirobu.g00006328	KH.C4.253	DBNL	CTTN; DBNL; HCLS1	1.24479	1.87e-07	0.00251538	1	0.392	0	https://www.aniseed.cnrs.fr/aniseed/gene/show_expression?unique_id=Cirobu.g00006328	https://www.aniseed.cnrs.fr/aniseed/gene/show_gene?unique_id=Cirobu.g00006328	http://ghost.zool.kyoto-u.ac.jp/cgi-bin/fordetailkh21.cgi?name=KH.C4.253;source=kh2013
Cirobu.g00006082	KH.C3.870	SLC39A11	SLC39A11; SLC39A4; SLC39A6	1.23359	2.48e-05	0.333731	0.583	0.073	0	https://www.aniseed.cnrs.fr/aniseed/gene/show_expression?unique_id=Cirobu.g00006082	https://www.aniseed.cnrs.fr/aniseed/gene/show_gene?unique_id=Cirobu.g00006082	http://ghost.zool.kyoto-u.ac.jp/cgi-bin/fordetailkh21.cgi?name=KH.C3.870;source=kh2013
Cirobu.g00004450	KH.C2.269	CELF1/2	CELF2; CELF3; CELF5	1.21594	0.00130857	1	0.5	0.119	0	https://www.aniseed.cnrs.fr/aniseed/gene/show_expression?unique_id=Cirobu.g00004450	https://www.aniseed.cnrs.fr/aniseed/gene/show_gene?unique_id=Cirobu.g00004450	http://ghost.zool.kyoto-u.ac.jp/cgi-bin/fordetailkh21.cgi?name=KH.C2.269;source=kh2013
Cirobu.g00009176	KH.C8.532	CU856539.4	KLHDC2; LZTR1; RABEPK	1.20184	1.91e-05	0.25657	0.333	0.017	0	https://www.aniseed.cnrs.fr/aniseed/gene/show_expression?unique_id=Cirobu.g00009176	https://www.aniseed.cnrs.fr/aniseed/gene/show_gene?unique_id=Cirobu.g00009176	http://ghost.zool.kyoto-u.ac.jp/cgi-bin/fordetailkh21.cgi?name=KH.C8.532;source=kh2013
Cirobu.g00003914	KH.C14.476	UNC13C	L1TD1	1.2011	0.000122782	1	0.5	0.065	5	https://www.aniseed.cnrs.fr/aniseed/gene/show_expression?unique_id=Cirobu.g00003914	https://www.aniseed.cnrs.fr/aniseed/gene/show_gene?unique_id=Cirobu.g00003914	http://ghost.zool.kyoto-u.ac.jp/cgi-bin/fordetailkh21.cgi?name=KH.C14.476;source=kh2013
Cirobu.g00012809	KH.L57.21	KH2013:KH.L57.21_PCS60	ACSF2; ACSM3; ACSM5	1.19296	2.34e-06	0.0314178	0.25	0.017	0	https://www.aniseed.cnrs.fr/aniseed/gene/show_expression?unique_id=Cirobu.g00012809	https://www.aniseed.cnrs.fr/aniseed/gene/show_gene?unique_id=Cirobu.g00012809	http://ghost.zool.kyoto-u.ac.jp/cgi-bin/fordetailkh21.cgi?name=KH.L57.21;source=kh2013
Cirobu.g00006467	KH.C4.381	PLCB1/2/3	PLCB1; PLCB2; PLCB4	1.19187	0.000103604	1	0.667	0.146	0	https://www.aniseed.cnrs.fr/aniseed/gene/show_expression?unique_id=Cirobu.g00006467	https://www.aniseed.cnrs.fr/aniseed/gene/show_gene?unique_id=Cirobu.g00006467	http://ghost.zool.kyoto-u.ac.jp/cgi-bin/fordetailkh21.cgi?name=KH.C4.381;source=kh2013
Cirobu.g00010317	KH.C9.740	KH2013:KH.C9.740	KH.C9.740	1.18151	1.55e-06	0.020791	0.667	0.068	0	https://www.aniseed.cnrs.fr/aniseed/gene/show_expression?unique_id=Cirobu.g00010317	https://www.aniseed.cnrs.fr/aniseed/gene/show_gene?unique_id=Cirobu.g00010317	http://ghost.zool.kyoto-u.ac.jp/cgi-bin/fordetailkh21.cgi?name=KH.C9.740;source=kh2013
Cirobu.g00006274	KH.C4.201	KH2013:KH.C4.201	KH.C4.201	1.17572	0.000151882	1	0.583	0.081	0	https://www.aniseed.cnrs.fr/aniseed/gene/show_expression?unique_id=Cirobu.g00006274	https://www.aniseed.cnrs.fr/aniseed/gene/show_gene?unique_id=Cirobu.g00006274	http://ghost.zool.kyoto-u.ac.jp/cgi-bin/fordetailkh21.cgi?name=KH.C4.201;source=kh2013
Cirobu.g00005920	KH.C3.718	SI:DKEY-238O13.4	KH.C3.718	1.17066	1.48e-05	0.199055	0.75	0.138	0	https://www.aniseed.cnrs.fr/aniseed/gene/show_expression?unique_id=Cirobu.g00005920	https://www.aniseed.cnrs.fr/aniseed/gene/show_gene?unique_id=Cirobu.g00005920	http://ghost.zool.kyoto-u.ac.jp/cgi-bin/fordetailkh21.cgi?name=KH.C3.718;source=kh2013
Cirobu.g00005883	KH.C3.684	FET3/5	HEPH; HEPHL1	1.16977	1.21e-05	0.16263	0.333	0.003	0	https://www.aniseed.cnrs.fr/aniseed/gene/show_expression?unique_id=Cirobu.g00005883	https://www.aniseed.cnrs.fr/aniseed/gene/show_gene?unique_id=Cirobu.g00005883	http://ghost.zool.kyoto-u.ac.jp/cgi-bin/fordetailkh21.cgi?name=KH.C3.684;source=kh2013
Cirobu.g00009128	KH.C8.489	KH2013:KH.C8.489_SI:DKEY-29D8.3	KH.C8.489	1.16362	0.00592537	1	0.5	0.149	0	https://www.aniseed.cnrs.fr/aniseed/gene/show_expression?unique_id=Cirobu.g00009128	https://www.aniseed.cnrs.fr/aniseed/gene/show_gene?unique_id=Cirobu.g00009128	http://ghost.zool.kyoto-u.ac.jp/cgi-bin/fordetailkh21.cgi?name=KH.C8.489;source=kh2013
Cirobu.g00008908	KH.C8.287	KH2013:KH.C8.287	KH.C8.287	1.16247	0.000596388	1	0.833	0.354	4	https://www.aniseed.cnrs.fr/aniseed/gene/show_expression?unique_id=Cirobu.g00008908	https://www.aniseed.cnrs.fr/aniseed/gene/show_gene?unique_id=Cirobu.g00008908	http://ghost.zool.kyoto-u.ac.jp/cgi-bin/fordetailkh21.cgi?name=KH.C8.287;source=kh2013
Cirobu.g00003226	KH.C12.650	KH2013:KH.C12.650_TNR	FN1; TNC; TNR	1.15856	0.000115705	1	0.75	0.169	2	https://www.aniseed.cnrs.fr/aniseed/gene/show_expression?unique_id=Cirobu.g00003226	https://www.aniseed.cnrs.fr/aniseed/gene/show_gene?unique_id=Cirobu.g00003226	http://ghost.zool.kyoto-u.ac.jp/cgi-bin/fordetailkh21.cgi?name=KH.C12.650;source=kh2013
Cirobu.g00002290	KH.C11.456	MYH10/11/14/9	MYH10; MYH11	1.1572	8.73e-06	0.117273	0.833	0.282	19	https://www.aniseed.cnrs.fr/aniseed/gene/show_expression?unique_id=Cirobu.g00002290	https://www.aniseed.cnrs.fr/aniseed/gene/show_gene?unique_id=Cirobu.g00002290	http://ghost.zool.kyoto-u.ac.jp/cgi-bin/fordetailkh21.cgi?name=KH.C11.456;source=kh2013
Cirobu.g00015070	KH.S793.4	KH2013:KH.S793.4	KH.S793.4	1.15694	6.35e-05	0.853645	0.917	0.472	0	https://www.aniseed.cnrs.fr/aniseed/gene/show_expression?unique_id=Cirobu.g00015070	https://www.aniseed.cnrs.fr/aniseed/gene/show_gene?unique_id=Cirobu.g00015070	http://ghost.zool.kyoto-u.ac.jp/cgi-bin/fordetailkh21.cgi?name=KH.S793.4;source=kh2013
Cirobu.g00014766	KH.S595.4	KH2013:KH.S595.4	KH.S595.4	1.15461	0.00403911	1	0.417	0.104	0	https://www.aniseed.cnrs.fr/aniseed/gene/show_expression?unique_id=Cirobu.g00014766	https://www.aniseed.cnrs.fr/aniseed/gene/show_gene?unique_id=Cirobu.g00014766	http://ghost.zool.kyoto-u.ac.jp/cgi-bin/fordetailkh21.cgi?name=KH.S595.4;source=kh2013
Cirobu.g00009742	KH.C9.216	KH2013:KH.C9.216_PLAC8	CNFN; PLAC8; PLAC8L1	1.14959	0.000215415	1	0.833	0.372	0	https://www.aniseed.cnrs.fr/aniseed/gene/show_expression?unique_id=Cirobu.g00009742	https://www.aniseed.cnrs.fr/aniseed/gene/show_gene?unique_id=Cirobu.g00009742	http://ghost.zool.kyoto-u.ac.jp/cgi-bin/fordetailkh21.cgi?name=KH.C9.216;source=kh2013
Cirobu.g00010351	KH.C9.771	HDAC3	HDAC1; HDAC2; HDAC3	1.14332	7.92e-06	0.10634	0.583	0.057	1	https://www.aniseed.cnrs.fr/aniseed/gene/show_expression?unique_id=Cirobu.g00010351	https://www.aniseed.cnrs.fr/aniseed/gene/show_gene?unique_id=Cirobu.g00010351	http://ghost.zool.kyoto-u.ac.jp/cgi-bin/fordetailkh21.cgi?name=KH.C9.771;source=kh2013
Cirobu.g00002571	KH.C11.715	SLIT1/3	RTN4RL2; SLIT1; SLIT2	1.14169	2.66e-05	0.35712	0.5	0.032	0	https://www.aniseed.cnrs.fr/aniseed/gene/show_expression?unique_id=Cirobu.g00002571	https://www.aniseed.cnrs.fr/aniseed/gene/show_gene?unique_id=Cirobu.g00002571	http://ghost.zool.kyoto-u.ac.jp/cgi-bin/fordetailkh21.cgi?name=KH.C11.715;source=kh2013
Cirobu.g00005549	KH.C3.374	SPAG1	RPAP3; SPAG1; TOMM34	1.1378	0.000180186	1	0.75	0.18	6	https://www.aniseed.cnrs.fr/aniseed/gene/show_expression?unique_id=Cirobu.g00005549	https://www.aniseed.cnrs.fr/aniseed/gene/show_gene?unique_id=Cirobu.g00005549	http://ghost.zool.kyoto-u.ac.jp/cgi-bin/fordetailkh21.cgi?name=KH.C3.374;source=kh2013
Cirobu.g00001992	KH.C11.18	KH2013:KH.C11.18_MTNR1B	GPR50; MTNR1A; MTNR1B	1.12781	9.28e-05	1	0.333	0.013	0	https://www.aniseed.cnrs.fr/aniseed/gene/show_expression?unique_id=Cirobu.g00001992	https://www.aniseed.cnrs.fr/aniseed/gene/show_gene?unique_id=Cirobu.g00001992	http://ghost.zool.kyoto-u.ac.jp/cgi-bin/fordetailkh21.cgi?name=KH.C11.18;source=kh2013
Cirobu.g00000134	KH.C1.1118	EFHD1/2	AIF1L; EFHD1; EFHD2	1.12178	0.000346178	1	0.75	0.248	0	https://www.aniseed.cnrs.fr/aniseed/gene/show_expression?unique_id=Cirobu.g00000134	https://www.aniseed.cnrs.fr/aniseed/gene/show_gene?unique_id=Cirobu.g00000134	http://ghost.zool.kyoto-u.ac.jp/cgi-bin/fordetailkh21.cgi?name=KH.C1.1118;source=kh2013
Cirobu.g00004916	KH.C2.694	KH2013:KH.C2.694_CUZD1	GP2; TECTA; UMOD	1.09281	0.000989076	1	0.75	0.228	5	https://www.aniseed.cnrs.fr/aniseed/gene/show_expression?unique_id=Cirobu.g00004916	https://www.aniseed.cnrs.fr/aniseed/gene/show_gene?unique_id=Cirobu.g00004916	http://ghost.zool.kyoto-u.ac.jp/cgi-bin/fordetailkh21.cgi?name=KH.C2.694;source=kh2013
Cirobu.g00001126	KH.C1.847	KH2013:KH.C1.847	KH.C1.847	1.0915	1.22e-08	0.000164518	0.5	0.036	0	https://www.aniseed.cnrs.fr/aniseed/gene/show_expression?unique_id=Cirobu.g00001126	https://www.aniseed.cnrs.fr/aniseed/gene/show_gene?unique_id=Cirobu.g00001126	http://ghost.zool.kyoto-u.ac.jp/cgi-bin/fordetailkh21.cgi?name=KH.C1.847;source=kh2013
Cirobu.g00012368	KH.L36.7	KH2013:KH.L36.7_VWA1/2	COL12A1; COL14A1; COL22A1	1.08868	0.00504753	1	0.417	0.15	0	https://www.aniseed.cnrs.fr/aniseed/gene/show_expression?unique_id=Cirobu.g00012368	https://www.aniseed.cnrs.fr/aniseed/gene/show_gene?unique_id=Cirobu.g00012368	http://ghost.zool.kyoto-u.ac.jp/cgi-bin/fordetailkh21.cgi?name=KH.L36.7;source=kh2013
Cirobu.g00015180	KH.S910.3	HDAC11	HDAC1; HDAC11; HDAC3	1.08649	0.00071205	1	0.5	0.103	0	https://www.aniseed.cnrs.fr/aniseed/gene/show_expression?unique_id=Cirobu.g00015180	https://www.aniseed.cnrs.fr/aniseed/gene/show_gene?unique_id=Cirobu.g00015180	http://ghost.zool.kyoto-u.ac.jp/cgi-bin/fordetailkh21.cgi?name=KH.S910.3;source=kh2013
Cirobu.g00013345	KH.L96.108	KH2013:KH.L96.108_MUP1/3	SLC7A6; SLC7A7; SLC7A9	1.08479	0.000145636	1	0.667	0.12	0	https://www.aniseed.cnrs.fr/aniseed/gene/show_expression?unique_id=Cirobu.g00013345	https://www.aniseed.cnrs.fr/aniseed/gene/show_gene?unique_id=Cirobu.g00013345	http://ghost.zool.kyoto-u.ac.jp/cgi-bin/fordetailkh21.cgi?name=KH.L96.108;source=kh2013
Cirobu.g00004500	KH.C2.313	IGF1/2	IGF1; INS	1.07239	0.00515576	1	0.5	0.111	2	https://www.aniseed.cnrs.fr/aniseed/gene/show_expression?unique_id=Cirobu.g00004500	https://www.aniseed.cnrs.fr/aniseed/gene/show_gene?unique_id=Cirobu.g00004500	http://ghost.zool.kyoto-u.ac.jp/cgi-bin/fordetailkh21.cgi?name=KH.C2.313;source=kh2013
Cirobu.g00010999	KH.L13.3	RRBP1	KTN1; RRBP1	1.06824	5.78e-06	0.0776477	0.917	0.46	3	https://www.aniseed.cnrs.fr/aniseed/gene/show_expression?unique_id=Cirobu.g00010999	https://www.aniseed.cnrs.fr/aniseed/gene/show_gene?unique_id=Cirobu.g00010999	http://ghost.zool.kyoto-u.ac.jp/cgi-bin/fordetailkh21.cgi?name=KH.L13.3;source=kh2013
Cirobu.g00004990	KH.C2.762	SYT15	FO681492.1; SYT15; SYT9	1.06123	0.000378693	1	0.333	0.016	0	https://www.aniseed.cnrs.fr/aniseed/gene/show_expression?unique_id=Cirobu.g00004990	https://www.aniseed.cnrs.fr/aniseed/gene/show_gene?unique_id=Cirobu.g00004990	http://ghost.zool.kyoto-u.ac.jp/cgi-bin/fordetailkh21.cgi?name=KH.C2.762;source=kh2013
Cirobu.g00005934	KH.C3.730	VTI1B	VTI1A; VTI1B	1.05947	0.000538945	1	0.583	0.133	4	https://www.aniseed.cnrs.fr/aniseed/gene/show_expression?unique_id=Cirobu.g00005934	https://www.aniseed.cnrs.fr/aniseed/gene/show_gene?unique_id=Cirobu.g00005934	http://ghost.zool.kyoto-u.ac.jp/cgi-bin/fordetailkh21.cgi?name=KH.C3.730;source=kh2013
Cirobu.g00013120	KH.L80.1	KH2013:KH.L80.1_CTTNBP2NL	CTTNBP2; CTTNBP2NL; FILIP1L	1.05361	0.000256624	1	0.667	0.127	1	https://www.aniseed.cnrs.fr/aniseed/gene/show_expression?unique_id=Cirobu.g00013120	https://www.aniseed.cnrs.fr/aniseed/gene/show_gene?unique_id=Cirobu.g00013120	http://ghost.zool.kyoto-u.ac.jp/cgi-bin/fordetailkh21.cgi?name=KH.L80.1;source=kh2013
Cirobu.g00007403	KH.C5.510	TAX1BP3	SCRIB; TAX1BP3	1.04942	0.0002161	1	0.833	0.407	0	https://www.aniseed.cnrs.fr/aniseed/gene/show_expression?unique_id=Cirobu.g00007403	https://www.aniseed.cnrs.fr/aniseed/gene/show_gene?unique_id=Cirobu.g00007403	http://ghost.zool.kyoto-u.ac.jp/cgi-bin/fordetailkh21.cgi?name=KH.C5.510;source=kh2013
Cirobu.g00002012	KH.C11.199	SLC25A21/38	SLC25A1; SLC25A11; SLC25A21	1.0418	0.00517297	1	0.583	0.195	4	https://www.aniseed.cnrs.fr/aniseed/gene/show_expression?unique_id=Cirobu.g00002012	https://www.aniseed.cnrs.fr/aniseed/gene/show_gene?unique_id=Cirobu.g00002012	http://ghost.zool.kyoto-u.ac.jp/cgi-bin/fordetailkh21.cgi?name=KH.C11.199;source=kh2013
Cirobu.g00001621	KH.C10.402	PLA2G10/5	PLA2G1B; PLA2G2A; PLA2G2D	1.0414	0.000157653	1	0.25	0.011	1	https://www.aniseed.cnrs.fr/aniseed/gene/show_expression?unique_id=Cirobu.g00001621	https://www.aniseed.cnrs.fr/aniseed/gene/show_gene?unique_id=Cirobu.g00001621	http://ghost.zool.kyoto-u.ac.jp/cgi-bin/fordetailkh21.cgi?name=KH.C10.402;source=kh2013
Cirobu.g00009596	KH.C8.915	CG33978	MSANTD3-TMEFF1; TMEFF1	1.03368	0.000513529	1	0.417	0.104	4	https://www.aniseed.cnrs.fr/aniseed/gene/show_expression?unique_id=Cirobu.g00009596	https://www.aniseed.cnrs.fr/aniseed/gene/show_gene?unique_id=Cirobu.g00009596	http://ghost.zool.kyoto-u.ac.jp/cgi-bin/fordetailkh21.cgi?name=KH.C8.915;source=kh2013
Cirobu.g00002598	KH.C11.77	LGI1/2/3/4	LRFN5; LRRTM3; RTN4RL2	1.02608	4.98e-05	0.669052	0.333	0.013	0	https://www.aniseed.cnrs.fr/aniseed/gene/show_expression?unique_id=Cirobu.g00002598	https://www.aniseed.cnrs.fr/aniseed/gene/show_gene?unique_id=Cirobu.g00002598	http://ghost.zool.kyoto-u.ac.jp/cgi-bin/fordetailkh21.cgi?name=KH.C11.77;source=kh2013
Cirobu.g00005930	KH.C3.727	C2H14ORF119	C14orf119	1.02558	0.000603119	1	0.667	0.263	0	https://www.aniseed.cnrs.fr/aniseed/gene/show_expression?unique_id=Cirobu.g00005930	https://www.aniseed.cnrs.fr/aniseed/gene/show_gene?unique_id=Cirobu.g00005930	http://ghost.zool.kyoto-u.ac.jp/cgi-bin/fordetailkh21.cgi?name=KH.C3.727;source=kh2013
Cirobu.g00014667	KH.S546.3	KH2013:KH.S546.3	KH.S546.3	1.02258	6.24e-07	0.00838861	1	0.875	6	https://www.aniseed.cnrs.fr/aniseed/gene/show_expression?unique_id=Cirobu.g00014667	https://www.aniseed.cnrs.fr/aniseed/gene/show_gene?unique_id=Cirobu.g00014667	http://ghost.zool.kyoto-u.ac.jp/cgi-bin/fordetailkh21.cgi?name=KH.S546.3;source=kh2013
Cirobu.g00003454	KH.C13.52	CRB/1	CRB1; CRB2; NOTCH2	1.01529	0.00605158	1	0.333	0.046	0	https://www.aniseed.cnrs.fr/aniseed/gene/show_expression?unique_id=Cirobu.g00003454	https://www.aniseed.cnrs.fr/aniseed/gene/show_gene?unique_id=Cirobu.g00003454	http://ghost.zool.kyoto-u.ac.jp/cgi-bin/fordetailkh21.cgi?name=KH.C13.52;source=kh2013
Cirobu.g00014325	KH.S3005.1	FUT3/4	FUT3; FUT5; FUT6	1.00949	3.56e-08	0.000478637	0.333	0.025	0	https://www.aniseed.cnrs.fr/aniseed/gene/show_expression?unique_id=Cirobu.g00014325	https://www.aniseed.cnrs.fr/aniseed/gene/show_gene?unique_id=Cirobu.g00014325	http://ghost.zool.kyoto-u.ac.jp/cgi-bin/fordetailkh21.cgi?name=KH.S3005.1;source=kh2013
Cirobu.g00007332	KH.C5.447	SNF4	PRKAG1; PRKAG2; PRKAG3	1.00739	0.000464192	1	0.333	0.025	4	https://www.aniseed.cnrs.fr/aniseed/gene/show_expression?unique_id=Cirobu.g00007332	https://www.aniseed.cnrs.fr/aniseed/gene/show_gene?unique_id=Cirobu.g00007332	http://ghost.zool.kyoto-u.ac.jp/cgi-bin/fordetailkh21.cgi?name=KH.C5.447;source=kh2013
Cirobu.g00006589	KH.C4.492	PLEKHA5	FGD6; PLEKHA4; PLEKHA5	1.00136	0.00234024	1	0.417	0.066	0	https://www.aniseed.cnrs.fr/aniseed/gene/show_expression?unique_id=Cirobu.g00006589	https://www.aniseed.cnrs.fr/aniseed/gene/show_gene?unique_id=Cirobu.g00006589	http://ghost.zool.kyoto-u.ac.jp/cgi-bin/fordetailkh21.cgi?name=KH.C4.492;source=kh2013
Cirobu.g00000929	KH.C1.669	CASZ1	CASZ1; ZXDA; ZXDB	0.999624	0.00224341	1	0.5	0.097	19	https://www.aniseed.cnrs.fr/aniseed/gene/show_expression?unique_id=Cirobu.g00000929	https://www.aniseed.cnrs.fr/aniseed/gene/show_gene?unique_id=Cirobu.g00000929	http://ghost.zool.kyoto-u.ac.jp/cgi-bin/fordetailkh21.cgi?name=KH.C1.669;source=kh2013
Cirobu.g00001146	KH.C1.865	GOLIM4	GOLIM4	0.993757	0.00126636	1	0.667	0.386	1	https://www.aniseed.cnrs.fr/aniseed/gene/show_expression?unique_id=Cirobu.g00001146	https://www.aniseed.cnrs.fr/aniseed/gene/show_gene?unique_id=Cirobu.g00001146	http://ghost.zool.kyoto-u.ac.jp/cgi-bin/fordetailkh21.cgi?name=KH.C1.865;source=kh2013
Cirobu.g00011683	KH.L164.15	PQLC1	PQLC1	0.984005	0.000724078	1	0.667	0.161	0	https://www.aniseed.cnrs.fr/aniseed/gene/show_expression?unique_id=Cirobu.g00011683	https://www.aniseed.cnrs.fr/aniseed/gene/show_gene?unique_id=Cirobu.g00011683	http://ghost.zool.kyoto-u.ac.jp/cgi-bin/fordetailkh21.cgi?name=KH.L164.15;source=kh2013
Cirobu.g00006496	KH.C4.408	CBS	CBS; CBSL; SRR	0.977823	0.00226731	1	0.5	0.092	0	https://www.aniseed.cnrs.fr/aniseed/gene/show_expression?unique_id=Cirobu.g00006496	https://www.aniseed.cnrs.fr/aniseed/gene/show_gene?unique_id=Cirobu.g00006496	http://ghost.zool.kyoto-u.ac.jp/cgi-bin/fordetailkh21.cgi?name=KH.C4.408;source=kh2013
Cirobu.g00003549	KH.C14.139	GABRA1	GABRB1; GABRP; GLRA1	0.975503	0.000202767	1	0.667	0.119	0	https://www.aniseed.cnrs.fr/aniseed/gene/show_expression?unique_id=Cirobu.g00003549	https://www.aniseed.cnrs.fr/aniseed/gene/show_gene?unique_id=Cirobu.g00003549	http://ghost.zool.kyoto-u.ac.jp/cgi-bin/fordetailkh21.cgi?name=KH.C14.139;source=kh2013
Cirobu.g00000433	KH.C1.216	MYL1/3/4/6	MYL1; MYL3; MYL4	0.965473	6.73e-08	0.000904099	1	0.93	14	https://www.aniseed.cnrs.fr/aniseed/gene/show_expression?unique_id=Cirobu.g00000433	https://www.aniseed.cnrs.fr/aniseed/gene/show_gene?unique_id=Cirobu.g00000433	http://ghost.zool.kyoto-u.ac.jp/cgi-bin/fordetailkh21.cgi?name=KH.C1.216;source=kh2013
Cirobu.g00000470	KH.C1.25	KH2013:KH.C1.25	KH.C1.25	0.962651	0.000924536	1	0.25	0.033	0	https://www.aniseed.cnrs.fr/aniseed/gene/show_expression?unique_id=Cirobu.g00000470	https://www.aniseed.cnrs.fr/aniseed/gene/show_gene?unique_id=Cirobu.g00000470	http://ghost.zool.kyoto-u.ac.jp/cgi-bin/fordetailkh21.cgi?name=KH.C1.25;source=kh2013
Cirobu.g00001549	KH.C10.337	NDE1/2	KH.C10.337	0.96117	0.00283558	1	0.333	0.049	4	https://www.aniseed.cnrs.fr/aniseed/gene/show_expression?unique_id=Cirobu.g00001549	https://www.aniseed.cnrs.fr/aniseed/gene/show_gene?unique_id=Cirobu.g00001549	http://ghost.zool.kyoto-u.ac.jp/cgi-bin/fordetailkh21.cgi?name=KH.C10.337;source=kh2013
Cirobu.g00012075	KH.L20.23	CH25H	CH25H; FAXDC2; MSMO1	0.948847	0.00149099	1	0.333	0.021	0	https://www.aniseed.cnrs.fr/aniseed/gene/show_expression?unique_id=Cirobu.g00012075	https://www.aniseed.cnrs.fr/aniseed/gene/show_gene?unique_id=Cirobu.g00012075	http://ghost.zool.kyoto-u.ac.jp/cgi-bin/fordetailkh21.cgi?name=KH.L20.23;source=kh2013
Cirobu.g00007823	KH.C6.291	MTUS2	KH.C6.291	0.948222	0.00545823	1	0.667	0.206	0	https://www.aniseed.cnrs.fr/aniseed/gene/show_expression?unique_id=Cirobu.g00007823	https://www.aniseed.cnrs.fr/aniseed/gene/show_gene?unique_id=Cirobu.g00007823	http://ghost.zool.kyoto-u.ac.jp/cgi-bin/fordetailkh21.cgi?name=KH.C6.291;source=kh2013
Cirobu.g00009392	KH.C8.73	GOT1/2	GOT1; GOT1L1; GOT2	0.945833	0.00695865	1	0.667	0.25	6	https://www.aniseed.cnrs.fr/aniseed/gene/show_expression?unique_id=Cirobu.g00009392	https://www.aniseed.cnrs.fr/aniseed/gene/show_gene?unique_id=Cirobu.g00009392	http://ghost.zool.kyoto-u.ac.jp/cgi-bin/fordetailkh21.cgi?name=KH.C8.73;source=kh2013
Cirobu.g00000142	KH.C1.1125	ARRB1/2	ARRB1; ARRB2; SAG	0.944834	0.00161612	1	0.833	0.301	23	https://www.aniseed.cnrs.fr/aniseed/gene/show_expression?unique_id=Cirobu.g00000142	https://www.aniseed.cnrs.fr/aniseed/gene/show_gene?unique_id=Cirobu.g00000142	http://ghost.zool.kyoto-u.ac.jp/cgi-bin/fordetailkh21.cgi?name=KH.C1.1125;source=kh2013
Cirobu.g00010772	KH.L116.41	Lib-like	KH.L116.41	0.938251	0.000916974	1	0.583	0.103	0	https://www.aniseed.cnrs.fr/aniseed/gene/show_expression?unique_id=Cirobu.g00010772	https://www.aniseed.cnrs.fr/aniseed/gene/show_gene?unique_id=Cirobu.g00010772	http://ghost.zool.kyoto-u.ac.jp/cgi-bin/fordetailkh21.cgi?name=KH.L116.41;source=kh2013
Cirobu.g00006531	KH.C4.44	GALNT4	GALNT12; GALNT4; POC1B-GALNT4	0.938097	0.000548517	1	0.417	0.035	0	https://www.aniseed.cnrs.fr/aniseed/gene/show_expression?unique_id=Cirobu.g00006531	https://www.aniseed.cnrs.fr/aniseed/gene/show_gene?unique_id=Cirobu.g00006531	http://ghost.zool.kyoto-u.ac.jp/cgi-bin/fordetailkh21.cgi?name=KH.C4.44;source=kh2013
Cirobu.g00009070	KH.C8.436	PCSK7	PCSK1; PCSK6; PCSK7	0.935153	0.00281402	1	0.5	0.087	0	https://www.aniseed.cnrs.fr/aniseed/gene/show_expression?unique_id=Cirobu.g00009070	https://www.aniseed.cnrs.fr/aniseed/gene/show_gene?unique_id=Cirobu.g00009070	http://ghost.zool.kyoto-u.ac.jp/cgi-bin/fordetailkh21.cgi?name=KH.C8.436;source=kh2013
Cirobu.g00001952	KH.C11.143	MYL12.1/2	MYL12A; MYL12B; MYL9	0.929681	1.71e-06	0.0230054	0.917	0.79	3	https://www.aniseed.cnrs.fr/aniseed/gene/show_expression?unique_id=Cirobu.g00001952	https://www.aniseed.cnrs.fr/aniseed/gene/show_gene?unique_id=Cirobu.g00001952	http://ghost.zool.kyoto-u.ac.jp/cgi-bin/fordetailkh21.cgi?name=KH.C11.143;source=kh2013
Cirobu.g00000007	KH.C1.1003	KH2013:KH.C1.1003_F49F1.1	GLIPR1L1; GLIPR1L2; GLIPR2	0.925428	0.000232581	1	0.25	0.002	0	https://www.aniseed.cnrs.fr/aniseed/gene/show_expression?unique_id=Cirobu.g00000007	https://www.aniseed.cnrs.fr/aniseed/gene/show_gene?unique_id=Cirobu.g00000007	http://ghost.zool.kyoto-u.ac.jp/cgi-bin/fordetailkh21.cgi?name=KH.C1.1003;source=kh2013
Cirobu.g00006440	KH.C4.356	KH2013:KH.C4.356_HEBP2	HEBP1; HEBP2	0.923878	0.000619995	1	0.417	0.036	0	https://www.aniseed.cnrs.fr/aniseed/gene/show_expression?unique_id=Cirobu.g00006440	https://www.aniseed.cnrs.fr/aniseed/gene/show_gene?unique_id=Cirobu.g00006440	http://ghost.zool.kyoto-u.ac.jp/cgi-bin/fordetailkh21.cgi?name=KH.C4.356;source=kh2013
Cirobu.g00013855	KH.S1399.1	INPP5A	INPP5A; INPP5D; INPPL1	0.915329	0.00160122	1	0.833	0.547	7	https://www.aniseed.cnrs.fr/aniseed/gene/show_expression?unique_id=Cirobu.g00013855	https://www.aniseed.cnrs.fr/aniseed/gene/show_gene?unique_id=Cirobu.g00013855	http://ghost.zool.kyoto-u.ac.jp/cgi-bin/fordetailkh21.cgi?name=KH.S1399.1;source=kh2013
Cirobu.g00001436	KH.C10.231	AGXT2L1/2	AGXT2; ETNPPL; PHYKPL	0.908613	0.00137639	1	0.417	0.079	0	https://www.aniseed.cnrs.fr/aniseed/gene/show_expression?unique_id=Cirobu.g00001436	https://www.aniseed.cnrs.fr/aniseed/gene/show_gene?unique_id=Cirobu.g00001436	http://ghost.zool.kyoto-u.ac.jp/cgi-bin/fordetailkh21.cgi?name=KH.C10.231;source=kh2013
Cirobu.g00008812	KH.C8.2	DDRGK1	DDRGK1	0.906043	0.00126011	1	0.667	0.155	0	https://www.aniseed.cnrs.fr/aniseed/gene/show_expression?unique_id=Cirobu.g00008812	https://www.aniseed.cnrs.fr/aniseed/gene/show_gene?unique_id=Cirobu.g00008812	http://ghost.zool.kyoto-u.ac.jp/cgi-bin/fordetailkh21.cgi?name=KH.C8.2;source=kh2013
Cirobu.g00006837	KH.C4.72	KH2013:KH.C4.72	CPN2; GP5; LGR4	0.899147	7.83e-06	0.105214	0.5	0.025	0	https://www.aniseed.cnrs.fr/aniseed/gene/show_expression?unique_id=Cirobu.g00006837	https://www.aniseed.cnrs.fr/aniseed/gene/show_gene?unique_id=Cirobu.g00006837	http://ghost.zool.kyoto-u.ac.jp/cgi-bin/fordetailkh21.cgi?name=KH.C4.72;source=kh2013
Cirobu.g00012791	KH.L56.1	ADRBK1/2	GRK2; GRK3; GRK5	0.892665	0.0032845	1	0.667	0.206	4	https://www.aniseed.cnrs.fr/aniseed/gene/show_expression?unique_id=Cirobu.g00012791	https://www.aniseed.cnrs.fr/aniseed/gene/show_gene?unique_id=Cirobu.g00012791	http://ghost.zool.kyoto-u.ac.jp/cgi-bin/fordetailkh21.cgi?name=KH.L56.1;source=kh2013
Cirobu.g00009488	KH.C8.817	NADKD1	NADK2	0.88701	4.09e-06	0.0549174	0.583	0.041	4	https://www.aniseed.cnrs.fr/aniseed/gene/show_expression?unique_id=Cirobu.g00009488	https://www.aniseed.cnrs.fr/aniseed/gene/show_gene?unique_id=Cirobu.g00009488	http://ghost.zool.kyoto-u.ac.jp/cgi-bin/fordetailkh21.cgi?name=KH.C8.817;source=kh2013
Cirobu.g00004626	KH.C2.429	KH2013:KH.C2.429_SCRIB	ERBIN; LRRIQ4; SCRIB	0.884877	0.00122002	1	0.333	0.021	0	https://www.aniseed.cnrs.fr/aniseed/gene/show_expression?unique_id=Cirobu.g00004626	https://www.aniseed.cnrs.fr/aniseed/gene/show_gene?unique_id=Cirobu.g00004626	http://ghost.zool.kyoto-u.ac.jp/cgi-bin/fordetailkh21.cgi?name=KH.C2.429;source=kh2013
Cirobu.g00008193	KH.C7.354	KH2013:KH.C7.354	KH.C7.354	0.883996	0.00532526	1	0.75	0.862	1	https://www.aniseed.cnrs.fr/aniseed/gene/show_expression?unique_id=Cirobu.g00008193	https://www.aniseed.cnrs.fr/aniseed/gene/show_gene?unique_id=Cirobu.g00008193	http://ghost.zool.kyoto-u.ac.jp/cgi-bin/fordetailkh21.cgi?name=KH.C7.354;source=kh2013
Cirobu.g00009049	KH.C8.417	ARHGEF6/7	ARHGEF6; ARHGEF7; SPATA13	0.882334	0.00454732	1	0.417	0.191	0	https://www.aniseed.cnrs.fr/aniseed/gene/show_expression?unique_id=Cirobu.g00009049	https://www.aniseed.cnrs.fr/aniseed/gene/show_gene?unique_id=Cirobu.g00009049	http://ghost.zool.kyoto-u.ac.jp/cgi-bin/fordetailkh21.cgi?name=KH.C8.417;source=kh2013
Cirobu.g00005319	KH.C3.161	KH2013:KH.C3.161_MDGA2	MALRD1; MAMDC2; MDGA2	0.876555	1.22e-10	1.64e-06	0.333	0.003	0	https://www.aniseed.cnrs.fr/aniseed/gene/show_expression?unique_id=Cirobu.g00005319	https://www.aniseed.cnrs.fr/aniseed/gene/show_gene?unique_id=Cirobu.g00005319	http://ghost.zool.kyoto-u.ac.jp/cgi-bin/fordetailkh21.cgi?name=KH.C3.161;source=kh2013
Cirobu.g00011894	KH.L173.2	KH2013:KH.L173.2_PDLIM5/7	LDB3; PDLIM5; PDLIM7	0.874394	4.76e-05	0.639891	1	0.483	1	https://www.aniseed.cnrs.fr/aniseed/gene/show_expression?unique_id=Cirobu.g00011894	https://www.aniseed.cnrs.fr/aniseed/gene/show_gene?unique_id=Cirobu.g00011894	http://ghost.zool.kyoto-u.ac.jp/cgi-bin/fordetailkh21.cgi?name=KH.L173.2;source=kh2013
Cirobu.g00000267	KH.C1.1240	KH2013:KH.C1.1240_KLHL20	KLHL20; KLHL3; KLHL9	0.873342	0.0028405	1	0.75	0.233	0	https://www.aniseed.cnrs.fr/aniseed/gene/show_expression?unique_id=Cirobu.g00000267	https://www.aniseed.cnrs.fr/aniseed/gene/show_gene?unique_id=Cirobu.g00000267	http://ghost.zool.kyoto-u.ac.jp/cgi-bin/fordetailkh21.cgi?name=KH.C1.1240;source=kh2013
Cirobu.g00006318	KH.C4.242	KH2013:KH.C4.242_C15B12.1/8	PIPOX	0.870236	3.51e-05	0.471567	0.333	0.006	0	https://www.aniseed.cnrs.fr/aniseed/gene/show_expression?unique_id=Cirobu.g00006318	https://www.aniseed.cnrs.fr/aniseed/gene/show_gene?unique_id=Cirobu.g00006318	http://ghost.zool.kyoto-u.ac.jp/cgi-bin/fordetailkh21.cgi?name=KH.C4.242;source=kh2013
Cirobu.g00008526	KH.C7.659	CG9164	WSCD1; WSCD2	0.857732	0.00792219	1	0.25	0.019	0	https://www.aniseed.cnrs.fr/aniseed/gene/show_expression?unique_id=Cirobu.g00008526	https://www.aniseed.cnrs.fr/aniseed/gene/show_gene?unique_id=Cirobu.g00008526	http://ghost.zool.kyoto-u.ac.jp/cgi-bin/fordetailkh21.cgi?name=KH.C7.659;source=kh2013
Cirobu.g00003565	KH.C14.153	PIM3	PIM1; PIM2; PIM3	0.85344	0.00492347	1	0.5	0.097	0	https://www.aniseed.cnrs.fr/aniseed/gene/show_expression?unique_id=Cirobu.g00003565	https://www.aniseed.cnrs.fr/aniseed/gene/show_gene?unique_id=Cirobu.g00003565	http://ghost.zool.kyoto-u.ac.jp/cgi-bin/fordetailkh21.cgi?name=KH.C14.153;source=kh2013
Cirobu.g00000786	KH.C1.538	LYPLA1/2	LYPLA1; LYPLA2; LYPLAL1	0.851641	0.00705017	1	0.417	0.108	6	https://www.aniseed.cnrs.fr/aniseed/gene/show_expression?unique_id=Cirobu.g00000786	https://www.aniseed.cnrs.fr/aniseed/gene/show_gene?unique_id=Cirobu.g00000786	http://ghost.zool.kyoto-u.ac.jp/cgi-bin/fordetailkh21.cgi?name=KH.C1.538;source=kh2013
Cirobu.g00001644	KH.C10.423	MATN1/2/4	COL6A5; COL6A6; MATN1	0.846339	2.73e-07	0.00367294	0.333	0	0	https://www.aniseed.cnrs.fr/aniseed/gene/show_expression?unique_id=Cirobu.g00001644	https://www.aniseed.cnrs.fr/aniseed/gene/show_gene?unique_id=Cirobu.g00001644	http://ghost.zool.kyoto-u.ac.jp/cgi-bin/fordetailkh21.cgi?name=KH.C10.423;source=kh2013
Cirobu.g00013970	KH.S1593.2	KH2013:KH.S1593.2	KH.S1593.2	0.841545	8.56e-06	0.114966	0.333	0.005	0	https://www.aniseed.cnrs.fr/aniseed/gene/show_expression?unique_id=Cirobu.g00013970	https://www.aniseed.cnrs.fr/aniseed/gene/show_gene?unique_id=Cirobu.g00013970	http://ghost.zool.kyoto-u.ac.jp/cgi-bin/fordetailkh21.cgi?name=KH.S1593.2;source=kh2013
Cirobu.g00009378	KH.C8.717	CPLX1/2	CPLX1; CPLX2	0.83683	0.000125496	1	0.917	0.547	11	https://www.aniseed.cnrs.fr/aniseed/gene/show_expression?unique_id=Cirobu.g00009378	https://www.aniseed.cnrs.fr/aniseed/gene/show_gene?unique_id=Cirobu.g00009378	http://ghost.zool.kyoto-u.ac.jp/cgi-bin/fordetailkh21.cgi?name=KH.C8.717;source=kh2013
Cirobu.g00009313	KH.C8.659	DHX32	DHX15; DHX32; DQX1	0.834174	2.95e-05	0.39668	0.333	0.005	0	https://www.aniseed.cnrs.fr/aniseed/gene/show_expression?unique_id=Cirobu.g00009313	https://www.aniseed.cnrs.fr/aniseed/gene/show_gene?unique_id=Cirobu.g00009313	http://ghost.zool.kyoto-u.ac.jp/cgi-bin/fordetailkh21.cgi?name=KH.C8.659;source=kh2013
Cirobu.g00013388	KH.L96.44	MMP23B	KH.L96.44	0.833316	4.31e-05	0.579459	0.833	0.215	5	https://www.aniseed.cnrs.fr/aniseed/gene/show_expression?unique_id=Cirobu.g00013388	https://www.aniseed.cnrs.fr/aniseed/gene/show_gene?unique_id=Cirobu.g00013388	http://ghost.zool.kyoto-u.ac.jp/cgi-bin/fordetailkh21.cgi?name=KH.L96.44;source=kh2013
Cirobu.g00010855	KH.L119.19	KH2013:KH.L119.19_TUB1/3	TUBA3C; TUBA3D; TUBA4A	0.829888	0.000372255	1	0.417	0.032	10	https://www.aniseed.cnrs.fr/aniseed/gene/show_expression?unique_id=Cirobu.g00010855	https://www.aniseed.cnrs.fr/aniseed/gene/show_gene?unique_id=Cirobu.g00010855	http://ghost.zool.kyoto-u.ac.jp/cgi-bin/fordetailkh21.cgi?name=KH.L119.19;source=kh2013
Cirobu.g00002206	KH.C11.378	KH2013:KH.C11.378_CLDN1/10/14/19/2/3/4/5/6/7/9	CLDN1; CLDN19; CLDN7	0.824285	0.00386736	1	0.917	0.627	0	https://www.aniseed.cnrs.fr/aniseed/gene/show_expression?unique_id=Cirobu.g00002206	https://www.aniseed.cnrs.fr/aniseed/gene/show_gene?unique_id=Cirobu.g00002206	http://ghost.zool.kyoto-u.ac.jp/cgi-bin/fordetailkh21.cgi?name=KH.C11.378;source=kh2013
Cirobu.g00011470	KH.L153.21	KH2013:KH.L153.21_CTSD	CTSD; CTSE; REN	0.822732	0.00929993	1	0.833	0.472	8	https://www.aniseed.cnrs.fr/aniseed/gene/show_expression?unique_id=Cirobu.g00011470	https://www.aniseed.cnrs.fr/aniseed/gene/show_gene?unique_id=Cirobu.g00011470	http://ghost.zool.kyoto-u.ac.jp/cgi-bin/fordetailkh21.cgi?name=KH.L153.21;source=kh2013
Cirobu.g00013174	KH.L87.13	IQGAP1/2/3	IQGAP1; IQGAP2; IQGAP3	0.822445	0.00669026	1	0.5	0.144	2	https://www.aniseed.cnrs.fr/aniseed/gene/show_expression?unique_id=Cirobu.g00013174	https://www.aniseed.cnrs.fr/aniseed/gene/show_gene?unique_id=Cirobu.g00013174	http://ghost.zool.kyoto-u.ac.jp/cgi-bin/fordetailkh21.cgi?name=KH.L87.13;source=kh2013
Cirobu.g00014682	KH.S555.2	KH2013:KH.S555.2_LARP6	LARP6; LARP7; SSB	0.813247	0.00749246	1	0.583	0.146	6	https://www.aniseed.cnrs.fr/aniseed/gene/show_expression?unique_id=Cirobu.g00014682	https://www.aniseed.cnrs.fr/aniseed/gene/show_gene?unique_id=Cirobu.g00014682	http://ghost.zool.kyoto-u.ac.jp/cgi-bin/fordetailkh21.cgi?name=KH.S555.2;source=kh2013
Cirobu.g00012054	KH.L19.6	RP11-231C14.2/4	TSPAN15; TSPAN33; TSPAN5	0.811291	0.000524107	1	0.417	0.033	5	https://www.aniseed.cnrs.fr/aniseed/gene/show_expression?unique_id=Cirobu.g00012054	https://www.aniseed.cnrs.fr/aniseed/gene/show_gene?unique_id=Cirobu.g00012054	http://ghost.zool.kyoto-u.ac.jp/cgi-bin/fordetailkh21.cgi?name=KH.L19.6;source=kh2013
Cirobu.g00014622	KH.S521.5	PLS1/3	LCP1; PLS1; PLS3	0.810619	0.00051611	1	0.583	0.093	2	https://www.aniseed.cnrs.fr/aniseed/gene/show_expression?unique_id=Cirobu.g00014622	https://www.aniseed.cnrs.fr/aniseed/gene/show_gene?unique_id=Cirobu.g00014622	http://ghost.zool.kyoto-u.ac.jp/cgi-bin/fordetailkh21.cgi?name=KH.S521.5;source=kh2013
Cirobu.g00005262	KH.C3.11	C46A5.4	EPX; LPO; MPO	0.807063	4.81e-05	0.646018	0.333	0.006	0	https://www.aniseed.cnrs.fr/aniseed/gene/show_expression?unique_id=Cirobu.g00005262	https://www.aniseed.cnrs.fr/aniseed/gene/show_gene?unique_id=Cirobu.g00005262	http://ghost.zool.kyoto-u.ac.jp/cgi-bin/fordetailkh21.cgi?name=KH.C3.11;source=kh2013
Cirobu.g00000031	KH.C1.1025	NFX1	NFX1; NFXL1; ZNFX1	0.803465	0.00748698	1	0.583	0.152	15	https://www.aniseed.cnrs.fr/aniseed/gene/show_expression?unique_id=Cirobu.g00000031	https://www.aniseed.cnrs.fr/aniseed/gene/show_gene?unique_id=Cirobu.g00000031	http://ghost.zool.kyoto-u.ac.jp/cgi-bin/fordetailkh21.cgi?name=KH.C1.1025;source=kh2013
Cirobu.g00004521	KH.C2.332	GCLC	GCLC	0.802688	0.0053702	1	0.417	0.062	0	https://www.aniseed.cnrs.fr/aniseed/gene/show_expression?unique_id=Cirobu.g00004521	https://www.aniseed.cnrs.fr/aniseed/gene/show_gene?unique_id=Cirobu.g00004521	http://ghost.zool.kyoto-u.ac.jp/cgi-bin/fordetailkh21.cgi?name=KH.C2.332;source=kh2013
Cirobu.g00008443	KH.C7.583	FMNL1/2/3	FMNL1; FMNL2; FMNL3	0.798744	0.00539162	1	0.5	0.093	0	https://www.aniseed.cnrs.fr/aniseed/gene/show_expression?unique_id=Cirobu.g00008443	https://www.aniseed.cnrs.fr/aniseed/gene/show_gene?unique_id=Cirobu.g00008443	http://ghost.zool.kyoto-u.ac.jp/cgi-bin/fordetailkh21.cgi?name=KH.C7.583;source=kh2013
Cirobu.g00007656	KH.C6.138	KH2013:KH.C6.138	KH.C6.138	0.797589	0.00238019	1	0.583	0.122	0	https://www.aniseed.cnrs.fr/aniseed/gene/show_expression?unique_id=Cirobu.g00007656	https://www.aniseed.cnrs.fr/aniseed/gene/show_gene?unique_id=Cirobu.g00007656	http://ghost.zool.kyoto-u.ac.jp/cgi-bin/fordetailkh21.cgi?name=KH.C6.138;source=kh2013
Cirobu.g00012425	KH.L37.6	KH2013:KH.L37.6_MDP1	MDP1; NEDD8-MDP1	0.795393	0.000500984	1	0.917	0.574	4	https://www.aniseed.cnrs.fr/aniseed/gene/show_expression?unique_id=Cirobu.g00012425	https://www.aniseed.cnrs.fr/aniseed/gene/show_gene?unique_id=Cirobu.g00012425	http://ghost.zool.kyoto-u.ac.jp/cgi-bin/fordetailkh21.cgi?name=KH.L37.6;source=kh2013
Cirobu.g00003750	KH.C14.323	KH2013:KH.C14.323_WLS	WLS	0.794101	0.00421957	1	0.25	0.011	0	https://www.aniseed.cnrs.fr/aniseed/gene/show_expression?unique_id=Cirobu.g00003750	https://www.aniseed.cnrs.fr/aniseed/gene/show_gene?unique_id=Cirobu.g00003750	http://ghost.zool.kyoto-u.ac.jp/cgi-bin/fordetailkh21.cgi?name=KH.C14.323;source=kh2013
Cirobu.g00003676	KH.C14.255	KH2013:KH.C14.255	KH.C14.255	0.793684	0.000180502	1	0.667	0.114	0	https://www.aniseed.cnrs.fr/aniseed/gene/show_expression?unique_id=Cirobu.g00003676	https://www.aniseed.cnrs.fr/aniseed/gene/show_gene?unique_id=Cirobu.g00003676	http://ghost.zool.kyoto-u.ac.jp/cgi-bin/fordetailkh21.cgi?name=KH.C14.255;source=kh2013
Cirobu.g00013372	KH.L96.3	AKAP13	AC008878.3; AKAP13; ARHGEF18	0.792149	0.00157019	1	0.583	0.111	3	https://www.aniseed.cnrs.fr/aniseed/gene/show_expression?unique_id=Cirobu.g00013372	https://www.aniseed.cnrs.fr/aniseed/gene/show_gene?unique_id=Cirobu.g00013372	http://ghost.zool.kyoto-u.ac.jp/cgi-bin/fordetailkh21.cgi?name=KH.L96.3;source=kh2013
Cirobu.g00011626	KH.L155.5	SOX13/5/6	SOX13; SOX5; SOX6	0.790459	0.00595972	1	0.333	0.03	11	https://www.aniseed.cnrs.fr/aniseed/gene/show_expression?unique_id=Cirobu.g00011626	https://www.aniseed.cnrs.fr/aniseed/gene/show_gene?unique_id=Cirobu.g00011626	http://ghost.zool.kyoto-u.ac.jp/cgi-bin/fordetailkh21.cgi?name=KH.L155.5;source=kh2013
Cirobu.g00003887	KH.C14.451	SNTG1/2	SNTG1; SNTG2	0.788108	0.00784982	1	0.75	0.274	2	https://www.aniseed.cnrs.fr/aniseed/gene/show_expression?unique_id=Cirobu.g00003887	https://www.aniseed.cnrs.fr/aniseed/gene/show_gene?unique_id=Cirobu.g00003887	http://ghost.zool.kyoto-u.ac.jp/cgi-bin/fordetailkh21.cgi?name=KH.C14.451;source=kh2013
Cirobu.g00004810	KH.C2.596	STARD10	PCTP; STARD10; STARD7	0.785557	0.00108464	1	0.583	0.108	2	https://www.aniseed.cnrs.fr/aniseed/gene/show_expression?unique_id=Cirobu.g00004810	https://www.aniseed.cnrs.fr/aniseed/gene/show_gene?unique_id=Cirobu.g00004810	http://ghost.zool.kyoto-u.ac.jp/cgi-bin/fordetailkh21.cgi?name=KH.C2.596;source=kh2013
Cirobu.g00000803	KH.C1.553	OLFM2/3	OLFM2; OLFM3; OLFML2B	0.781051	0.00241468	1	0.25	0.055	0	https://www.aniseed.cnrs.fr/aniseed/gene/show_expression?unique_id=Cirobu.g00000803	https://www.aniseed.cnrs.fr/aniseed/gene/show_gene?unique_id=Cirobu.g00000803	http://ghost.zool.kyoto-u.ac.jp/cgi-bin/fordetailkh21.cgi?name=KH.C1.553;source=kh2013
Cirobu.g00014275	KH.S256.16	SNX17	SNX17; SNX27; SNX31	0.780293	0.00929857	1	0.583	0.155	0	https://www.aniseed.cnrs.fr/aniseed/gene/show_expression?unique_id=Cirobu.g00014275	https://www.aniseed.cnrs.fr/aniseed/gene/show_gene?unique_id=Cirobu.g00014275	http://ghost.zool.kyoto-u.ac.jp/cgi-bin/fordetailkh21.cgi?name=KH.S256.16;source=kh2013
Cirobu.g00001480	KH.C10.271	MCEE	MCEE	0.776523	0.00705195	1	0.667	0.32	0	https://www.aniseed.cnrs.fr/aniseed/gene/show_expression?unique_id=Cirobu.g00001480	https://www.aniseed.cnrs.fr/aniseed/gene/show_gene?unique_id=Cirobu.g00001480	http://ghost.zool.kyoto-u.ac.jp/cgi-bin/fordetailkh21.cgi?name=KH.C10.271;source=kh2013
Cirobu.g00002833	KH.C12.292	MELK	MARK4; MELK; PRKAA2	0.769466	0.000317942	1	0.25	0.016	0	https://www.aniseed.cnrs.fr/aniseed/gene/show_expression?unique_id=Cirobu.g00002833	https://www.aniseed.cnrs.fr/aniseed/gene/show_gene?unique_id=Cirobu.g00002833	http://ghost.zool.kyoto-u.ac.jp/cgi-bin/fordetailkh21.cgi?name=KH.C12.292;source=kh2013
Cirobu.g00009815	KH.C9.283	MAP4K3/5	MAP4K2; MAP4K3; MAP4K5	0.766568	0.00515596	1	0.417	0.057	0	https://www.aniseed.cnrs.fr/aniseed/gene/show_expression?unique_id=Cirobu.g00009815	https://www.aniseed.cnrs.fr/aniseed/gene/show_gene?unique_id=Cirobu.g00009815	http://ghost.zool.kyoto-u.ac.jp/cgi-bin/fordetailkh21.cgi?name=KH.C9.283;source=kh2013
Cirobu.g00000867	KH.C1.612	GNAI1/2/3	GNAI1; GNAI2; GNAI3	0.766464	0.00358842	1	0.917	0.581	39	https://www.aniseed.cnrs.fr/aniseed/gene/show_expression?unique_id=Cirobu.g00000867	https://www.aniseed.cnrs.fr/aniseed/gene/show_gene?unique_id=Cirobu.g00000867	http://ghost.zool.kyoto-u.ac.jp/cgi-bin/fordetailkh21.cgi?name=KH.C1.612;source=kh2013
Cirobu.g00007607	KH.C5.94	KH2013:KH.C5.94_TRPA-1	ANK1; ANK3; TRPA1	0.765297	0.00957157	1	0.25	0.016	0	https://www.aniseed.cnrs.fr/aniseed/gene/show_expression?unique_id=Cirobu.g00007607	https://www.aniseed.cnrs.fr/aniseed/gene/show_gene?unique_id=Cirobu.g00007607	http://ghost.zool.kyoto-u.ac.jp/cgi-bin/fordetailkh21.cgi?name=KH.C5.94;source=kh2013
Cirobu.g00000178	KH.C1.1159	KH2013:KH.C1.1159	FUT10; FUT11; FUT4	0.750284	0.000172664	1	0.333	0.009	0	https://www.aniseed.cnrs.fr/aniseed/gene/show_expression?unique_id=Cirobu.g00000178	https://www.aniseed.cnrs.fr/aniseed/gene/show_gene?unique_id=Cirobu.g00000178	http://ghost.zool.kyoto-u.ac.jp/cgi-bin/fordetailkh21.cgi?name=KH.C1.1159;source=kh2013
Cirobu.g00000543	KH.C1.315	KH2013:KH.C1.315_NMUR1/2	ADRA1A; GHSR; HRH2	0.742885	4.98e-05	0.669287	0.25	0.022	0	https://www.aniseed.cnrs.fr/aniseed/gene/show_expression?unique_id=Cirobu.g00000543	https://www.aniseed.cnrs.fr/aniseed/gene/show_gene?unique_id=Cirobu.g00000543	http://ghost.zool.kyoto-u.ac.jp/cgi-bin/fordetailkh21.cgi?name=KH.C1.315;source=kh2013
Cirobu.g00009719	KH.C9.196	KH2013:KH.C9.196_CG3038	B3GALT1; B3GALT5; B3GNT2	0.741964	3.22e-05	0.433036	0.417	0.019	0	https://www.aniseed.cnrs.fr/aniseed/gene/show_expression?unique_id=Cirobu.g00009719	https://www.aniseed.cnrs.fr/aniseed/gene/show_gene?unique_id=Cirobu.g00009719	http://ghost.zool.kyoto-u.ac.jp/cgi-bin/fordetailkh21.cgi?name=KH.C9.196;source=kh2013
Cirobu.g00003869	KH.C14.435	ANKRD10	ANKRD10; ANKRD37; ASB2	0.740208	0.00265504	1	0.667	0.171	0	https://www.aniseed.cnrs.fr/aniseed/gene/show_expression?unique_id=Cirobu.g00003869	https://www.aniseed.cnrs.fr/aniseed/gene/show_gene?unique_id=Cirobu.g00003869	http://ghost.zool.kyoto-u.ac.jp/cgi-bin/fordetailkh21.cgi?name=KH.C14.435;source=kh2013
Cirobu.g00012434	KH.L37.68	KH2013:KH.L37.68	KH.L37.68	0.738303	0.00619905	1	0.167	0.006	0	https://www.aniseed.cnrs.fr/aniseed/gene/show_expression?unique_id=Cirobu.g00012434	https://www.aniseed.cnrs.fr/aniseed/gene/show_gene?unique_id=Cirobu.g00012434	http://ghost.zool.kyoto-u.ac.jp/cgi-bin/fordetailkh21.cgi?name=KH.L37.68;source=kh2013
Cirobu.g00011318	KH.L147.38	MGLL	ABHD12B; ABHD13; MGLL	0.731773	0.00065671	1	0.5	0.071	0	https://www.aniseed.cnrs.fr/aniseed/gene/show_expression?unique_id=Cirobu.g00011318	https://www.aniseed.cnrs.fr/aniseed/gene/show_gene?unique_id=Cirobu.g00011318	http://ghost.zool.kyoto-u.ac.jp/cgi-bin/fordetailkh21.cgi?name=KH.L147.38;source=kh2013
Cirobu.g00004128	KH.C2.1013	KH2013:KH.C2.1013_SRPX/2	SELE; SELP; SVEP1	0.722384	0.00135091	1	0.25	0.025	0	https://www.aniseed.cnrs.fr/aniseed/gene/show_expression?unique_id=Cirobu.g00004128	https://www.aniseed.cnrs.fr/aniseed/gene/show_gene?unique_id=Cirobu.g00004128	http://ghost.zool.kyoto-u.ac.jp/cgi-bin/fordetailkh21.cgi?name=KH.C2.1013;source=kh2013
Cirobu.g00009038	KH.C8.407	WFS1	WFS1	0.710837	0.000247487	1	0.5	0.049	0	https://www.aniseed.cnrs.fr/aniseed/gene/show_expression?unique_id=Cirobu.g00009038	https://www.aniseed.cnrs.fr/aniseed/gene/show_gene?unique_id=Cirobu.g00009038	http://ghost.zool.kyoto-u.ac.jp/cgi-bin/fordetailkh21.cgi?name=KH.C8.407;source=kh2013
Cirobu.g00009975	KH.C9.43	TPRN	PPP1R18	0.702768	0.00544015	1	0.583	0.136	1	https://www.aniseed.cnrs.fr/aniseed/gene/show_expression?unique_id=Cirobu.g00009975	https://www.aniseed.cnrs.fr/aniseed/gene/show_gene?unique_id=Cirobu.g00009975	http://ghost.zool.kyoto-u.ac.jp/cgi-bin/fordetailkh21.cgi?name=KH.C9.43;source=kh2013
Cirobu.g00003738	KH.C14.311	KH2013:KH.C14.311_EIF4EBP1	EIF4EBP1; EIF4EBP2; EIF4EBP3	0.701473	5.29e-05	0.711059	0.25	0.008	0	https://www.aniseed.cnrs.fr/aniseed/gene/show_expression?unique_id=Cirobu.g00003738	https://www.aniseed.cnrs.fr/aniseed/gene/show_gene?unique_id=Cirobu.g00003738	http://ghost.zool.kyoto-u.ac.jp/cgi-bin/fordetailkh21.cgi?name=KH.C14.311;source=kh2013
Cirobu.g00004622	KH.C2.425	PPP1R12B	PPP1R12A; PPP1R12B; PPP1R12C	0.700186	0.00349318	1	0.5	0.195	4	https://www.aniseed.cnrs.fr/aniseed/gene/show_expression?unique_id=Cirobu.g00004622	https://www.aniseed.cnrs.fr/aniseed/gene/show_gene?unique_id=Cirobu.g00004622	http://ghost.zool.kyoto-u.ac.jp/cgi-bin/fordetailkh21.cgi?name=KH.C2.425;source=kh2013
Cirobu.g00003826	KH.C14.396	GALNT7	GALNT10; GALNT7; GALNTL6	0.698674	0.0046008	1	0.5	0.095	0	https://www.aniseed.cnrs.fr/aniseed/gene/show_expression?unique_id=Cirobu.g00003826	https://www.aniseed.cnrs.fr/aniseed/gene/show_gene?unique_id=Cirobu.g00003826	http://ghost.zool.kyoto-u.ac.jp/cgi-bin/fordetailkh21.cgi?name=KH.C14.396;source=kh2013
Cirobu.g00007077	KH.C5.21	KH2013:KH.C5.21_CUBN	OVCH2; TLL1; TNFAIP6	0.698336	0.00120528	1	0.417	0.04	1	https://www.aniseed.cnrs.fr/aniseed/gene/show_expression?unique_id=Cirobu.g00007077	https://www.aniseed.cnrs.fr/aniseed/gene/show_gene?unique_id=Cirobu.g00007077	http://ghost.zool.kyoto-u.ac.jp/cgi-bin/fordetailkh21.cgi?name=KH.C5.21;source=kh2013
Cirobu.g00014435	KH.S404.1	KH2013:KH.S404.1_P4HB	P4HB; PDIA2; PDILT	0.697725	0.00681159	1	0.75	0.424	1	https://www.aniseed.cnrs.fr/aniseed/gene/show_expression?unique_id=Cirobu.g00014435	https://www.aniseed.cnrs.fr/aniseed/gene/show_gene?unique_id=Cirobu.g00014435	http://ghost.zool.kyoto-u.ac.jp/cgi-bin/fordetailkh21.cgi?name=KH.S404.1;source=kh2013
Cirobu.g00003300	KH.C12.90	KH2013:KH.C12.90	KH.C12.90	0.696504	1.19e-05	0.159352	0.25	0.003	0	https://www.aniseed.cnrs.fr/aniseed/gene/show_expression?unique_id=Cirobu.g00003300	https://www.aniseed.cnrs.fr/aniseed/gene/show_gene?unique_id=Cirobu.g00003300	http://ghost.zool.kyoto-u.ac.jp/cgi-bin/fordetailkh21.cgi?name=KH.C12.90;source=kh2013
Cirobu.g00012703	KH.L5.1	SPNA1/2	SPTA1; SPTAN1; SPTBN2	0.695036	9.49e-05	1	0.25	0.139	5	https://www.aniseed.cnrs.fr/aniseed/gene/show_expression?unique_id=Cirobu.g00012703	https://www.aniseed.cnrs.fr/aniseed/gene/show_gene?unique_id=Cirobu.g00012703	http://ghost.zool.kyoto-u.ac.jp/cgi-bin/fordetailkh21.cgi?name=KH.L5.1;source=kh2013
Cirobu.g00012772	KH.L53.20	PLEKHG1	PLEKHG1; PLEKHG2; PLEKHG3	0.694168	0.00382047	1	0.25	0.027	1	https://www.aniseed.cnrs.fr/aniseed/gene/show_expression?unique_id=Cirobu.g00012772	https://www.aniseed.cnrs.fr/aniseed/gene/show_gene?unique_id=Cirobu.g00012772	http://ghost.zool.kyoto-u.ac.jp/cgi-bin/fordetailkh21.cgi?name=KH.L53.20;source=kh2013
Cirobu.g00011673	KH.L162.9	FHOD1/3	DIAPH3; FHOD1; FHOD3	0.692965	0.00275611	1	0.583	0.13	0	https://www.aniseed.cnrs.fr/aniseed/gene/show_expression?unique_id=Cirobu.g00011673	https://www.aniseed.cnrs.fr/aniseed/gene/show_gene?unique_id=Cirobu.g00011673	http://ghost.zool.kyoto-u.ac.jp/cgi-bin/fordetailkh21.cgi?name=KH.L162.9;source=kh2013
Cirobu.g00011328	KH.L148.1	PRKAR1B	PRKAR1A; PRKAR1B; PRKAR2B	0.673278	0.00220104	1	0.5	0.087	0	https://www.aniseed.cnrs.fr/aniseed/gene/show_expression?unique_id=Cirobu.g00011328	https://www.aniseed.cnrs.fr/aniseed/gene/show_gene?unique_id=Cirobu.g00011328	http://ghost.zool.kyoto-u.ac.jp/cgi-bin/fordetailkh21.cgi?name=KH.L148.1;source=kh2013
Cirobu.g00007105	KH.C5.235	KH2013:KH.C5.235_KRTAP10-4/6/7	USH2A	0.672465	0.00181541	1	0.333	0.035	4	https://www.aniseed.cnrs.fr/aniseed/gene/show_expression?unique_id=Cirobu.g00007105	https://www.aniseed.cnrs.fr/aniseed/gene/show_gene?unique_id=Cirobu.g00007105	http://ghost.zool.kyoto-u.ac.jp/cgi-bin/fordetailkh21.cgi?name=KH.C5.235;source=kh2013
Cirobu.g00001113	KH.C1.835	ERGIC1	ERGIC1; ERGIC2; ERGIC3	0.666001	0.00464229	1	0.583	0.158	6	https://www.aniseed.cnrs.fr/aniseed/gene/show_expression?unique_id=Cirobu.g00001113	https://www.aniseed.cnrs.fr/aniseed/gene/show_gene?unique_id=Cirobu.g00001113	http://ghost.zool.kyoto-u.ac.jp/cgi-bin/fordetailkh21.cgi?name=KH.C1.835;source=kh2013
Cirobu.g00008025	KH.C7.20	KH2013:KH.C7.20_E1C120_CHICK	CYP4F12; CYP4F3; CYP4F8	0.663587	0.00107828	1	0.333	0.03	0	https://www.aniseed.cnrs.fr/aniseed/gene/show_expression?unique_id=Cirobu.g00008025	https://www.aniseed.cnrs.fr/aniseed/gene/show_gene?unique_id=Cirobu.g00008025	http://ghost.zool.kyoto-u.ac.jp/cgi-bin/fordetailkh21.cgi?name=KH.C7.20;source=kh2013
Cirobu.g00003510	KH.C14.103	TMEM131	TMEM131; TMEM131L	0.660359	0.005992	1	0.5	0.133	0	https://www.aniseed.cnrs.fr/aniseed/gene/show_expression?unique_id=Cirobu.g00003510	https://www.aniseed.cnrs.fr/aniseed/gene/show_gene?unique_id=Cirobu.g00003510	http://ghost.zool.kyoto-u.ac.jp/cgi-bin/fordetailkh21.cgi?name=KH.C14.103;source=kh2013
Cirobu.g00007337	KH.C5.451	SPINT1/2	AC011479.1; SPINT3; TFPI	0.660348	0.00129233	1	0.333	0.024	0	https://www.aniseed.cnrs.fr/aniseed/gene/show_expression?unique_id=Cirobu.g00007337	https://www.aniseed.cnrs.fr/aniseed/gene/show_gene?unique_id=Cirobu.g00007337	http://ghost.zool.kyoto-u.ac.jp/cgi-bin/fordetailkh21.cgi?name=KH.C5.451;source=kh2013
Cirobu.g00014730	KH.S584.5	KH2013:KH.S584.5	KH.S584.5	0.656319	0.00152687	1	0.25	0.013	0	https://www.aniseed.cnrs.fr/aniseed/gene/show_expression?unique_id=Cirobu.g00014730	https://www.aniseed.cnrs.fr/aniseed/gene/show_gene?unique_id=Cirobu.g00014730	http://ghost.zool.kyoto-u.ac.jp/cgi-bin/fordetailkh21.cgi?name=KH.S584.5;source=kh2013
Cirobu.g00000218	KH.C1.1196	CG32054	KH.C1.1196	0.656221	0.00496992	1	0.667	0.19	0	https://www.aniseed.cnrs.fr/aniseed/gene/show_expression?unique_id=Cirobu.g00000218	https://www.aniseed.cnrs.fr/aniseed/gene/show_gene?unique_id=Cirobu.g00000218	http://ghost.zool.kyoto-u.ac.jp/cgi-bin/fordetailkh21.cgi?name=KH.C1.1196;source=kh2013
Cirobu.g00004870	KH.C2.650	UIF	FBN1; FBN2; FBN3	0.650954	0.00100017	1	0.167	0	0	https://www.aniseed.cnrs.fr/aniseed/gene/show_expression?unique_id=Cirobu.g00004870	https://www.aniseed.cnrs.fr/aniseed/gene/show_gene?unique_id=Cirobu.g00004870	http://ghost.zool.kyoto-u.ac.jp/cgi-bin/fordetailkh21.cgi?name=KH.C2.650;source=kh2013
Cirobu.g00014146	KH.S1961.1	GLS	GLS; GLS2	0.642403	0.00595072	1	0.25	0.011	0	https://www.aniseed.cnrs.fr/aniseed/gene/show_expression?unique_id=Cirobu.g00014146	https://www.aniseed.cnrs.fr/aniseed/gene/show_gene?unique_id=Cirobu.g00014146	http://ghost.zool.kyoto-u.ac.jp/cgi-bin/fordetailkh21.cgi?name=KH.S1961.1;source=kh2013
Cirobu.g00015077	KH.S803.3	FNDC7	COL12A1; COL7A1; FN1	0.640274	0.00211459	1	0.417	0.047	0	https://www.aniseed.cnrs.fr/aniseed/gene/show_expression?unique_id=Cirobu.g00015077	https://www.aniseed.cnrs.fr/aniseed/gene/show_gene?unique_id=Cirobu.g00015077	http://ghost.zool.kyoto-u.ac.jp/cgi-bin/fordetailkh21.cgi?name=KH.S803.3;source=kh2013
Cirobu.g00005113	KH.C2.874	KH2013:KH.C2.874_NRBF2	NRBF2	0.613941	0.00599577	1	0.5	0.104	0	https://www.aniseed.cnrs.fr/aniseed/gene/show_expression?unique_id=Cirobu.g00005113	https://www.aniseed.cnrs.fr/aniseed/gene/show_gene?unique_id=Cirobu.g00005113	http://ghost.zool.kyoto-u.ac.jp/cgi-bin/fordetailkh21.cgi?name=KH.C2.874;source=kh2013
Cirobu.g00004042	KH.C14.594	KH2013:KH.C14.594_GLCAT-S	B3GAT1; B3GAT2; B3GAT3	0.608104	0.000797228	1	0.167	0.005	0	https://www.aniseed.cnrs.fr/aniseed/gene/show_expression?unique_id=Cirobu.g00004042	https://www.aniseed.cnrs.fr/aniseed/gene/show_gene?unique_id=Cirobu.g00004042	http://ghost.zool.kyoto-u.ac.jp/cgi-bin/fordetailkh21.cgi?name=KH.C14.594;source=kh2013
Cirobu.g00000666	KH.C1.426	RNF103	RNF103; RNF130; RNF167	0.598659	0.00847883	1	0.583	0.18	2	https://www.aniseed.cnrs.fr/aniseed/gene/show_expression?unique_id=Cirobu.g00000666	https://www.aniseed.cnrs.fr/aniseed/gene/show_gene?unique_id=Cirobu.g00000666	http://ghost.zool.kyoto-u.ac.jp/cgi-bin/fordetailkh21.cgi?name=KH.C1.426;source=kh2013
Cirobu.g00000963	KH.C1.7	USP11/15/4	USP11; USP15; USP4	0.596168	0.00237766	1	0.583	0.139	0	https://www.aniseed.cnrs.fr/aniseed/gene/show_expression?unique_id=Cirobu.g00000963	https://www.aniseed.cnrs.fr/aniseed/gene/show_gene?unique_id=Cirobu.g00000963	http://ghost.zool.kyoto-u.ac.jp/cgi-bin/fordetailkh21.cgi?name=KH.C1.7;source=kh2013
Cirobu.g00013618	KH.S1138.2	KH2013:KH.S1138.2	KH.S1138.2	0.590846	0.000267486	1	0.167	0.003	0	https://www.aniseed.cnrs.fr/aniseed/gene/show_expression?unique_id=Cirobu.g00013618	https://www.aniseed.cnrs.fr/aniseed/gene/show_gene?unique_id=Cirobu.g00013618	http://ghost.zool.kyoto-u.ac.jp/cgi-bin/fordetailkh21.cgi?name=KH.S1138.2;source=kh2013
Cirobu.g00006929	KH.C4.804	KH2013:KH.C4.804_GJC2	GJA8; GJC1; GJD2	0.587526	0.00305646	1	0.75	0.252	0	https://www.aniseed.cnrs.fr/aniseed/gene/show_expression?unique_id=Cirobu.g00006929	https://www.aniseed.cnrs.fr/aniseed/gene/show_gene?unique_id=Cirobu.g00006929	http://ghost.zool.kyoto-u.ac.jp/cgi-bin/fordetailkh21.cgi?name=KH.C4.804;source=kh2013
Cirobu.g00008707	KH.C8.104	ZRANB1	OTUD7B; TNFAIP3; ZRANB1	0.5833	0.00325611	1	0.25	0.054	9	https://www.aniseed.cnrs.fr/aniseed/gene/show_expression?unique_id=Cirobu.g00008707	https://www.aniseed.cnrs.fr/aniseed/gene/show_gene?unique_id=Cirobu.g00008707	http://ghost.zool.kyoto-u.ac.jp/cgi-bin/fordetailkh21.cgi?name=KH.C8.104;source=kh2013
Cirobu.g00008805	KH.C8.193	CG6018	ACHE; BCHE; CES2	0.579206	0.00100017	1	0.167	0	0	https://www.aniseed.cnrs.fr/aniseed/gene/show_expression?unique_id=Cirobu.g00008805	https://www.aniseed.cnrs.fr/aniseed/gene/show_gene?unique_id=Cirobu.g00008805	http://ghost.zool.kyoto-u.ac.jp/cgi-bin/fordetailkh21.cgi?name=KH.C8.193;source=kh2013
Cirobu.g00005258	KH.C3.106	RBBP8	RBBP8	0.569672	0.0010204	1	0.167	0.019	0	https://www.aniseed.cnrs.fr/aniseed/gene/show_expression?unique_id=Cirobu.g00005258	https://www.aniseed.cnrs.fr/aniseed/gene/show_gene?unique_id=Cirobu.g00005258	http://ghost.zool.kyoto-u.ac.jp/cgi-bin/fordetailkh21.cgi?name=KH.C3.106;source=kh2013
Cirobu.g00003469	KH.C13.67	PPA1/2	PPA1; PPA2	0.569245	0.00159496	1	0.917	0.652	0	https://www.aniseed.cnrs.fr/aniseed/gene/show_expression?unique_id=Cirobu.g00003469	https://www.aniseed.cnrs.fr/aniseed/gene/show_gene?unique_id=Cirobu.g00003469	http://ghost.zool.kyoto-u.ac.jp/cgi-bin/fordetailkh21.cgi?name=KH.C13.67;source=kh2013
Cirobu.g00011621	KH.L155.23	KH2013:KH.L155.23	KH.L155.23	0.567976	1.79e-05	0.240612	0.25	0	0	https://www.aniseed.cnrs.fr/aniseed/gene/show_expression?unique_id=Cirobu.g00011621	https://www.aniseed.cnrs.fr/aniseed/gene/show_gene?unique_id=Cirobu.g00011621	http://ghost.zool.kyoto-u.ac.jp/cgi-bin/fordetailkh21.cgi?name=KH.L155.23;source=kh2013
Cirobu.g00007927	KH.C7.109	SLC30A2/8	SLC30A2; SLC30A3; SLC30A8	0.558594	0.00112559	1	0.583	0.128	4	https://www.aniseed.cnrs.fr/aniseed/gene/show_expression?unique_id=Cirobu.g00007927	https://www.aniseed.cnrs.fr/aniseed/gene/show_gene?unique_id=Cirobu.g00007927	http://ghost.zool.kyoto-u.ac.jp/cgi-bin/fordetailkh21.cgi?name=KH.C7.109;source=kh2013
Cirobu.g00009287	KH.C8.635	KH2013:KH.C8.635_CG9903	SLC10A1; SLC10A2; SLC10A4	0.558137	1.86e-06	0.0250541	0.333	0.002	2	https://www.aniseed.cnrs.fr/aniseed/gene/show_expression?unique_id=Cirobu.g00009287	https://www.aniseed.cnrs.fr/aniseed/gene/show_gene?unique_id=Cirobu.g00009287	http://ghost.zool.kyoto-u.ac.jp/cgi-bin/fordetailkh21.cgi?name=KH.C8.635;source=kh2013
Cirobu.g00008841	KH.C8.225	MED16	MED16	0.550559	0.00979206	1	0.167	0.011	4	https://www.aniseed.cnrs.fr/aniseed/gene/show_expression?unique_id=Cirobu.g00008841	https://www.aniseed.cnrs.fr/aniseed/gene/show_gene?unique_id=Cirobu.g00008841	http://ghost.zool.kyoto-u.ac.jp/cgi-bin/fordetailkh21.cgi?name=KH.C8.225;source=kh2013
Cirobu.g00009661	KH.C9.143	TBCD	TBCD	0.550405	0.000628137	1	0.167	0.033	0	https://www.aniseed.cnrs.fr/aniseed/gene/show_expression?unique_id=Cirobu.g00009661	https://www.aniseed.cnrs.fr/aniseed/gene/show_gene?unique_id=Cirobu.g00009661	http://ghost.zool.kyoto-u.ac.jp/cgi-bin/fordetailkh21.cgi?name=KH.C9.143;source=kh2013
Cirobu.g00011972	KH.L18.35	CG17600	FAM189A1	0.545915	0.0033755	1	0.25	0.013	0	https://www.aniseed.cnrs.fr/aniseed/gene/show_expression?unique_id=Cirobu.g00011972	https://www.aniseed.cnrs.fr/aniseed/gene/show_gene?unique_id=Cirobu.g00011972	http://ghost.zool.kyoto-u.ac.jp/cgi-bin/fordetailkh21.cgi?name=KH.L18.35;source=kh2013
Cirobu.g00000952	KH.C1.69	KH2013:KH.C1.69	KH.C1.69	0.53342	0.00476814	1	0.167	0.016	0	https://www.aniseed.cnrs.fr/aniseed/gene/show_expression?unique_id=Cirobu.g00000952	https://www.aniseed.cnrs.fr/aniseed/gene/show_gene?unique_id=Cirobu.g00000952	http://ghost.zool.kyoto-u.ac.jp/cgi-bin/fordetailkh21.cgi?name=KH.C1.69;source=kh2013
Cirobu.g00011032	KH.L131.16	KH2013:KH.L131.16_MATN2/4	MATN1; MATN2; MATN4	0.52511	0.000280307	1	0.167	0.003	0	https://www.aniseed.cnrs.fr/aniseed/gene/show_expression?unique_id=Cirobu.g00011032	https://www.aniseed.cnrs.fr/aniseed/gene/show_gene?unique_id=Cirobu.g00011032	http://ghost.zool.kyoto-u.ac.jp/cgi-bin/fordetailkh21.cgi?name=KH.L131.16;source=kh2013
Cirobu.g00008649	KH.C7.770	DLX2/3/5	DLX1; DLX5; DLX6	0.522527	1.76e-05	0.236178	0.333	0.006	28	https://www.aniseed.cnrs.fr/aniseed/gene/show_expression?unique_id=Cirobu.g00008649	https://www.aniseed.cnrs.fr/aniseed/gene/show_gene?unique_id=Cirobu.g00008649	http://ghost.zool.kyoto-u.ac.jp/cgi-bin/fordetailkh21.cgi?name=KH.C7.770;source=kh2013
Cirobu.g00009080	KH.C8.445	SLIT1/2/3	SLIT1; SLIT2; SLIT3	0.520428	0.00818417	1	0.417	0.125	9	https://www.aniseed.cnrs.fr/aniseed/gene/show_expression?unique_id=Cirobu.g00009080	https://www.aniseed.cnrs.fr/aniseed/gene/show_gene?unique_id=Cirobu.g00009080	http://ghost.zool.kyoto-u.ac.jp/cgi-bin/fordetailkh21.cgi?name=KH.C8.445;source=kh2013
Cirobu.g00001819	KH.C10.587	KH2013:KH.C10.587	KH.C10.587	0.518594	0.000610513	1	0.167	0.021	4	https://www.aniseed.cnrs.fr/aniseed/gene/show_expression?unique_id=Cirobu.g00001819	https://www.aniseed.cnrs.fr/aniseed/gene/show_gene?unique_id=Cirobu.g00001819	http://ghost.zool.kyoto-u.ac.jp/cgi-bin/fordetailkh21.cgi?name=KH.C10.587;source=kh2013
Cirobu.g00003916	KH.C14.478	KH2013:KH.C14.478	KH.C14.478	0.506775	0.00160791	1	0.667	0.191	0	https://www.aniseed.cnrs.fr/aniseed/gene/show_expression?unique_id=Cirobu.g00003916	https://www.aniseed.cnrs.fr/aniseed/gene/show_gene?unique_id=Cirobu.g00003916	http://ghost.zool.kyoto-u.ac.jp/cgi-bin/fordetailkh21.cgi?name=KH.C14.478;source=kh2013
Cirobu.g00005662	KH.C3.48	KH2013:KH.C3.48	MFSD10; MFSD14A; MFSD14B	0.505417	0.00761664	1	0.417	0.068	0	https://www.aniseed.cnrs.fr/aniseed/gene/show_expression?unique_id=Cirobu.g00005662	https://www.aniseed.cnrs.fr/aniseed/gene/show_gene?unique_id=Cirobu.g00005662	http://ghost.zool.kyoto-u.ac.jp/cgi-bin/fordetailkh21.cgi?name=KH.C3.48;source=kh2013
Cirobu.g00012119	KH.L20.7	DNAJC16	DNAJB9; DNAJC10; DNAJC16	0.504697	0.00153933	1	0.25	0.006	0	https://www.aniseed.cnrs.fr/aniseed/gene/show_expression?unique_id=Cirobu.g00012119	https://www.aniseed.cnrs.fr/aniseed/gene/show_gene?unique_id=Cirobu.g00012119	http://ghost.zool.kyoto-u.ac.jp/cgi-bin/fordetailkh21.cgi?name=KH.L20.7;source=kh2013
Cirobu.g00007075	KH.C5.208	KH2013:KH.C5.208	KH.C5.208	0.494702	0.00874486	1	0.5	0.122	0	https://www.aniseed.cnrs.fr/aniseed/gene/show_expression?unique_id=Cirobu.g00007075	https://www.aniseed.cnrs.fr/aniseed/gene/show_gene?unique_id=Cirobu.g00007075	http://ghost.zool.kyoto-u.ac.jp/cgi-bin/fordetailkh21.cgi?name=KH.C5.208;source=kh2013
Cirobu.g00011677	KH.L164.1	KH2013:KH.L164.1_AVT2	SLC38A3; SLC38A4; SLC38A6	0.493003	0.000399848	1	0.333	0.016	4	https://www.aniseed.cnrs.fr/aniseed/gene/show_expression?unique_id=Cirobu.g00011677	https://www.aniseed.cnrs.fr/aniseed/gene/show_gene?unique_id=Cirobu.g00011677	http://ghost.zool.kyoto-u.ac.jp/cgi-bin/fordetailkh21.cgi?name=KH.L164.1;source=kh2013
Cirobu.g00000960	KH.C1.697	FGF4	FGF4; FGF6; FGF7	0.491643	0.0010251	1	0.25	0.005	0	https://www.aniseed.cnrs.fr/aniseed/gene/show_expression?unique_id=Cirobu.g00000960	https://www.aniseed.cnrs.fr/aniseed/gene/show_gene?unique_id=Cirobu.g00000960	http://ghost.zool.kyoto-u.ac.jp/cgi-bin/fordetailkh21.cgi?name=KH.C1.697;source=kh2013
Cirobu.g00006627	KH.C4.528	KH2013:KH.C4.528	KH.C4.528	0.485885	0.00577188	1	0.25	0.1	0	https://www.aniseed.cnrs.fr/aniseed/gene/show_expression?unique_id=Cirobu.g00006627	https://www.aniseed.cnrs.fr/aniseed/gene/show_gene?unique_id=Cirobu.g00006627	http://ghost.zool.kyoto-u.ac.jp/cgi-bin/fordetailkh21.cgi?name=KH.C4.528;source=kh2013
Cirobu.g00002643	KH.C12.118	FBXL4	FBXL2; FBXL20; FBXL4	0.480527	0.0030216	1	0.167	0.046	0	https://www.aniseed.cnrs.fr/aniseed/gene/show_expression?unique_id=Cirobu.g00002643	https://www.aniseed.cnrs.fr/aniseed/gene/show_gene?unique_id=Cirobu.g00002643	http://ghost.zool.kyoto-u.ac.jp/cgi-bin/fordetailkh21.cgi?name=KH.C12.118;source=kh2013
Cirobu.g00004838	KH.C2.620	EIF2AK3	EIF2AK1; EIF2AK2; EIF2AK3	0.473941	0.00156665	1	0.167	0.063	0	https://www.aniseed.cnrs.fr/aniseed/gene/show_expression?unique_id=Cirobu.g00004838	https://www.aniseed.cnrs.fr/aniseed/gene/show_gene?unique_id=Cirobu.g00004838	http://ghost.zool.kyoto-u.ac.jp/cgi-bin/fordetailkh21.cgi?name=KH.C2.620;source=kh2013
Cirobu.g00003400	KH.C13.181	KH2013:KH.C13.181_SRPX/2	CSMD1; SELP; SVEP1	0.472365	0.00154661	1	0.25	0.009	0	https://www.aniseed.cnrs.fr/aniseed/gene/show_expression?unique_id=Cirobu.g00003400	https://www.aniseed.cnrs.fr/aniseed/gene/show_gene?unique_id=Cirobu.g00003400	http://ghost.zool.kyoto-u.ac.jp/cgi-bin/fordetailkh21.cgi?name=KH.C13.181;source=kh2013
Cirobu.g00008090	KH.C7.260	KH2013:KH.C7.260_TPM1/2	TPM1; TPM3; TPM4	0.467105	0.000177309	1	0.917	0.491	30	https://www.aniseed.cnrs.fr/aniseed/gene/show_expression?unique_id=Cirobu.g00008090	https://www.aniseed.cnrs.fr/aniseed/gene/show_gene?unique_id=Cirobu.g00008090	http://ghost.zool.kyoto-u.ac.jp/cgi-bin/fordetailkh21.cgi?name=KH.C7.260;source=kh2013
Cirobu.g00004369	KH.C2.194	SHARPIN	KH.C2.194	0.465211	0.00975275	1	0.167	0.12	0	https://www.aniseed.cnrs.fr/aniseed/gene/show_expression?unique_id=Cirobu.g00004369	https://www.aniseed.cnrs.fr/aniseed/gene/show_gene?unique_id=Cirobu.g00004369	http://ghost.zool.kyoto-u.ac.jp/cgi-bin/fordetailkh21.cgi?name=KH.C2.194;source=kh2013
Cirobu.g00007904	KH.C6.88	DYN2	DNAL4; DYNLL1; DYNLL2	0.463994	0.00642371	1	0.333	0.046	0	https://www.aniseed.cnrs.fr/aniseed/gene/show_expression?unique_id=Cirobu.g00007904	https://www.aniseed.cnrs.fr/aniseed/gene/show_gene?unique_id=Cirobu.g00007904	http://ghost.zool.kyoto-u.ac.jp/cgi-bin/fordetailkh21.cgi?name=KH.C6.88;source=kh2013
Cirobu.g00001778	KH.C10.549	ITIH4/5	ITIH3; ITIH4; ITIH5	0.462684	0.00324957	1	0.333	0.054	3	https://www.aniseed.cnrs.fr/aniseed/gene/show_expression?unique_id=Cirobu.g00001778	https://www.aniseed.cnrs.fr/aniseed/gene/show_gene?unique_id=Cirobu.g00001778	http://ghost.zool.kyoto-u.ac.jp/cgi-bin/fordetailkh21.cgi?name=KH.C10.549;source=kh2013
Cirobu.g00004482	KH.C2.298	SDF2L1	POMT2; SDF2; SDF2L1	0.45133	0.00714775	1	0.75	0.453	5	https://www.aniseed.cnrs.fr/aniseed/gene/show_expression?unique_id=Cirobu.g00004482	https://www.aniseed.cnrs.fr/aniseed/gene/show_gene?unique_id=Cirobu.g00004482	http://ghost.zool.kyoto-u.ac.jp/cgi-bin/fordetailkh21.cgi?name=KH.C2.298;source=kh2013
Cirobu.g00005947	KH.C3.744	KH2013:KH.C3.744_NEK11	NEK11	0.4478	0.00753442	1	0.167	0.04	0	https://www.aniseed.cnrs.fr/aniseed/gene/show_expression?unique_id=Cirobu.g00005947	https://www.aniseed.cnrs.fr/aniseed/gene/show_gene?unique_id=Cirobu.g00005947	http://ghost.zool.kyoto-u.ac.jp/cgi-bin/fordetailkh21.cgi?name=KH.C3.744;source=kh2013
Cirobu.g00012649	KH.L43.5	KH2013:KH.L43.5_WBSCR27	KH.L43.5	0.423363	0.000378975	1	0.25	0.009	0	https://www.aniseed.cnrs.fr/aniseed/gene/show_expression?unique_id=Cirobu.g00012649	https://www.aniseed.cnrs.fr/aniseed/gene/show_gene?unique_id=Cirobu.g00012649	http://ghost.zool.kyoto-u.ac.jp/cgi-bin/fordetailkh21.cgi?name=KH.L43.5;source=kh2013
Cirobu.g00006656	KH.C4.555	KH2013:KH.C4.555_ZNFX1	AQR; UPF1; ZNFX1	0.421904	0.00991085	1	0.167	0.005	0	https://www.aniseed.cnrs.fr/aniseed/gene/show_expression?unique_id=Cirobu.g00006656	https://www.aniseed.cnrs.fr/aniseed/gene/show_gene?unique_id=Cirobu.g00006656	http://ghost.zool.kyoto-u.ac.jp/cgi-bin/fordetailkh21.cgi?name=KH.C4.555;source=kh2013
Cirobu.g00000664	KH.C1.424	BIN3	BIN3	0.409613	0.00356755	1	0.667	0.239	0	https://www.aniseed.cnrs.fr/aniseed/gene/show_expression?unique_id=Cirobu.g00000664	https://www.aniseed.cnrs.fr/aniseed/gene/show_gene?unique_id=Cirobu.g00000664	http://ghost.zool.kyoto-u.ac.jp/cgi-bin/fordetailkh21.cgi?name=KH.C1.424;source=kh2013
Cirobu.g00004677	KH.C2.476	CYP11B1/2	CYP11A1; CYP11B2; CYP24A1	0.405245	0.000634706	1	0.25	0.011	0	https://www.aniseed.cnrs.fr/aniseed/gene/show_expression?unique_id=Cirobu.g00004677	https://www.aniseed.cnrs.fr/aniseed/gene/show_gene?unique_id=Cirobu.g00004677	http://ghost.zool.kyoto-u.ac.jp/cgi-bin/fordetailkh21.cgi?name=KH.C2.476;source=kh2013
Cirobu.g00012889	KH.L63.12	KH2013:KH.L63.12	KH.L63.12	0.397498	0.000121591	1	0.417	0.047	0	https://www.aniseed.cnrs.fr/aniseed/gene/show_expression?unique_id=Cirobu.g00012889	https://www.aniseed.cnrs.fr/aniseed/gene/show_gene?unique_id=Cirobu.g00012889	http://ghost.zool.kyoto-u.ac.jp/cgi-bin/fordetailkh21.cgi?name=KH.L63.12;source=kh2013
Cirobu.g00008623	KH.C7.746	KH2013:KH.C7.746_SPTY2D1	KH.C7.746	0.3956	0.00465027	1	0.25	0.016	0	https://www.aniseed.cnrs.fr/aniseed/gene/show_expression?unique_id=Cirobu.g00008623	https://www.aniseed.cnrs.fr/aniseed/gene/show_gene?unique_id=Cirobu.g00008623	http://ghost.zool.kyoto-u.ac.jp/cgi-bin/fordetailkh21.cgi?name=KH.C7.746;source=kh2013
Cirobu.g00002527	KH.C11.675	KH2013:KH.C11.675	KH.C11.675	0.386686	1.79e-05	0.240612	0.25	0	0	https://www.aniseed.cnrs.fr/aniseed/gene/show_expression?unique_id=Cirobu.g00002527	https://www.aniseed.cnrs.fr/aniseed/gene/show_gene?unique_id=Cirobu.g00002527	http://ghost.zool.kyoto-u.ac.jp/cgi-bin/fordetailkh21.cgi?name=KH.C11.675;source=kh2013
Cirobu.g00003969	KH.C14.525	SV2C	SV2A; SV2B; SV2C	0.383	0.00309332	1	0.333	0.041	0	https://www.aniseed.cnrs.fr/aniseed/gene/show_expression?unique_id=Cirobu.g00003969	https://www.aniseed.cnrs.fr/aniseed/gene/show_gene?unique_id=Cirobu.g00003969	http://ghost.zool.kyoto-u.ac.jp/cgi-bin/fordetailkh21.cgi?name=KH.C14.525;source=kh2013
Cirobu.g00014978	KH.S728.3	KH2013:KH.S728.3_UMOD	NID2; STAB1; UMOD	0.380995	0.000860448	1	0.25	0.006	0	https://www.aniseed.cnrs.fr/aniseed/gene/show_expression?unique_id=Cirobu.g00014978	https://www.aniseed.cnrs.fr/aniseed/gene/show_gene?unique_id=Cirobu.g00014978	http://ghost.zool.kyoto-u.ac.jp/cgi-bin/fordetailkh21.cgi?name=KH.S728.3;source=kh2013
Cirobu.g00015102	KH.S822.1	BX548170.1	KH.S822.1	0.379263	0.00827848	1	0.25	0.014	0	https://www.aniseed.cnrs.fr/aniseed/gene/show_expression?unique_id=Cirobu.g00015102	https://www.aniseed.cnrs.fr/aniseed/gene/show_gene?unique_id=Cirobu.g00015102	http://ghost.zool.kyoto-u.ac.jp/cgi-bin/fordetailkh21.cgi?name=KH.S822.1;source=kh2013
Cirobu.g00000772	KH.C1.525	KH2013:KH.C1.525	KH.C1.525	0.378715	0.000834985	1	0.833	0.318	0	https://www.aniseed.cnrs.fr/aniseed/gene/show_expression?unique_id=Cirobu.g00000772	https://www.aniseed.cnrs.fr/aniseed/gene/show_gene?unique_id=Cirobu.g00000772	http://ghost.zool.kyoto-u.ac.jp/cgi-bin/fordetailkh21.cgi?name=KH.C1.525;source=kh2013
Cirobu.g00003203	KH.C12.63	KH2013:KH.C12.63_SGK196	BMPR1A; BMPR1B; POMK	0.378655	0.00959777	1	0.333	0.046	0	https://www.aniseed.cnrs.fr/aniseed/gene/show_expression?unique_id=Cirobu.g00003203	https://www.aniseed.cnrs.fr/aniseed/gene/show_gene?unique_id=Cirobu.g00003203	http://ghost.zool.kyoto-u.ac.jp/cgi-bin/fordetailkh21.cgi?name=KH.C12.63;source=kh2013
Cirobu.g00006346	KH.C4.27	KH2013:KH.C4.27_TMEM47	EMP1; PERP; TMEM47	0.374525	0.00623172	1	0.25	0.017	0	https://www.aniseed.cnrs.fr/aniseed/gene/show_expression?unique_id=Cirobu.g00006346	https://www.aniseed.cnrs.fr/aniseed/gene/show_gene?unique_id=Cirobu.g00006346	http://ghost.zool.kyoto-u.ac.jp/cgi-bin/fordetailkh21.cgi?name=KH.C4.27;source=kh2013
Cirobu.g00006409	KH.C4.327	KH2013:KH.C4.327_RIF1	KH.C4.327	0.36436	0.000693975	1	0.333	0.038	0	https://www.aniseed.cnrs.fr/aniseed/gene/show_expression?unique_id=Cirobu.g00006409	https://www.aniseed.cnrs.fr/aniseed/gene/show_gene?unique_id=Cirobu.g00006409	http://ghost.zool.kyoto-u.ac.jp/cgi-bin/fordetailkh21.cgi?name=KH.C4.327;source=kh2013
Cirobu.g00009024	KH.C8.395	NRG2B	KH.C8.395	0.360524	0.000305055	1	0.25	0.021	4	https://www.aniseed.cnrs.fr/aniseed/gene/show_expression?unique_id=Cirobu.g00009024	https://www.aniseed.cnrs.fr/aniseed/gene/show_gene?unique_id=Cirobu.g00009024	http://ghost.zool.kyoto-u.ac.jp/cgi-bin/fordetailkh21.cgi?name=KH.C8.395;source=kh2013
Cirobu.g00011491	KH.L153.41	KH2013:KH.L153.41	KH.L153.41	0.340016	0.00367445	1	0.167	0.055	1	https://www.aniseed.cnrs.fr/aniseed/gene/show_expression?unique_id=Cirobu.g00011491	https://www.aniseed.cnrs.fr/aniseed/gene/show_gene?unique_id=Cirobu.g00011491	http://ghost.zool.kyoto-u.ac.jp/cgi-bin/fordetailkh21.cgi?name=KH.L153.41;source=kh2013
Cirobu.g00004214	KH.C2.1091	GCNT2	GCNT1; GCNT2; GCNT3	0.337825	0.000588736	1	0.25	0.006	0	https://www.aniseed.cnrs.fr/aniseed/gene/show_expression?unique_id=Cirobu.g00004214	https://www.aniseed.cnrs.fr/aniseed/gene/show_gene?unique_id=Cirobu.g00004214	http://ghost.zool.kyoto-u.ac.jp/cgi-bin/fordetailkh21.cgi?name=KH.C2.1091;source=kh2013
Cirobu.g00009906	KH.C9.368	ABHD16A	ABHD16A	0.326197	0.00701147	1	0.25	0.134	4	https://www.aniseed.cnrs.fr/aniseed/gene/show_expression?unique_id=Cirobu.g00009906	https://www.aniseed.cnrs.fr/aniseed/gene/show_gene?unique_id=Cirobu.g00009906	http://ghost.zool.kyoto-u.ac.jp/cgi-bin/fordetailkh21.cgi?name=KH.C9.368;source=kh2013
Cirobu.g00011128	KH.L139.15	KH2013:KH.L139.15_B0393.5	FBN1; HMCN1; LTBP4	0.307511	0.00356048	1	0.167	0.005	0	https://www.aniseed.cnrs.fr/aniseed/gene/show_expression?unique_id=Cirobu.g00011128	https://www.aniseed.cnrs.fr/aniseed/gene/show_gene?unique_id=Cirobu.g00011128	http://ghost.zool.kyoto-u.ac.jp/cgi-bin/fordetailkh21.cgi?name=KH.L139.15;source=kh2013
Cirobu.g00003422	KH.C13.22	SP1/5/6/7/8/9	SP7; SP8; SP9	0.295055	0.000637074	1	0.167	0.003	11	https://www.aniseed.cnrs.fr/aniseed/gene/show_expression?unique_id=Cirobu.g00003422	https://www.aniseed.cnrs.fr/aniseed/gene/show_gene?unique_id=Cirobu.g00003422	http://ghost.zool.kyoto-u.ac.jp/cgi-bin/fordetailkh21.cgi?name=KH.C13.22;source=kh2013
Cirobu.g00002682	KH.C12.154	KH2013:KH.C12.154_BDS1	KH.C12.154	0.28464	0.00521536	1	0.167	0.009	0	https://www.aniseed.cnrs.fr/aniseed/gene/show_expression?unique_id=Cirobu.g00002682	https://www.aniseed.cnrs.fr/aniseed/gene/show_gene?unique_id=Cirobu.g00002682	http://ghost.zool.kyoto-u.ac.jp/cgi-bin/fordetailkh21.cgi?name=KH.C12.154;source=kh2013
Cirobu.g00013399	KH.L96.54	CD2BP2	CD2BP2	0.282114	0.00391321	1	0.25	0.043	0	https://www.aniseed.cnrs.fr/aniseed/gene/show_expression?unique_id=Cirobu.g00013399	https://www.aniseed.cnrs.fr/aniseed/gene/show_gene?unique_id=Cirobu.g00013399	http://ghost.zool.kyoto-u.ac.jp/cgi-bin/fordetailkh21.cgi?name=KH.L96.54;source=kh2013
Cirobu.g00001637	KH.C10.417	KH2013:KH.C10.417_TFF1	TFF1; TFF2	0.276985	7.28e-06	0.0978135	0.25	0.005	0	https://www.aniseed.cnrs.fr/aniseed/gene/show_expression?unique_id=Cirobu.g00001637	https://www.aniseed.cnrs.fr/aniseed/gene/show_gene?unique_id=Cirobu.g00001637	http://ghost.zool.kyoto-u.ac.jp/cgi-bin/fordetailkh21.cgi?name=KH.C10.417;source=kh2013
Cirobu.g00003858	KH.C14.425	KH2013:KH.C14.425_SLC5A7	SLC5A1; SLC5A3; SLC5A7	0.27024	0.00992643	1	0.333	0.06	0	https://www.aniseed.cnrs.fr/aniseed/gene/show_expression?unique_id=Cirobu.g00003858	https://www.aniseed.cnrs.fr/aniseed/gene/show_gene?unique_id=Cirobu.g00003858	http://ghost.zool.kyoto-u.ac.jp/cgi-bin/fordetailkh21.cgi?name=KH.C14.425;source=kh2013
Cirobu.g00007145	KH.C5.273	RRP15	RRP15	-0.253479	0.00801062	1	0.167	0.152	0	https://www.aniseed.cnrs.fr/aniseed/gene/show_expression?unique_id=Cirobu.g00007145	https://www.aniseed.cnrs.fr/aniseed/gene/show_gene?unique_id=Cirobu.g00007145	http://ghost.zool.kyoto-u.ac.jp/cgi-bin/fordetailkh21.cgi?name=KH.C5.273;source=kh2013
Cirobu.g00012945	KH.L65.8	ZGC:152951	GLRX; GLRX2; TXNRD3	-0.254513	0.00436275	1	0.167	0.125	0	https://www.aniseed.cnrs.fr/aniseed/gene/show_expression?unique_id=Cirobu.g00012945	https://www.aniseed.cnrs.fr/aniseed/gene/show_gene?unique_id=Cirobu.g00012945	http://ghost.zool.kyoto-u.ac.jp/cgi-bin/fordetailkh21.cgi?name=KH.L65.8;source=kh2013
Cirobu.g00002323	KH.C11.488	PAX1/9	PAX1; PAX2; PAX9	-0.256114	0.00787052	1	0.167	0.141	10	https://www.aniseed.cnrs.fr/aniseed/gene/show_expression?unique_id=Cirobu.g00002323	https://www.aniseed.cnrs.fr/aniseed/gene/show_gene?unique_id=Cirobu.g00002323	http://ghost.zool.kyoto-u.ac.jp/cgi-bin/fordetailkh21.cgi?name=KH.C11.488;source=kh2013
Cirobu.g00006386	KH.C4.306	KPNA2/7	KPNA2; KPNA3; KPNA4	-0.256552	8.84e-05	1	0.167	0.177	2	https://www.aniseed.cnrs.fr/aniseed/gene/show_expression?unique_id=Cirobu.g00006386	https://www.aniseed.cnrs.fr/aniseed/gene/show_gene?unique_id=Cirobu.g00006386	http://ghost.zool.kyoto-u.ac.jp/cgi-bin/fordetailkh21.cgi?name=KH.C4.306;source=kh2013
Cirobu.g00012503	KH.L4.36	HMGB3	HMGB1; HMGB3; HMGB4	-0.258672	0.00882713	1	0.167	0.337	11	https://www.aniseed.cnrs.fr/aniseed/gene/show_expression?unique_id=Cirobu.g00012503	https://www.aniseed.cnrs.fr/aniseed/gene/show_gene?unique_id=Cirobu.g00012503	http://ghost.zool.kyoto-u.ac.jp/cgi-bin/fordetailkh21.cgi?name=KH.L4.36;source=kh2013
Cirobu.g00001330	KH.C10.132	KH2013:KH.C10.132	NICN1	-0.263536	0.00569274	1	0.167	0.141	0	https://www.aniseed.cnrs.fr/aniseed/gene/show_expression?unique_id=Cirobu.g00001330	https://www.aniseed.cnrs.fr/aniseed/gene/show_gene?unique_id=Cirobu.g00001330	http://ghost.zool.kyoto-u.ac.jp/cgi-bin/fordetailkh21.cgi?name=KH.C10.132;source=kh2013
Cirobu.g00011724	KH.L169.2	CD276	HSPG2; IGSF9B; VCAM1	-0.266443	0.0085694	1	0.167	0.147	5	https://www.aniseed.cnrs.fr/aniseed/gene/show_expression?unique_id=Cirobu.g00011724	https://www.aniseed.cnrs.fr/aniseed/gene/show_gene?unique_id=Cirobu.g00011724	http://ghost.zool.kyoto-u.ac.jp/cgi-bin/fordetailkh21.cgi?name=KH.L169.2;source=kh2013
Cirobu.g00002616	KH.C11.94	KIAA0020	PUM1; PUM2; PUM3	-0.267957	0.00801669	1	0.167	0.152	1	https://www.aniseed.cnrs.fr/aniseed/gene/show_expression?unique_id=Cirobu.g00002616	https://www.aniseed.cnrs.fr/aniseed/gene/show_gene?unique_id=Cirobu.g00002616	http://ghost.zool.kyoto-u.ac.jp/cgi-bin/fordetailkh21.cgi?name=KH.C11.94;source=kh2013
Cirobu.g00005604	KH.C3.425	CDKAL1	CEP164	-0.269551	0.00207523	1	0.333	0.195	2	https://www.aniseed.cnrs.fr/aniseed/gene/show_expression?unique_id=Cirobu.g00005604	https://www.aniseed.cnrs.fr/aniseed/gene/show_gene?unique_id=Cirobu.g00005604	http://ghost.zool.kyoto-u.ac.jp/cgi-bin/fordetailkh21.cgi?name=KH.C3.425;source=kh2013
Cirobu.g00004144	KH.C2.1028	WDR18	DAW1; PRPF19; WDR18	-0.273359	0.00783702	1	0.167	0.165	6	https://www.aniseed.cnrs.fr/aniseed/gene/show_expression?unique_id=Cirobu.g00004144	https://www.aniseed.cnrs.fr/aniseed/gene/show_gene?unique_id=Cirobu.g00004144	http://ghost.zool.kyoto-u.ac.jp/cgi-bin/fordetailkh21.cgi?name=KH.C2.1028;source=kh2013
Cirobu.g00010140	KH.C9.580	RARG	RARA; RARB; RARG	-0.274631	0.00529516	1	0.167	0.117	55	https://www.aniseed.cnrs.fr/aniseed/gene/show_expression?unique_id=Cirobu.g00010140	https://www.aniseed.cnrs.fr/aniseed/gene/show_gene?unique_id=Cirobu.g00010140	http://ghost.zool.kyoto-u.ac.jp/cgi-bin/fordetailkh21.cgi?name=KH.C9.580;source=kh2013
Cirobu.g00012544	KH.L40.19	KH2013:KH.L40.19	MRPL1	-0.27543	0.00740164	1	0.167	0.16	4	https://www.aniseed.cnrs.fr/aniseed/gene/show_expression?unique_id=Cirobu.g00012544	https://www.aniseed.cnrs.fr/aniseed/gene/show_gene?unique_id=Cirobu.g00012544	http://ghost.zool.kyoto-u.ac.jp/cgi-bin/fordetailkh21.cgi?name=KH.L40.19;source=kh2013
Cirobu.g00000850	KH.C1.598	ACVR2B	ACVR2A; ACVR2B; BMPR2	-0.275871	0.00308878	1	0.333	0.203	13	https://www.aniseed.cnrs.fr/aniseed/gene/show_expression?unique_id=Cirobu.g00000850	https://www.aniseed.cnrs.fr/aniseed/gene/show_gene?unique_id=Cirobu.g00000850	http://ghost.zool.kyoto-u.ac.jp/cgi-bin/fordetailkh21.cgi?name=KH.C1.598;source=kh2013
Cirobu.g00000170	KH.C1.1151	RPA2/4	RPA2; RPA4	-0.279903	0.000130837	1	0.167	0.171	0	https://www.aniseed.cnrs.fr/aniseed/gene/show_expression?unique_id=Cirobu.g00000170	https://www.aniseed.cnrs.fr/aniseed/gene/show_gene?unique_id=Cirobu.g00000170	http://ghost.zool.kyoto-u.ac.jp/cgi-bin/fordetailkh21.cgi?name=KH.C1.1151;source=kh2013
Cirobu.g00003721	KH.C14.297	GOLGA4	GOLGA4	-0.280335	5.94e-05	0.797822	0.167	0.139	0	https://www.aniseed.cnrs.fr/aniseed/gene/show_expression?unique_id=Cirobu.g00003721	https://www.aniseed.cnrs.fr/aniseed/gene/show_gene?unique_id=Cirobu.g00003721	http://ghost.zool.kyoto-u.ac.jp/cgi-bin/fordetailkh21.cgi?name=KH.C14.297;source=kh2013
Cirobu.g00013609	KH.S1129.2	RMND5A	MAEA; RMND5A; RMND5B	-0.28069	0.00574993	1	0.167	0.142	0	https://www.aniseed.cnrs.fr/aniseed/gene/show_expression?unique_id=Cirobu.g00013609	https://www.aniseed.cnrs.fr/aniseed/gene/show_gene?unique_id=Cirobu.g00013609	http://ghost.zool.kyoto-u.ac.jp/cgi-bin/fordetailkh21.cgi?name=KH.S1129.2;source=kh2013
Cirobu.g00012265	KH.L28.1	PSMD1	PSMD1	-0.281953	4.6e-05	0.618411	0.167	0.139	1	https://www.aniseed.cnrs.fr/aniseed/gene/show_expression?unique_id=Cirobu.g00012265	https://www.aniseed.cnrs.fr/aniseed/gene/show_gene?unique_id=Cirobu.g00012265	http://ghost.zool.kyoto-u.ac.jp/cgi-bin/fordetailkh21.cgi?name=KH.L28.1;source=kh2013
Cirobu.g00001246	KH.C1.956	COPS7A	COPS7A; COPS7B; PSMD13	-0.283538	0.00778879	1	0.167	0.149	3	https://www.aniseed.cnrs.fr/aniseed/gene/show_expression?unique_id=Cirobu.g00001246	https://www.aniseed.cnrs.fr/aniseed/gene/show_gene?unique_id=Cirobu.g00001246	http://ghost.zool.kyoto-u.ac.jp/cgi-bin/fordetailkh21.cgi?name=KH.C1.956;source=kh2013
Cirobu.g00007170	KH.C5.297	KH2013:KH.C5.297	PGAM1; PGAM2; PGAM4	-0.287987	0.00325295	1	0.167	0.081	0	https://www.aniseed.cnrs.fr/aniseed/gene/show_expression?unique_id=Cirobu.g00007170	https://www.aniseed.cnrs.fr/aniseed/gene/show_gene?unique_id=Cirobu.g00007170	http://ghost.zool.kyoto-u.ac.jp/cgi-bin/fordetailkh21.cgi?name=KH.C5.297;source=kh2013
Cirobu.g00000021	KH.C1.1016	NR6A1	NR5A1; NR6A1; RXRG	-0.292259	0.00910482	1	0.167	0.174	15	https://www.aniseed.cnrs.fr/aniseed/gene/show_expression?unique_id=Cirobu.g00000021	https://www.aniseed.cnrs.fr/aniseed/gene/show_gene?unique_id=Cirobu.g00000021	http://ghost.zool.kyoto-u.ac.jp/cgi-bin/fordetailkh21.cgi?name=KH.C1.1016;source=kh2013
Cirobu.g00012667	KH.L44.3	KH2013:KH.L44.3	KH.L44.3	-0.292625	0.00013299	1	0.25	0.16	0	https://www.aniseed.cnrs.fr/aniseed/gene/show_expression?unique_id=Cirobu.g00012667	https://www.aniseed.cnrs.fr/aniseed/gene/show_gene?unique_id=Cirobu.g00012667	http://ghost.zool.kyoto-u.ac.jp/cgi-bin/fordetailkh21.cgi?name=KH.L44.3;source=kh2013
Cirobu.g00013986	KH.S164.1	POLD3	POLD3	-0.297023	0.00929895	1	0.167	0.144	0	https://www.aniseed.cnrs.fr/aniseed/gene/show_expression?unique_id=Cirobu.g00013986	https://www.aniseed.cnrs.fr/aniseed/gene/show_gene?unique_id=Cirobu.g00013986	http://ghost.zool.kyoto-u.ac.jp/cgi-bin/fordetailkh21.cgi?name=KH.S164.1;source=kh2013
Cirobu.g00010393	KH.C9.809	KH2013:KH.C9.809	AC139530.2; MRPL12	-0.304366	0.00497924	1	0.167	0.16	0	https://www.aniseed.cnrs.fr/aniseed/gene/show_expression?unique_id=Cirobu.g00010393	https://www.aniseed.cnrs.fr/aniseed/gene/show_gene?unique_id=Cirobu.g00010393	http://ghost.zool.kyoto-u.ac.jp/cgi-bin/fordetailkh21.cgi?name=KH.C9.809;source=kh2013
Cirobu.g00007152	KH.C5.28	AGPAT6/9	GPAT3; GPAT4; LPCAT1	-0.304883	0.00334001	1	0.417	0.275	0	https://www.aniseed.cnrs.fr/aniseed/gene/show_expression?unique_id=Cirobu.g00007152	https://www.aniseed.cnrs.fr/aniseed/gene/show_gene?unique_id=Cirobu.g00007152	http://ghost.zool.kyoto-u.ac.jp/cgi-bin/fordetailkh21.cgi?name=KH.C5.28;source=kh2013
Cirobu.g00002026	KH.C11.211	KLHDC3	HCFC2; KLHDC1; KLHDC3	-0.30577	0.00292002	1	0.167	0.13	0	https://www.aniseed.cnrs.fr/aniseed/gene/show_expression?unique_id=Cirobu.g00002026	https://www.aniseed.cnrs.fr/aniseed/gene/show_gene?unique_id=Cirobu.g00002026	http://ghost.zool.kyoto-u.ac.jp/cgi-bin/fordetailkh21.cgi?name=KH.C11.211;source=kh2013
Cirobu.g00012851	KH.L60.1	KH2013:KH.L60.1	GTF2A1; GTF2A1L; STON1-GTF2A1L	-0.307423	0.00757002	1	0.167	0.169	0	https://www.aniseed.cnrs.fr/aniseed/gene/show_expression?unique_id=Cirobu.g00012851	https://www.aniseed.cnrs.fr/aniseed/gene/show_gene?unique_id=Cirobu.g00012851	http://ghost.zool.kyoto-u.ac.jp/cgi-bin/fordetailkh21.cgi?name=KH.L60.1;source=kh2013
Cirobu.g00009969	KH.C9.424	KH2013:KH.C9.424_SLC31A1	SLC31A1; SLC31A2	-0.310543	0.000187004	1	0.25	0.196	3	https://www.aniseed.cnrs.fr/aniseed/gene/show_expression?unique_id=Cirobu.g00009969	https://www.aniseed.cnrs.fr/aniseed/gene/show_gene?unique_id=Cirobu.g00009969	http://ghost.zool.kyoto-u.ac.jp/cgi-bin/fordetailkh21.cgi?name=KH.C9.424;source=kh2013
Cirobu.g00010616	KH.L108.22	CG6617	GID8; RANBP9	-0.318098	0.00433718	1	0.167	0.147	4	https://www.aniseed.cnrs.fr/aniseed/gene/show_expression?unique_id=Cirobu.g00010616	https://www.aniseed.cnrs.fr/aniseed/gene/show_gene?unique_id=Cirobu.g00010616	http://ghost.zool.kyoto-u.ac.jp/cgi-bin/fordetailkh21.cgi?name=KH.L108.22;source=kh2013
Cirobu.g00011597	KH.L154.56	SLC30A7	SLC30A10; SLC30A5; SLC30A7	-0.325129	0.00415728	1	0.167	0.141	0	https://www.aniseed.cnrs.fr/aniseed/gene/show_expression?unique_id=Cirobu.g00011597	https://www.aniseed.cnrs.fr/aniseed/gene/show_gene?unique_id=Cirobu.g00011597	http://ghost.zool.kyoto-u.ac.jp/cgi-bin/fordetailkh21.cgi?name=KH.L154.56;source=kh2013
Cirobu.g00015125	KH.S852.8	NRG1	HMCN2; NRG1; NRG2	-0.329937	0.00011626	1	0.167	0.179	0	https://www.aniseed.cnrs.fr/aniseed/gene/show_expression?unique_id=Cirobu.g00015125	https://www.aniseed.cnrs.fr/aniseed/gene/show_gene?unique_id=Cirobu.g00015125	http://ghost.zool.kyoto-u.ac.jp/cgi-bin/fordetailkh21.cgi?name=KH.S852.8;source=kh2013
Cirobu.g00007146	KH.C5.274	AK3/4	AK2; AK3; AK4	-0.331693	4.23e-05	0.56885	0.167	0.165	0	https://www.aniseed.cnrs.fr/aniseed/gene/show_expression?unique_id=Cirobu.g00007146	https://www.aniseed.cnrs.fr/aniseed/gene/show_gene?unique_id=Cirobu.g00007146	http://ghost.zool.kyoto-u.ac.jp/cgi-bin/fordetailkh21.cgi?name=KH.C5.274;source=kh2013
Cirobu.g00002994	KH.C12.44	POLR2I	POLR2I; POLR3K; ZNRD1	-0.332203	0.00822399	1	0.167	0.166	0	https://www.aniseed.cnrs.fr/aniseed/gene/show_expression?unique_id=Cirobu.g00002994	https://www.aniseed.cnrs.fr/aniseed/gene/show_gene?unique_id=Cirobu.g00002994	http://ghost.zool.kyoto-u.ac.jp/cgi-bin/fordetailkh21.cgi?name=KH.C12.44;source=kh2013
Cirobu.g00008462	KH.C7.60	GGNBP2	GGNBP2	-0.33769	0.000261502	1	0.25	0.144	4	https://www.aniseed.cnrs.fr/aniseed/gene/show_expression?unique_id=Cirobu.g00008462	https://www.aniseed.cnrs.fr/aniseed/gene/show_gene?unique_id=Cirobu.g00008462	http://ghost.zool.kyoto-u.ac.jp/cgi-bin/fordetailkh21.cgi?name=KH.C7.60;source=kh2013
Cirobu.g00006002	KH.C3.797	SI:DKEY-119M17.2	KH.C3.797	-0.338308	0.000262238	1	0.25	0.203	0	https://www.aniseed.cnrs.fr/aniseed/gene/show_expression?unique_id=Cirobu.g00006002	https://www.aniseed.cnrs.fr/aniseed/gene/show_gene?unique_id=Cirobu.g00006002	http://ghost.zool.kyoto-u.ac.jp/cgi-bin/fordetailkh21.cgi?name=KH.C3.797;source=kh2013
Cirobu.g00013126	KH.L82.1	EIF4G/1/3	EIF4G1; EIF4G2; EIF4G3	-0.338431	0.00874652	1	0.167	0.169	5	https://www.aniseed.cnrs.fr/aniseed/gene/show_expression?unique_id=Cirobu.g00013126	https://www.aniseed.cnrs.fr/aniseed/gene/show_gene?unique_id=Cirobu.g00013126	http://ghost.zool.kyoto-u.ac.jp/cgi-bin/fordetailkh21.cgi?name=KH.L82.1;source=kh2013
Cirobu.g00002000	KH.C11.188	KH2013:KH.C11.188	NOB1	-0.338841	6.75e-05	0.906411	0.167	0.185	0	https://www.aniseed.cnrs.fr/aniseed/gene/show_expression?unique_id=Cirobu.g00002000	https://www.aniseed.cnrs.fr/aniseed/gene/show_gene?unique_id=Cirobu.g00002000	http://ghost.zool.kyoto-u.ac.jp/cgi-bin/fordetailkh21.cgi?name=KH.C11.188;source=kh2013
Cirobu.g00004715	KH.C2.51	NCBP2	AP002373.1; NCBP2; NCBP2L	-0.34134	0.00911704	1	0.167	0.18	0	https://www.aniseed.cnrs.fr/aniseed/gene/show_expression?unique_id=Cirobu.g00004715	https://www.aniseed.cnrs.fr/aniseed/gene/show_gene?unique_id=Cirobu.g00004715	http://ghost.zool.kyoto-u.ac.jp/cgi-bin/fordetailkh21.cgi?name=KH.C2.51;source=kh2013
Cirobu.g00000124	KH.C1.1109	KH2013:KH.C1.1109_DP	MGAM2; MUC6	-0.343222	0.00941727	1	0.25	0.147	1	https://www.aniseed.cnrs.fr/aniseed/gene/show_expression?unique_id=Cirobu.g00000124	https://www.aniseed.cnrs.fr/aniseed/gene/show_gene?unique_id=Cirobu.g00000124	http://ghost.zool.kyoto-u.ac.jp/cgi-bin/fordetailkh21.cgi?name=KH.C1.1109;source=kh2013
Cirobu.g00010612	KH.L108.19	UBE2W	AC022826.2; UBE2E3; UBE2W	-0.34425	0.00609178	1	0.167	0.172	0	https://www.aniseed.cnrs.fr/aniseed/gene/show_expression?unique_id=Cirobu.g00010612	https://www.aniseed.cnrs.fr/aniseed/gene/show_gene?unique_id=Cirobu.g00010612	http://ghost.zool.kyoto-u.ac.jp/cgi-bin/fordetailkh21.cgi?name=KH.L108.19;source=kh2013
Cirobu.g00004583	KH.C2.390	PPAPDC2/3	PLPP6; PLPP7; PLPPR4	-0.346532	0.00530839	1	0.167	0.171	0	https://www.aniseed.cnrs.fr/aniseed/gene/show_expression?unique_id=Cirobu.g00004583	https://www.aniseed.cnrs.fr/aniseed/gene/show_gene?unique_id=Cirobu.g00004583	http://ghost.zool.kyoto-u.ac.jp/cgi-bin/fordetailkh21.cgi?name=KH.C2.390;source=kh2013
Cirobu.g00003470	KH.C13.68	KH2013:KH.C13.68_GCLM	AKR1B10; AKR1B15; GCLM	-0.349594	4.86e-05	0.653563	0.167	0.165	8	https://www.aniseed.cnrs.fr/aniseed/gene/show_expression?unique_id=Cirobu.g00003470	https://www.aniseed.cnrs.fr/aniseed/gene/show_gene?unique_id=Cirobu.g00003470	http://ghost.zool.kyoto-u.ac.jp/cgi-bin/fordetailkh21.cgi?name=KH.C13.68;source=kh2013
Cirobu.g00004165	KH.C2.1047	DCTN5	DCTN5	-0.349689	0.00670542	1	0.167	0.161	0	https://www.aniseed.cnrs.fr/aniseed/gene/show_expression?unique_id=Cirobu.g00004165	https://www.aniseed.cnrs.fr/aniseed/gene/show_gene?unique_id=Cirobu.g00004165	http://ghost.zool.kyoto-u.ac.jp/cgi-bin/fordetailkh21.cgi?name=KH.C2.1047;source=kh2013
Cirobu.g00005105	KH.C2.867	KH2013:KH.C2.867	KH.C2.867	-0.36084	0.000715484	1	0.167	0.104	0	https://www.aniseed.cnrs.fr/aniseed/gene/show_expression?unique_id=Cirobu.g00005105	https://www.aniseed.cnrs.fr/aniseed/gene/show_gene?unique_id=Cirobu.g00005105	http://ghost.zool.kyoto-u.ac.jp/cgi-bin/fordetailkh21.cgi?name=KH.C2.867;source=kh2013
Cirobu.g00001642	KH.C10.421	PEA15	PEA15	-0.365082	0.00528237	1	0.417	0.309	0	https://www.aniseed.cnrs.fr/aniseed/gene/show_expression?unique_id=Cirobu.g00001642	https://www.aniseed.cnrs.fr/aniseed/gene/show_gene?unique_id=Cirobu.g00001642	http://ghost.zool.kyoto-u.ac.jp/cgi-bin/fordetailkh21.cgi?name=KH.C10.421;source=kh2013
Cirobu.g00001452	KH.C10.246	SLC8A1/2/3	SLC8A1; SLC8A2; SLC8A3	-0.36706	0.00364769	1	0.167	0.128	1	https://www.aniseed.cnrs.fr/aniseed/gene/show_expression?unique_id=Cirobu.g00001452	https://www.aniseed.cnrs.fr/aniseed/gene/show_gene?unique_id=Cirobu.g00001452	http://ghost.zool.kyoto-u.ac.jp/cgi-bin/fordetailkh21.cgi?name=KH.C10.246;source=kh2013
Cirobu.g00006868	KH.C4.748	SNRK/1	MARK2; MARK3; SNRK	-0.369692	4.57e-05	0.61456	0.167	0.171	0	https://www.aniseed.cnrs.fr/aniseed/gene/show_expression?unique_id=Cirobu.g00006868	https://www.aniseed.cnrs.fr/aniseed/gene/show_gene?unique_id=Cirobu.g00006868	http://ghost.zool.kyoto-u.ac.jp/cgi-bin/fordetailkh21.cgi?name=KH.C4.748;source=kh2013
Cirobu.g00010023	KH.C9.474	CG7987	RREB1; ZNF366; ZNF70	-0.370082	0.00613501	1	0.167	0.166	9	https://www.aniseed.cnrs.fr/aniseed/gene/show_expression?unique_id=Cirobu.g00010023	https://www.aniseed.cnrs.fr/aniseed/gene/show_gene?unique_id=Cirobu.g00010023	http://ghost.zool.kyoto-u.ac.jp/cgi-bin/fordetailkh21.cgi?name=KH.C9.474;source=kh2013
Cirobu.g00005146	KH.C2.904	EIF3G	EIF3G; ELAVL4; TRA2B	-0.373709	0.000658816	1	0.167	0.312	4	https://www.aniseed.cnrs.fr/aniseed/gene/show_expression?unique_id=Cirobu.g00005146	https://www.aniseed.cnrs.fr/aniseed/gene/show_gene?unique_id=Cirobu.g00005146	http://ghost.zool.kyoto-u.ac.jp/cgi-bin/fordetailkh21.cgi?name=KH.C2.904;source=kh2013
Cirobu.g00012397	KH.L37.34	NECAP1/2	NECAP1; NECAP2	-0.378322	0.00017832	1	0.25	0.206	0	https://www.aniseed.cnrs.fr/aniseed/gene/show_expression?unique_id=Cirobu.g00012397	https://www.aniseed.cnrs.fr/aniseed/gene/show_gene?unique_id=Cirobu.g00012397	http://ghost.zool.kyoto-u.ac.jp/cgi-bin/fordetailkh21.cgi?name=KH.L37.34;source=kh2013
Cirobu.g00011556	KH.L154.18	RBM4B	RBM14; RBM4; RBM4B	-0.384887	0.00781632	1	0.333	0.297	0	https://www.aniseed.cnrs.fr/aniseed/gene/show_expression?unique_id=Cirobu.g00011556	https://www.aniseed.cnrs.fr/aniseed/gene/show_gene?unique_id=Cirobu.g00011556	http://ghost.zool.kyoto-u.ac.jp/cgi-bin/fordetailkh21.cgi?name=KH.L154.18;source=kh2013
Cirobu.g00011852	KH.L171.3	DDX23	DDX23; DDX43; DDX46	-0.387446	0.0079187	1	0.167	0.191	0	https://www.aniseed.cnrs.fr/aniseed/gene/show_expression?unique_id=Cirobu.g00011852	https://www.aniseed.cnrs.fr/aniseed/gene/show_gene?unique_id=Cirobu.g00011852	http://ghost.zool.kyoto-u.ac.jp/cgi-bin/fordetailkh21.cgi?name=KH.L171.3;source=kh2013
Cirobu.g00007788	KH.C6.26	KH2013:KH.C6.26_GJA4	GJA10; GJA4; GJB1	-0.388574	0.00174366	1	0.75	0.598	0	https://www.aniseed.cnrs.fr/aniseed/gene/show_expression?unique_id=Cirobu.g00007788	https://www.aniseed.cnrs.fr/aniseed/gene/show_gene?unique_id=Cirobu.g00007788	http://ghost.zool.kyoto-u.ac.jp/cgi-bin/fordetailkh21.cgi?name=KH.C6.26;source=kh2013
Cirobu.g00012779	KH.L53.8	KH2013:KH.L53.8	KH.L53.8	-0.391503	6.77e-05	0.909034	0.167	0.191	0	https://www.aniseed.cnrs.fr/aniseed/gene/show_expression?unique_id=Cirobu.g00012779	https://www.aniseed.cnrs.fr/aniseed/gene/show_gene?unique_id=Cirobu.g00012779	http://ghost.zool.kyoto-u.ac.jp/cgi-bin/fordetailkh21.cgi?name=KH.L53.8;source=kh2013
Cirobu.g00009211	KH.C8.565	SRSF10/12	SRSF10; SRSF12; SRSF2	-0.39301	0.00708396	1	0.417	0.362	4	https://www.aniseed.cnrs.fr/aniseed/gene/show_expression?unique_id=Cirobu.g00009211	https://www.aniseed.cnrs.fr/aniseed/gene/show_gene?unique_id=Cirobu.g00009211	http://ghost.zool.kyoto-u.ac.jp/cgi-bin/fordetailkh21.cgi?name=KH.C8.565;source=kh2013
Cirobu.g00005943	KH.C3.740	KH2013:KH.C3.740_EXD2	EXD2; EXD3; WRN	-0.394056	0.00544952	1	0.167	0.161	0	https://www.aniseed.cnrs.fr/aniseed/gene/show_expression?unique_id=Cirobu.g00005943	https://www.aniseed.cnrs.fr/aniseed/gene/show_gene?unique_id=Cirobu.g00005943	http://ghost.zool.kyoto-u.ac.jp/cgi-bin/fordetailkh21.cgi?name=KH.C3.740;source=kh2013
Cirobu.g00014989	KH.S739.1	KH2013:KH.S739.1	KH.S739.1	-0.397304	0.00552297	1	0.167	0.184	1	https://www.aniseed.cnrs.fr/aniseed/gene/show_expression?unique_id=Cirobu.g00014989	https://www.aniseed.cnrs.fr/aniseed/gene/show_gene?unique_id=Cirobu.g00014989	http://ghost.zool.kyoto-u.ac.jp/cgi-bin/fordetailkh21.cgi?name=KH.S739.1;source=kh2013
Cirobu.g00006175	KH.C4.11	NPEPL1	LAP3; NPEPL1	-0.40013	6.17e-05	0.829479	0.167	0.193	0	https://www.aniseed.cnrs.fr/aniseed/gene/show_expression?unique_id=Cirobu.g00006175	https://www.aniseed.cnrs.fr/aniseed/gene/show_gene?unique_id=Cirobu.g00006175	http://ghost.zool.kyoto-u.ac.jp/cgi-bin/fordetailkh21.cgi?name=KH.C4.11;source=kh2013
Cirobu.g00011437	KH.L152.7	RPL23A	RPL23A	-0.402682	0.00761423	1	1	0.866	2	https://www.aniseed.cnrs.fr/aniseed/gene/show_expression?unique_id=Cirobu.g00011437	https://www.aniseed.cnrs.fr/aniseed/gene/show_gene?unique_id=Cirobu.g00011437	http://ghost.zool.kyoto-u.ac.jp/cgi-bin/fordetailkh21.cgi?name=KH.L152.7;source=kh2013
Cirobu.g00009963	KH.C9.419	UROS	UROS	-0.403346	0.0042378	1	0.167	0.195	6	https://www.aniseed.cnrs.fr/aniseed/gene/show_expression?unique_id=Cirobu.g00009963	https://www.aniseed.cnrs.fr/aniseed/gene/show_gene?unique_id=Cirobu.g00009963	http://ghost.zool.kyoto-u.ac.jp/cgi-bin/fordetailkh21.cgi?name=KH.C9.419;source=kh2013
Cirobu.g00008180	KH.C7.342	GPKOW	GPATCH2; GPKOW	-0.403369	0.000228504	1	0.25	0.22	0	https://www.aniseed.cnrs.fr/aniseed/gene/show_expression?unique_id=Cirobu.g00008180	https://www.aniseed.cnrs.fr/aniseed/gene/show_gene?unique_id=Cirobu.g00008180	http://ghost.zool.kyoto-u.ac.jp/cgi-bin/fordetailkh21.cgi?name=KH.C7.342;source=kh2013
Cirobu.g00005108	KH.C2.87	ELMOD3	ELMOD1; ELMOD2; ELMOD3	-0.403907	0.00542277	1	0.167	0.161	2	https://www.aniseed.cnrs.fr/aniseed/gene/show_expression?unique_id=Cirobu.g00005108	https://www.aniseed.cnrs.fr/aniseed/gene/show_gene?unique_id=Cirobu.g00005108	http://ghost.zool.kyoto-u.ac.jp/cgi-bin/fordetailkh21.cgi?name=KH.C2.87;source=kh2013
Cirobu.g00006333	KH.C4.258	GK/2	GK; GK2; GK5	-0.404835	0.00791589	1	0.167	0.204	0	https://www.aniseed.cnrs.fr/aniseed/gene/show_expression?unique_id=Cirobu.g00006333	https://www.aniseed.cnrs.fr/aniseed/gene/show_gene?unique_id=Cirobu.g00006333	http://ghost.zool.kyoto-u.ac.jp/cgi-bin/fordetailkh21.cgi?name=KH.C4.258;source=kh2013
Cirobu.g00009393	KH.C8.730	KH2013:KH.C8.730	KH.C8.730	-0.409444	8.14e-05	1	0.167	0.218	0	https://www.aniseed.cnrs.fr/aniseed/gene/show_expression?unique_id=Cirobu.g00009393	https://www.aniseed.cnrs.fr/aniseed/gene/show_gene?unique_id=Cirobu.g00009393	http://ghost.zool.kyoto-u.ac.jp/cgi-bin/fordetailkh21.cgi?name=KH.C8.730;source=kh2013
Cirobu.g00011104	KH.L135.1	UNC79	UNC79	-0.410108	2.28e-05	0.306057	0.167	0.168	4	https://www.aniseed.cnrs.fr/aniseed/gene/show_expression?unique_id=Cirobu.g00011104	https://www.aniseed.cnrs.fr/aniseed/gene/show_gene?unique_id=Cirobu.g00011104	http://ghost.zool.kyoto-u.ac.jp/cgi-bin/fordetailkh21.cgi?name=KH.L135.1;source=kh2013
Cirobu.g00009082	KH.C8.447	PSIP1	HDGFL2; HDGFL3; PSIP1	-0.412646	0.00567871	1	0.167	0.201	4	https://www.aniseed.cnrs.fr/aniseed/gene/show_expression?unique_id=Cirobu.g00009082	https://www.aniseed.cnrs.fr/aniseed/gene/show_gene?unique_id=Cirobu.g00009082	http://ghost.zool.kyoto-u.ac.jp/cgi-bin/fordetailkh21.cgi?name=KH.C8.447;source=kh2013
Cirobu.g00008826	KH.C8.211	ACN9	SDHAF3	-0.414077	6.47e-05	0.869544	0.167	0.198	0	https://www.aniseed.cnrs.fr/aniseed/gene/show_expression?unique_id=Cirobu.g00008826	https://www.aniseed.cnrs.fr/aniseed/gene/show_gene?unique_id=Cirobu.g00008826	http://ghost.zool.kyoto-u.ac.jp/cgi-bin/fordetailkh21.cgi?name=KH.C8.211;source=kh2013
Cirobu.g00005029	KH.C2.799	EIF2B2	EIF2B1; EIF2B2; EIF2B4	-0.421927	5.61e-05	0.753766	0.167	0.21	0	https://www.aniseed.cnrs.fr/aniseed/gene/show_expression?unique_id=Cirobu.g00005029	https://www.aniseed.cnrs.fr/aniseed/gene/show_gene?unique_id=Cirobu.g00005029	http://ghost.zool.kyoto-u.ac.jp/cgi-bin/fordetailkh21.cgi?name=KH.C2.799;source=kh2013
Cirobu.g00005412	KH.C3.248	RPS27	RPS27; RPS27L	-0.42463	0.00865769	1	0.75	0.759	4	https://www.aniseed.cnrs.fr/aniseed/gene/show_expression?unique_id=Cirobu.g00005412	https://www.aniseed.cnrs.fr/aniseed/gene/show_gene?unique_id=Cirobu.g00005412	http://ghost.zool.kyoto-u.ac.jp/cgi-bin/fordetailkh21.cgi?name=KH.C3.248;source=kh2013
Cirobu.g00007078	KH.C5.210	KH2013:KH.C5.210_PRDM16	BACH2; ZNF136; ZNF799	-0.434233	6.43e-05	0.864298	0.167	0.21	0	https://www.aniseed.cnrs.fr/aniseed/gene/show_expression?unique_id=Cirobu.g00007078	https://www.aniseed.cnrs.fr/aniseed/gene/show_gene?unique_id=Cirobu.g00007078	http://ghost.zool.kyoto-u.ac.jp/cgi-bin/fordetailkh21.cgi?name=KH.C5.210;source=kh2013
Cirobu.g00000530	KH.C1.303	DNAJB12/14	DNAJB12; DNAJB14; DNAJC18	-0.441001	0.00383286	1	0.167	0.337	0	https://www.aniseed.cnrs.fr/aniseed/gene/show_expression?unique_id=Cirobu.g00000530	https://www.aniseed.cnrs.fr/aniseed/gene/show_gene?unique_id=Cirobu.g00000530	http://ghost.zool.kyoto-u.ac.jp/cgi-bin/fordetailkh21.cgi?name=KH.C1.303;source=kh2013
Cirobu.g00013075	KH.L76.2	ERMN	ERMN	-0.445532	0.00792827	1	0.417	0.415	4	https://www.aniseed.cnrs.fr/aniseed/gene/show_expression?unique_id=Cirobu.g00013075	https://www.aniseed.cnrs.fr/aniseed/gene/show_gene?unique_id=Cirobu.g00013075	http://ghost.zool.kyoto-u.ac.jp/cgi-bin/fordetailkh21.cgi?name=KH.L76.2;source=kh2013
Cirobu.g00004091	KH.C14.81	4933403F05RIK	FAM210A; FAM210B	-0.450904	4.39e-05	0.58918	0.167	0.21	0	https://www.aniseed.cnrs.fr/aniseed/gene/show_expression?unique_id=Cirobu.g00004091	https://www.aniseed.cnrs.fr/aniseed/gene/show_gene?unique_id=Cirobu.g00004091	http://ghost.zool.kyoto-u.ac.jp/cgi-bin/fordetailkh21.cgi?name=KH.C14.81;source=kh2013
Cirobu.g00007925	KH.C7.107	PTPN1/2	PTPN1; PTPN2; PTPN4	-0.452696	0.00606786	1	0.167	0.198	4	https://www.aniseed.cnrs.fr/aniseed/gene/show_expression?unique_id=Cirobu.g00007925	https://www.aniseed.cnrs.fr/aniseed/gene/show_gene?unique_id=Cirobu.g00007925	http://ghost.zool.kyoto-u.ac.jp/cgi-bin/fordetailkh21.cgi?name=KH.C7.107;source=kh2013
Cirobu.g00008530	KH.C7.662	PQBP1	PQBP1	-0.453328	0.00352876	1	0.167	0.198	4	https://www.aniseed.cnrs.fr/aniseed/gene/show_expression?unique_id=Cirobu.g00008530	https://www.aniseed.cnrs.fr/aniseed/gene/show_gene?unique_id=Cirobu.g00008530	http://ghost.zool.kyoto-u.ac.jp/cgi-bin/fordetailkh21.cgi?name=KH.C7.662;source=kh2013
Cirobu.g00014890	KH.S663.3	AAMP	AAMP; DAW1; SMU1	-0.456712	4.88e-05	0.655949	0.167	0.229	1	https://www.aniseed.cnrs.fr/aniseed/gene/show_expression?unique_id=Cirobu.g00014890	https://www.aniseed.cnrs.fr/aniseed/gene/show_gene?unique_id=Cirobu.g00014890	http://ghost.zool.kyoto-u.ac.jp/cgi-bin/fordetailkh21.cgi?name=KH.S663.3;source=kh2013
Cirobu.g00010794	KH.L116.62	KH2013:KH.L116.62	C20orf24; TGIF2-C20orf24	-0.457809	0.000214539	1	0.25	0.252	0	https://www.aniseed.cnrs.fr/aniseed/gene/show_expression?unique_id=Cirobu.g00010794	https://www.aniseed.cnrs.fr/aniseed/gene/show_gene?unique_id=Cirobu.g00010794	http://ghost.zool.kyoto-u.ac.jp/cgi-bin/fordetailkh21.cgi?name=KH.L116.62;source=kh2013
Cirobu.g00006176	KH.C4.110	TIMM8A/1/2	TIMM13; TIMM8A; TIMM8B	-0.459267	0.00651834	1	0.5	0.459	13	https://www.aniseed.cnrs.fr/aniseed/gene/show_expression?unique_id=Cirobu.g00006176	https://www.aniseed.cnrs.fr/aniseed/gene/show_gene?unique_id=Cirobu.g00006176	http://ghost.zool.kyoto-u.ac.jp/cgi-bin/fordetailkh21.cgi?name=KH.C4.110;source=kh2013
Cirobu.g00004730	KH.C2.523	KH2013:KH.C2.523_NME1/2	NME1; NME1-NME2; NME2	-0.463461	0.00549352	1	0.167	0.236	0	https://www.aniseed.cnrs.fr/aniseed/gene/show_expression?unique_id=Cirobu.g00004730	https://www.aniseed.cnrs.fr/aniseed/gene/show_gene?unique_id=Cirobu.g00004730	http://ghost.zool.kyoto-u.ac.jp/cgi-bin/fordetailkh21.cgi?name=KH.C2.523;source=kh2013
Cirobu.g00007970	KH.C7.149	F49C12.1/12	RNASEK; RNASEK-C17orf49	-0.464114	0.00827374	1	1	0.889	10	https://www.aniseed.cnrs.fr/aniseed/gene/show_expression?unique_id=Cirobu.g00007970	https://www.aniseed.cnrs.fr/aniseed/gene/show_gene?unique_id=Cirobu.g00007970	http://ghost.zool.kyoto-u.ac.jp/cgi-bin/fordetailkh21.cgi?name=KH.C7.149;source=kh2013
Cirobu.g00009722	KH.C9.199	LRRFIP1/2	LRRFIP1; LRRFIP2	-0.469047	0.00344699	1	0.417	0.328	4	https://www.aniseed.cnrs.fr/aniseed/gene/show_expression?unique_id=Cirobu.g00009722	https://www.aniseed.cnrs.fr/aniseed/gene/show_gene?unique_id=Cirobu.g00009722	http://ghost.zool.kyoto-u.ac.jp/cgi-bin/fordetailkh21.cgi?name=KH.C9.199;source=kh2013
Cirobu.g00002084	KH.C11.265	AP1B1	AP1B1; AP2B1; AP3B2	-0.479947	0.000315514	1	0.167	0.261	2	https://www.aniseed.cnrs.fr/aniseed/gene/show_expression?unique_id=Cirobu.g00002084	https://www.aniseed.cnrs.fr/aniseed/gene/show_gene?unique_id=Cirobu.g00002084	http://ghost.zool.kyoto-u.ac.jp/cgi-bin/fordetailkh21.cgi?name=KH.C11.265;source=kh2013
Cirobu.g00005203	KH.C2.957	MSX1/2/3	DLX1; MSX1; MSX2	-0.480385	0.0035708	1	0.25	0.109	108	https://www.aniseed.cnrs.fr/aniseed/gene/show_expression?unique_id=Cirobu.g00005203	https://www.aniseed.cnrs.fr/aniseed/gene/show_gene?unique_id=Cirobu.g00005203	http://ghost.zool.kyoto-u.ac.jp/cgi-bin/fordetailkh21.cgi?name=KH.C2.957;source=kh2013
Cirobu.g00011854	KH.L171.5	SFRP1/5	SFRP1; SFRP2; SFRP5	-0.489321	0.00551648	1	0.167	0.222	71	https://www.aniseed.cnrs.fr/aniseed/gene/show_expression?unique_id=Cirobu.g00011854	https://www.aniseed.cnrs.fr/aniseed/gene/show_gene?unique_id=Cirobu.g00011854	http://ghost.zool.kyoto-u.ac.jp/cgi-bin/fordetailkh21.cgi?name=KH.L171.5;source=kh2013
Cirobu.g00009027	KH.C8.398	PPP1R3B	PPP1R3B; PPP1R3C; PPP1R3D	-0.492967	0.00740922	1	0.167	0.203	6	https://www.aniseed.cnrs.fr/aniseed/gene/show_expression?unique_id=Cirobu.g00009027	https://www.aniseed.cnrs.fr/aniseed/gene/show_gene?unique_id=Cirobu.g00009027	http://ghost.zool.kyoto-u.ac.jp/cgi-bin/fordetailkh21.cgi?name=KH.C8.398;source=kh2013
Cirobu.g00002160	KH.C11.336	CNPY4	CNPY2; CNPY3; CNPY4	-0.495541	0.000292714	1	0.25	0.264	0	https://www.aniseed.cnrs.fr/aniseed/gene/show_expression?unique_id=Cirobu.g00002160	https://www.aniseed.cnrs.fr/aniseed/gene/show_gene?unique_id=Cirobu.g00002160	http://ghost.zool.kyoto-u.ac.jp/cgi-bin/fordetailkh21.cgi?name=KH.C11.336;source=kh2013
Cirobu.g00013876	KH.S1446.2	SMAP1/2	AGAP3; SMAP1; SMAP2	-0.500466	7.09e-05	0.952505	0.25	0.241	13	https://www.aniseed.cnrs.fr/aniseed/gene/show_expression?unique_id=Cirobu.g00013876	https://www.aniseed.cnrs.fr/aniseed/gene/show_gene?unique_id=Cirobu.g00013876	http://ghost.zool.kyoto-u.ac.jp/cgi-bin/fordetailkh21.cgi?name=KH.S1446.2;source=kh2013
Cirobu.g00000517	KH.C1.292	KH2013:KH.C1.292	NKTR; PPID; PPIG	-0.501267	4.15e-05	0.558038	0.167	0.241	0	https://www.aniseed.cnrs.fr/aniseed/gene/show_expression?unique_id=Cirobu.g00000517	https://www.aniseed.cnrs.fr/aniseed/gene/show_gene?unique_id=Cirobu.g00000517	http://ghost.zool.kyoto-u.ac.jp/cgi-bin/fordetailkh21.cgi?name=KH.C1.292;source=kh2013
Cirobu.g00009746	KH.C9.22	LMO7	LIMCH1; LMO7; PTPN4	-0.508247	0.00518274	1	0.167	0.225	0	https://www.aniseed.cnrs.fr/aniseed/gene/show_expression?unique_id=Cirobu.g00009746	https://www.aniseed.cnrs.fr/aniseed/gene/show_gene?unique_id=Cirobu.g00009746	http://ghost.zool.kyoto-u.ac.jp/cgi-bin/fordetailkh21.cgi?name=KH.C9.22;source=kh2013
Cirobu.g00003814	KH.C14.384	TRPV5/6	TRPV5; TRPV6	-0.508755	0.00660997	1	0.333	0.315	0	https://www.aniseed.cnrs.fr/aniseed/gene/show_expression?unique_id=Cirobu.g00003814	https://www.aniseed.cnrs.fr/aniseed/gene/show_gene?unique_id=Cirobu.g00003814	http://ghost.zool.kyoto-u.ac.jp/cgi-bin/fordetailkh21.cgi?name=KH.C14.384;source=kh2013
Cirobu.g00009724	KH.C9.20	KH2013:KH.C9.20	KH.C9.20	-0.509463	1.61e-05	0.215863	0.167	0.155	0	https://www.aniseed.cnrs.fr/aniseed/gene/show_expression?unique_id=Cirobu.g00009724	https://www.aniseed.cnrs.fr/aniseed/gene/show_gene?unique_id=Cirobu.g00009724	http://ghost.zool.kyoto-u.ac.jp/cgi-bin/fordetailkh21.cgi?name=KH.C9.20;source=kh2013
Cirobu.g00013256	KH.L9.3	RAB21	RAB21; RAB5A; RAB5C	-0.527707	0.00238269	1	0.167	0.222	5	https://www.aniseed.cnrs.fr/aniseed/gene/show_expression?unique_id=Cirobu.g00013256	https://www.aniseed.cnrs.fr/aniseed/gene/show_gene?unique_id=Cirobu.g00013256	http://ghost.zool.kyoto-u.ac.jp/cgi-bin/fordetailkh21.cgi?name=KH.L9.3;source=kh2013
Cirobu.g00011805	KH.L170.67	SEC11A	SEC11A; SEC11C	-0.531155	0.000196087	1	0.25	0.282	0	https://www.aniseed.cnrs.fr/aniseed/gene/show_expression?unique_id=Cirobu.g00011805	https://www.aniseed.cnrs.fr/aniseed/gene/show_gene?unique_id=Cirobu.g00011805	http://ghost.zool.kyoto-u.ac.jp/cgi-bin/fordetailkh21.cgi?name=KH.L170.67;source=kh2013
Cirobu.g00000187	KH.C1.1168	NOL10	DAW1; NOL10; WDR5B	-0.531522	0.000104765	1	0.25	0.274	10	https://www.aniseed.cnrs.fr/aniseed/gene/show_expression?unique_id=Cirobu.g00000187	https://www.aniseed.cnrs.fr/aniseed/gene/show_gene?unique_id=Cirobu.g00000187	http://ghost.zool.kyoto-u.ac.jp/cgi-bin/fordetailkh21.cgi?name=KH.C1.1168;source=kh2013
Cirobu.g00014350	KH.S351.3	NCOA6	KH.S351.3	-0.545826	3.78e-05	0.507687	0.167	0.237	0	https://www.aniseed.cnrs.fr/aniseed/gene/show_expression?unique_id=Cirobu.g00014350	https://www.aniseed.cnrs.fr/aniseed/gene/show_gene?unique_id=Cirobu.g00014350	http://ghost.zool.kyoto-u.ac.jp/cgi-bin/fordetailkh21.cgi?name=KH.S351.3;source=kh2013
Cirobu.g00000088	KH.C1.1077	SDF4	CALU; RCN2; SDF4	-0.546541	0.00456687	1	0.333	0.326	0	https://www.aniseed.cnrs.fr/aniseed/gene/show_expression?unique_id=Cirobu.g00000088	https://www.aniseed.cnrs.fr/aniseed/gene/show_gene?unique_id=Cirobu.g00000088	http://ghost.zool.kyoto-u.ac.jp/cgi-bin/fordetailkh21.cgi?name=KH.C1.1077;source=kh2013
Cirobu.g00013455	KH.L97.4	ADSSL/1	ADSS; ADSSL1	-0.547656	0.00541	1	0.167	0.252	9	https://www.aniseed.cnrs.fr/aniseed/gene/show_expression?unique_id=Cirobu.g00013455	https://www.aniseed.cnrs.fr/aniseed/gene/show_gene?unique_id=Cirobu.g00013455	http://ghost.zool.kyoto-u.ac.jp/cgi-bin/fordetailkh21.cgi?name=KH.L97.4;source=kh2013
Cirobu.g00005165	KH.C2.921	KH2013:KH.C2.921	COMMD2; COMMD3; COMMD5	-0.56006	0.00333004	1	0.167	0.258	0	https://www.aniseed.cnrs.fr/aniseed/gene/show_expression?unique_id=Cirobu.g00005165	https://www.aniseed.cnrs.fr/aniseed/gene/show_gene?unique_id=Cirobu.g00005165	http://ghost.zool.kyoto-u.ac.jp/cgi-bin/fordetailkh21.cgi?name=KH.C2.921;source=kh2013
Cirobu.g00000343	KH.C1.135	SPG21	SPG21	-0.570569	0.00266156	1	0.167	0.241	8	https://www.aniseed.cnrs.fr/aniseed/gene/show_expression?unique_id=Cirobu.g00000343	https://www.aniseed.cnrs.fr/aniseed/gene/show_gene?unique_id=Cirobu.g00000343	http://ghost.zool.kyoto-u.ac.jp/cgi-bin/fordetailkh21.cgi?name=KH.C1.135;source=kh2013
Cirobu.g00002711	KH.C12.180	LMPT	KH.C12.180	-0.58729	0.000223201	1	0.167	0.323	2	https://www.aniseed.cnrs.fr/aniseed/gene/show_expression?unique_id=Cirobu.g00002711	https://www.aniseed.cnrs.fr/aniseed/gene/show_gene?unique_id=Cirobu.g00002711	http://ghost.zool.kyoto-u.ac.jp/cgi-bin/fordetailkh21.cgi?name=KH.C12.180;source=kh2013
Cirobu.g00005337	KH.C3.179	KH2013:KH.C3.179	G3BP1; G3BP2; NUTF2	-0.59349	0.00756672	1	0.417	0.465	4	https://www.aniseed.cnrs.fr/aniseed/gene/show_expression?unique_id=Cirobu.g00005337	https://www.aniseed.cnrs.fr/aniseed/gene/show_gene?unique_id=Cirobu.g00005337	http://ghost.zool.kyoto-u.ac.jp/cgi-bin/fordetailkh21.cgi?name=KH.C3.179;source=kh2013
Cirobu.g00007056	KH.C5.191	PSMA5	PSMA5; PSMA7; PSMA8	-0.614788	0.0023745	1	0.167	0.278	2	https://www.aniseed.cnrs.fr/aniseed/gene/show_expression?unique_id=Cirobu.g00007056	https://www.aniseed.cnrs.fr/aniseed/gene/show_gene?unique_id=Cirobu.g00007056	http://ghost.zool.kyoto-u.ac.jp/cgi-bin/fordetailkh21.cgi?name=KH.C5.191;source=kh2013
Cirobu.g00003397	KH.C13.179	RRP7A	RRP7A	-0.627145	0.00655519	1	0.5	0.562	6	https://www.aniseed.cnrs.fr/aniseed/gene/show_expression?unique_id=Cirobu.g00003397	https://www.aniseed.cnrs.fr/aniseed/gene/show_gene?unique_id=Cirobu.g00003397	http://ghost.zool.kyoto-u.ac.jp/cgi-bin/fordetailkh21.cgi?name=KH.C13.179;source=kh2013
Cirobu.g00002202	KH.C11.374	KCNH2/6/7	KCNH2; KCNH6; KCNH7	-0.631956	0.00146969	1	0.167	0.201	5	https://www.aniseed.cnrs.fr/aniseed/gene/show_expression?unique_id=Cirobu.g00002202	https://www.aniseed.cnrs.fr/aniseed/gene/show_gene?unique_id=Cirobu.g00002202	http://ghost.zool.kyoto-u.ac.jp/cgi-bin/fordetailkh21.cgi?name=KH.C11.374;source=kh2013
Cirobu.g00009797	KH.C9.267	KH2013:KH.C9.267	KH.C9.267	-0.632038	0.0022941	1	0.25	0.297	0	https://www.aniseed.cnrs.fr/aniseed/gene/show_expression?unique_id=Cirobu.g00009797	https://www.aniseed.cnrs.fr/aniseed/gene/show_gene?unique_id=Cirobu.g00009797	http://ghost.zool.kyoto-u.ac.jp/cgi-bin/fordetailkh21.cgi?name=KH.C9.267;source=kh2013
Cirobu.g00007120	KH.C5.25	KH2013:KH.C5.25_SLC25A4/5/6	SLC25A4; SLC25A5; SLC25A6	-0.634428	0.00493109	1	1	0.979	4	https://www.aniseed.cnrs.fr/aniseed/gene/show_expression?unique_id=Cirobu.g00007120	https://www.aniseed.cnrs.fr/aniseed/gene/show_gene?unique_id=Cirobu.g00007120	http://ghost.zool.kyoto-u.ac.jp/cgi-bin/fordetailkh21.cgi?name=KH.C5.25;source=kh2013
Cirobu.g00001916	KH.C11.110	9030224M15RIK	METTL24	-0.63444	9.47e-05	1	0.25	0.301	0	https://www.aniseed.cnrs.fr/aniseed/gene/show_expression?unique_id=Cirobu.g00001916	https://www.aniseed.cnrs.fr/aniseed/gene/show_gene?unique_id=Cirobu.g00001916	http://ghost.zool.kyoto-u.ac.jp/cgi-bin/fordetailkh21.cgi?name=KH.C11.110;source=kh2013
Cirobu.g00014863	KH.S643.6	KH2013:KH.S643.6_CDKN1B	CDKN1B; CDKN1C	-0.651164	2e-05	0.268666	0.167	0.255	3	https://www.aniseed.cnrs.fr/aniseed/gene/show_expression?unique_id=Cirobu.g00014863	https://www.aniseed.cnrs.fr/aniseed/gene/show_gene?unique_id=Cirobu.g00014863	http://ghost.zool.kyoto-u.ac.jp/cgi-bin/fordetailkh21.cgi?name=KH.S643.6;source=kh2013
Cirobu.g00009147	KH.C8.506	TIMM13	TIMM13; TIMM8A; TIMM8B	-0.655188	0.00989968	1	0.583	0.633	9	https://www.aniseed.cnrs.fr/aniseed/gene/show_expression?unique_id=Cirobu.g00009147	https://www.aniseed.cnrs.fr/aniseed/gene/show_gene?unique_id=Cirobu.g00009147	http://ghost.zool.kyoto-u.ac.jp/cgi-bin/fordetailkh21.cgi?name=KH.C8.506;source=kh2013
Cirobu.g00000353	KH.C1.144	KHDRBS1/2/3	KHDRBS1; KHDRBS2; KHDRBS3	-0.655638	0.00590177	1	0.25	0.345	11	https://www.aniseed.cnrs.fr/aniseed/gene/show_expression?unique_id=Cirobu.g00000353	https://www.aniseed.cnrs.fr/aniseed/gene/show_gene?unique_id=Cirobu.g00000353	http://ghost.zool.kyoto-u.ac.jp/cgi-bin/fordetailkh21.cgi?name=KH.C1.144;source=kh2013
Cirobu.g00008677	KH.C7.805	KH2013:KH.C7.805_ID1/2/3/4	KH.C7.805	-0.659145	0.00150676	1	0.75	0.687	1	https://www.aniseed.cnrs.fr/aniseed/gene/show_expression?unique_id=Cirobu.g00008677	https://www.aniseed.cnrs.fr/aniseed/gene/show_gene?unique_id=Cirobu.g00008677	http://ghost.zool.kyoto-u.ac.jp/cgi-bin/fordetailkh21.cgi?name=KH.C7.805;source=kh2013
Cirobu.g00002147	KH.C11.323	ZNRF1/2	RNF165; ZNRF1; ZNRF2	-0.670077	0.00155532	1	0.167	0.267	3	https://www.aniseed.cnrs.fr/aniseed/gene/show_expression?unique_id=Cirobu.g00002147	https://www.aniseed.cnrs.fr/aniseed/gene/show_gene?unique_id=Cirobu.g00002147	http://ghost.zool.kyoto-u.ac.jp/cgi-bin/fordetailkh21.cgi?name=KH.C11.323;source=kh2013
Cirobu.g00011234	KH.L141.8	ATP1B1/2/3/4	ATP1B1; ATP1B2; ATP1B3	-0.674444	0.00585051	1	0.333	0.522	7	https://www.aniseed.cnrs.fr/aniseed/gene/show_expression?unique_id=Cirobu.g00011234	https://www.aniseed.cnrs.fr/aniseed/gene/show_gene?unique_id=Cirobu.g00011234	http://ghost.zool.kyoto-u.ac.jp/cgi-bin/fordetailkh21.cgi?name=KH.L141.8;source=kh2013
Cirobu.g00000363	KH.C1.153	PIM1/3	PIM1; PIM2; PIM3	-0.675706	0.00181098	1	0.167	0.278	0	https://www.aniseed.cnrs.fr/aniseed/gene/show_expression?unique_id=Cirobu.g00000363	https://www.aniseed.cnrs.fr/aniseed/gene/show_gene?unique_id=Cirobu.g00000363	http://ghost.zool.kyoto-u.ac.jp/cgi-bin/fordetailkh21.cgi?name=KH.C1.153;source=kh2013
Cirobu.g00000822	KH.C1.571	PLOD/1/2/3	PLOD1; PLOD2; PLOD3	-0.67902	0.00308096	1	0.167	0.384	9	https://www.aniseed.cnrs.fr/aniseed/gene/show_expression?unique_id=Cirobu.g00000822	https://www.aniseed.cnrs.fr/aniseed/gene/show_gene?unique_id=Cirobu.g00000822	http://ghost.zool.kyoto-u.ac.jp/cgi-bin/fordetailkh21.cgi?name=KH.C1.571;source=kh2013
Cirobu.g00002754	KH.C12.22	KH2013:KH.C12.22	KH.C12.22	-0.685047	1.24e-05	0.166829	0.167	0.226	0	https://www.aniseed.cnrs.fr/aniseed/gene/show_expression?unique_id=Cirobu.g00002754	https://www.aniseed.cnrs.fr/aniseed/gene/show_gene?unique_id=Cirobu.g00002754	http://ghost.zool.kyoto-u.ac.jp/cgi-bin/fordetailkh21.cgi?name=KH.C12.22;source=kh2013
Cirobu.g00009715	KH.C9.192	RUNDC1	RUNDC1	-0.685284	0.0014567	1	0.167	0.286	0	https://www.aniseed.cnrs.fr/aniseed/gene/show_expression?unique_id=Cirobu.g00009715	https://www.aniseed.cnrs.fr/aniseed/gene/show_gene?unique_id=Cirobu.g00009715	http://ghost.zool.kyoto-u.ac.jp/cgi-bin/fordetailkh21.cgi?name=KH.C9.192;source=kh2013
Cirobu.g00015003	KH.S761.1	RPS7	RPS7	-0.687366	0.0054572	1	0.75	0.742	4	https://www.aniseed.cnrs.fr/aniseed/gene/show_expression?unique_id=Cirobu.g00015003	https://www.aniseed.cnrs.fr/aniseed/gene/show_gene?unique_id=Cirobu.g00015003	http://ghost.zool.kyoto-u.ac.jp/cgi-bin/fordetailkh21.cgi?name=KH.S761.1;source=kh2013
Cirobu.g00004760	KH.C2.550	POLR2D	POLR2D	-0.697469	0.00491886	1	0.417	0.476	0	https://www.aniseed.cnrs.fr/aniseed/gene/show_expression?unique_id=Cirobu.g00004760	https://www.aniseed.cnrs.fr/aniseed/gene/show_gene?unique_id=Cirobu.g00004760	http://ghost.zool.kyoto-u.ac.jp/cgi-bin/fordetailkh21.cgi?name=KH.C2.550;source=kh2013
Cirobu.g00011901	KH.L173.9	SUDS3	BRMS1; BRMS1L; SUDS3	-0.712	2.73e-05	0.367365	0.333	0.373	0	https://www.aniseed.cnrs.fr/aniseed/gene/show_expression?unique_id=Cirobu.g00011901	https://www.aniseed.cnrs.fr/aniseed/gene/show_gene?unique_id=Cirobu.g00011901	http://ghost.zool.kyoto-u.ac.jp/cgi-bin/fordetailkh21.cgi?name=KH.L173.9;source=kh2013
Cirobu.g00007914	KH.C6.98	UNG/1	UNG	-0.714254	0.00720973	1	0.25	0.426	0	https://www.aniseed.cnrs.fr/aniseed/gene/show_expression?unique_id=Cirobu.g00007914	https://www.aniseed.cnrs.fr/aniseed/gene/show_gene?unique_id=Cirobu.g00007914	http://ghost.zool.kyoto-u.ac.jp/cgi-bin/fordetailkh21.cgi?name=KH.C6.98;source=kh2013
Cirobu.g00007650	KH.C6.132	PHB2	PHB; PHB2	-0.717293	0.000827296	1	0.25	0.384	4	https://www.aniseed.cnrs.fr/aniseed/gene/show_expression?unique_id=Cirobu.g00007650	https://www.aniseed.cnrs.fr/aniseed/gene/show_gene?unique_id=Cirobu.g00007650	http://ghost.zool.kyoto-u.ac.jp/cgi-bin/fordetailkh21.cgi?name=KH.C6.132;source=kh2013
Cirobu.g00015160	KH.S899.4	BTF3	BTF3; BTF3L4	-0.724132	0.00852228	1	0.5	0.568	13	https://www.aniseed.cnrs.fr/aniseed/gene/show_expression?unique_id=Cirobu.g00015160	https://www.aniseed.cnrs.fr/aniseed/gene/show_gene?unique_id=Cirobu.g00015160	http://ghost.zool.kyoto-u.ac.jp/cgi-bin/fordetailkh21.cgi?name=KH.S899.4;source=kh2013
Cirobu.g00006586	KH.C4.49	SMARCB1	SMARCB1	-0.741897	0.00121462	1	0.167	0.334	0	https://www.aniseed.cnrs.fr/aniseed/gene/show_expression?unique_id=Cirobu.g00006586	https://www.aniseed.cnrs.fr/aniseed/gene/show_gene?unique_id=Cirobu.g00006586	http://ghost.zool.kyoto-u.ac.jp/cgi-bin/fordetailkh21.cgi?name=KH.C4.49;source=kh2013
Cirobu.g00003309	KH.C12.99	UBE2D1/2/3/4	UBE2D1; UBE2D2; UBE2D4	-0.749863	0.0085337	1	0.583	0.774	4	https://www.aniseed.cnrs.fr/aniseed/gene/show_expression?unique_id=Cirobu.g00003309	https://www.aniseed.cnrs.fr/aniseed/gene/show_gene?unique_id=Cirobu.g00003309	http://ghost.zool.kyoto-u.ac.jp/cgi-bin/fordetailkh21.cgi?name=KH.C12.99;source=kh2013
Cirobu.g00009297	KH.C8.644	MAK16	MAK16	-0.760227	0.00272912	1	0.25	0.361	0	https://www.aniseed.cnrs.fr/aniseed/gene/show_expression?unique_id=Cirobu.g00009297	https://www.aniseed.cnrs.fr/aniseed/gene/show_gene?unique_id=Cirobu.g00009297	http://ghost.zool.kyoto-u.ac.jp/cgi-bin/fordetailkh21.cgi?name=KH.C8.644;source=kh2013
Cirobu.g00004340	KH.C2.167	FAM108B/1	ABHD17A; ABHD17B; ABHD17C	-0.761933	3.97e-05	0.533506	0.25	0.351	0	https://www.aniseed.cnrs.fr/aniseed/gene/show_expression?unique_id=Cirobu.g00004340	https://www.aniseed.cnrs.fr/aniseed/gene/show_gene?unique_id=Cirobu.g00004340	http://ghost.zool.kyoto-u.ac.jp/cgi-bin/fordetailkh21.cgi?name=KH.C2.167;source=kh2013
Cirobu.g00001373	KH.C10.174	KH2013:KH.C10.174	MEIS1; MEIS2; MEIS3	-0.762489	7.26e-05	0.975946	0.25	0.272	35	https://www.aniseed.cnrs.fr/aniseed/gene/show_expression?unique_id=Cirobu.g00001373	https://www.aniseed.cnrs.fr/aniseed/gene/show_gene?unique_id=Cirobu.g00001373	http://ghost.zool.kyoto-u.ac.jp/cgi-bin/fordetailkh21.cgi?name=KH.C10.174;source=kh2013
Cirobu.g00002875	KH.C12.33	BC048355	DNPH1	-0.765168	0.000303886	1	0.417	0.478	0	https://www.aniseed.cnrs.fr/aniseed/gene/show_expression?unique_id=Cirobu.g00002875	https://www.aniseed.cnrs.fr/aniseed/gene/show_gene?unique_id=Cirobu.g00002875	http://ghost.zool.kyoto-u.ac.jp/cgi-bin/fordetailkh21.cgi?name=KH.C12.33;source=kh2013
Cirobu.g00013449	KH.L97.11	FKBP13/14/7	FKBP14; FKBP2; FKBP7	-0.768331	0.00971952	1	0.25	0.329	3	https://www.aniseed.cnrs.fr/aniseed/gene/show_expression?unique_id=Cirobu.g00013449	https://www.aniseed.cnrs.fr/aniseed/gene/show_gene?unique_id=Cirobu.g00013449	http://ghost.zool.kyoto-u.ac.jp/cgi-bin/fordetailkh21.cgi?name=KH.L97.11;source=kh2013
Cirobu.g00009799	KH.C9.269	PEX2	BFAR; PEX2	-0.774121	0.00154564	1	0.167	0.329	0	https://www.aniseed.cnrs.fr/aniseed/gene/show_expression?unique_id=Cirobu.g00009799	https://www.aniseed.cnrs.fr/aniseed/gene/show_gene?unique_id=Cirobu.g00009799	http://ghost.zool.kyoto-u.ac.jp/cgi-bin/fordetailkh21.cgi?name=KH.C9.269;source=kh2013
Cirobu.g00002373	KH.C11.533	KH2013:KH.C11.533_CIRBP	CIRBP; RBM3; RBM38	-0.774183	0.00140676	1	0.833	0.843	7	https://www.aniseed.cnrs.fr/aniseed/gene/show_expression?unique_id=Cirobu.g00002373	https://www.aniseed.cnrs.fr/aniseed/gene/show_gene?unique_id=Cirobu.g00002373	http://ghost.zool.kyoto-u.ac.jp/cgi-bin/fordetailkh21.cgi?name=KH.C11.533;source=kh2013
Cirobu.g00014056	KH.S1745.2	KH2013:KH.S1745.2	KH.S1745.2	-0.78775	0.00482908	1	0.333	0.282	0	https://www.aniseed.cnrs.fr/aniseed/gene/show_expression?unique_id=Cirobu.g00014056	https://www.aniseed.cnrs.fr/aniseed/gene/show_gene?unique_id=Cirobu.g00014056	http://ghost.zool.kyoto-u.ac.jp/cgi-bin/fordetailkh21.cgi?name=KH.S1745.2;source=kh2013
Cirobu.g00007273	KH.C5.394	BUB3	BUB3; POC1A; RAE1	-0.792309	0.000331849	1	0.333	0.405	2	https://www.aniseed.cnrs.fr/aniseed/gene/show_expression?unique_id=Cirobu.g00007273	https://www.aniseed.cnrs.fr/aniseed/gene/show_gene?unique_id=Cirobu.g00007273	http://ghost.zool.kyoto-u.ac.jp/cgi-bin/fordetailkh21.cgi?name=KH.C5.394;source=kh2013
Cirobu.g00001957	KH.C11.148	RPSA	RPSA	-0.792561	0.00965376	1	0.5	0.636	6	https://www.aniseed.cnrs.fr/aniseed/gene/show_expression?unique_id=Cirobu.g00001957	https://www.aniseed.cnrs.fr/aniseed/gene/show_gene?unique_id=Cirobu.g00001957	http://ghost.zool.kyoto-u.ac.jp/cgi-bin/fordetailkh21.cgi?name=KH.C11.148;source=kh2013
Cirobu.g00010594	KH.L107.2	DTD1	DTD1; DTD2	-0.794366	0.00320122	1	0.25	0.5	0	https://www.aniseed.cnrs.fr/aniseed/gene/show_expression?unique_id=Cirobu.g00010594	https://www.aniseed.cnrs.fr/aniseed/gene/show_gene?unique_id=Cirobu.g00010594	http://ghost.zool.kyoto-u.ac.jp/cgi-bin/fordetailkh21.cgi?name=KH.L107.2;source=kh2013
Cirobu.g00000581	KH.C1.35	RAB7	RAB7A; RAB9A; RAB9B	-0.803695	0.00690581	1	0.583	0.661	0	https://www.aniseed.cnrs.fr/aniseed/gene/show_expression?unique_id=Cirobu.g00000581	https://www.aniseed.cnrs.fr/aniseed/gene/show_gene?unique_id=Cirobu.g00000581	http://ghost.zool.kyoto-u.ac.jp/cgi-bin/fordetailkh21.cgi?name=KH.C1.35;source=kh2013
Cirobu.g00005501	KH.C3.329	AHCY/13	AHCY; AHCYL1; AHCYL2	-0.814398	0.00675372	1	0.333	0.465	2	https://www.aniseed.cnrs.fr/aniseed/gene/show_expression?unique_id=Cirobu.g00005501	https://www.aniseed.cnrs.fr/aniseed/gene/show_gene?unique_id=Cirobu.g00005501	http://ghost.zool.kyoto-u.ac.jp/cgi-bin/fordetailkh21.cgi?name=KH.C3.329;source=kh2013
Cirobu.g00008779	KH.C8.17	DIRAS1/2	DIRAS1; DIRAS2; RAP1B	-0.821793	0.000852549	1	0.167	0.297	1	https://www.aniseed.cnrs.fr/aniseed/gene/show_expression?unique_id=Cirobu.g00008779	https://www.aniseed.cnrs.fr/aniseed/gene/show_gene?unique_id=Cirobu.g00008779	http://ghost.zool.kyoto-u.ac.jp/cgi-bin/fordetailkh21.cgi?name=KH.C8.17;source=kh2013
Cirobu.g00009470	KH.C8.80	KH2013:KH.C8.80_SI:DKEY-29D8.3	KH.C8.80	-0.821885	0.00311599	1	0.167	0.207	0	https://www.aniseed.cnrs.fr/aniseed/gene/show_expression?unique_id=Cirobu.g00009470	https://www.aniseed.cnrs.fr/aniseed/gene/show_gene?unique_id=Cirobu.g00009470	http://ghost.zool.kyoto-u.ac.jp/cgi-bin/fordetailkh21.cgi?name=KH.C8.80;source=kh2013
Cirobu.g00011862	KH.L172.12	MAGOH	MAGOH; MAGOHB	-0.828107	0.00767996	1	0.583	0.824	9	https://www.aniseed.cnrs.fr/aniseed/gene/show_expression?unique_id=Cirobu.g00011862	https://www.aniseed.cnrs.fr/aniseed/gene/show_gene?unique_id=Cirobu.g00011862	http://ghost.zool.kyoto-u.ac.jp/cgi-bin/fordetailkh21.cgi?name=KH.L172.12;source=kh2013
Cirobu.g00013630	KH.S115.10	RPF2	RPF2	-0.831633	0.00344729	1	0.25	0.415	0	https://www.aniseed.cnrs.fr/aniseed/gene/show_expression?unique_id=Cirobu.g00013630	https://www.aniseed.cnrs.fr/aniseed/gene/show_gene?unique_id=Cirobu.g00013630	http://ghost.zool.kyoto-u.ac.jp/cgi-bin/fordetailkh21.cgi?name=KH.S115.10;source=kh2013
Cirobu.g00007223	KH.C5.348	KH2013:KH.C5.348_EPS15	EPS15; EPS15L1; ITSN1	-0.834001	0.000989191	1	0.167	0.315	2	https://www.aniseed.cnrs.fr/aniseed/gene/show_expression?unique_id=Cirobu.g00007223	https://www.aniseed.cnrs.fr/aniseed/gene/show_gene?unique_id=Cirobu.g00007223	http://ghost.zool.kyoto-u.ac.jp/cgi-bin/fordetailkh21.cgi?name=KH.C5.348;source=kh2013
Cirobu.g00012917	KH.L65.11	CG31883	KH.L65.11	-0.848778	0.00886894	1	0.417	0.396	4	https://www.aniseed.cnrs.fr/aniseed/gene/show_expression?unique_id=Cirobu.g00012917	https://www.aniseed.cnrs.fr/aniseed/gene/show_gene?unique_id=Cirobu.g00012917	http://ghost.zool.kyoto-u.ac.jp/cgi-bin/fordetailkh21.cgi?name=KH.L65.11;source=kh2013
Cirobu.g00011855	KH.L171.6	MKI67IP	CSTF2; CSTF2T; NIFK	-0.851696	0.000105922	1	0.333	0.435	4	https://www.aniseed.cnrs.fr/aniseed/gene/show_expression?unique_id=Cirobu.g00011855	https://www.aniseed.cnrs.fr/aniseed/gene/show_gene?unique_id=Cirobu.g00011855	http://ghost.zool.kyoto-u.ac.jp/cgi-bin/fordetailkh21.cgi?name=KH.L171.6;source=kh2013
Cirobu.g00001172	KH.C1.889	TWF/1/2	AC097637.1; TWF1; TWF2	-0.853062	5.41e-05	0.726972	0.167	0.43	0	https://www.aniseed.cnrs.fr/aniseed/gene/show_expression?unique_id=Cirobu.g00001172	https://www.aniseed.cnrs.fr/aniseed/gene/show_gene?unique_id=Cirobu.g00001172	http://ghost.zool.kyoto-u.ac.jp/cgi-bin/fordetailkh21.cgi?name=KH.C1.889;source=kh2013
Cirobu.g00003792	KH.C14.361	ATIC	ATIC	-0.863558	0.0052258	1	0.167	0.38	0	https://www.aniseed.cnrs.fr/aniseed/gene/show_expression?unique_id=Cirobu.g00003792	https://www.aniseed.cnrs.fr/aniseed/gene/show_gene?unique_id=Cirobu.g00003792	http://ghost.zool.kyoto-u.ac.jp/cgi-bin/fordetailkh21.cgi?name=KH.C14.361;source=kh2013
Cirobu.g00008891	KH.C8.270	TBCA	TBCA	-0.867537	0.00189529	1	0.417	0.541	0	https://www.aniseed.cnrs.fr/aniseed/gene/show_expression?unique_id=Cirobu.g00008891	https://www.aniseed.cnrs.fr/aniseed/gene/show_gene?unique_id=Cirobu.g00008891	http://ghost.zool.kyoto-u.ac.jp/cgi-bin/fordetailkh21.cgi?name=KH.C8.270;source=kh2013
Cirobu.g00010218	KH.C9.650	KH2013:KH.C9.650_SULT1ST1/2/3/4	SULT1B1; SULT1C2; SULT1C3	-0.891661	0.00240404	1	0.167	0.275	0	https://www.aniseed.cnrs.fr/aniseed/gene/show_expression?unique_id=Cirobu.g00010218	https://www.aniseed.cnrs.fr/aniseed/gene/show_gene?unique_id=Cirobu.g00010218	http://ghost.zool.kyoto-u.ac.jp/cgi-bin/fordetailkh21.cgi?name=KH.C9.650;source=kh2013
Cirobu.g00005304	KH.C3.148	HSP90AB1	HSP90AA1; HSP90AB1; HSP90B1	-0.909792	0.00644953	1	0.75	0.81	22	https://www.aniseed.cnrs.fr/aniseed/gene/show_expression?unique_id=Cirobu.g00005304	https://www.aniseed.cnrs.fr/aniseed/gene/show_gene?unique_id=Cirobu.g00005304	http://ghost.zool.kyoto-u.ac.jp/cgi-bin/fordetailkh21.cgi?name=KH.C3.148;source=kh2013
Cirobu.g00014661	KH.S545.7	VDAC1/2/3	VDAC1; VDAC2; VDAC3	-0.918409	0.00163911	1	0.833	0.945	13	https://www.aniseed.cnrs.fr/aniseed/gene/show_expression?unique_id=Cirobu.g00014661	https://www.aniseed.cnrs.fr/aniseed/gene/show_gene?unique_id=Cirobu.g00014661	http://ghost.zool.kyoto-u.ac.jp/cgi-bin/fordetailkh21.cgi?name=KH.S545.7;source=kh2013
Cirobu.g00006189	KH.C4.123	PRKAB1/2	PRKAB1; PRKAB2	-0.91895	0.00275381	1	0.333	0.479	0	https://www.aniseed.cnrs.fr/aniseed/gene/show_expression?unique_id=Cirobu.g00006189	https://www.aniseed.cnrs.fr/aniseed/gene/show_gene?unique_id=Cirobu.g00006189	http://ghost.zool.kyoto-u.ac.jp/cgi-bin/fordetailkh21.cgi?name=KH.C4.123;source=kh2013
Cirobu.g00003409	KH.C13.19	TIE1/2	TNXB	-0.950103	0.00241929	1	1	0.995	12	https://www.aniseed.cnrs.fr/aniseed/gene/show_expression?unique_id=Cirobu.g00003409	https://www.aniseed.cnrs.fr/aniseed/gene/show_gene?unique_id=Cirobu.g00003409	http://ghost.zool.kyoto-u.ac.jp/cgi-bin/fordetailkh21.cgi?name=KH.C13.19;source=kh2013
Cirobu.g00009283	KH.C8.631	TRX1/2	TXN; TXN2; TXNDC2	-0.951444	0.000530157	1	0.583	0.755	4	https://www.aniseed.cnrs.fr/aniseed/gene/show_expression?unique_id=Cirobu.g00009283	https://www.aniseed.cnrs.fr/aniseed/gene/show_gene?unique_id=Cirobu.g00009283	http://ghost.zool.kyoto-u.ac.jp/cgi-bin/fordetailkh21.cgi?name=KH.C8.631;source=kh2013
Cirobu.g00003918	KH.C14.48	KH2013:KH.C14.48	KH.C14.48	-0.974298	0.00777943	1	0.583	0.845	0	https://www.aniseed.cnrs.fr/aniseed/gene/show_expression?unique_id=Cirobu.g00003918	https://www.aniseed.cnrs.fr/aniseed/gene/show_gene?unique_id=Cirobu.g00003918	http://ghost.zool.kyoto-u.ac.jp/cgi-bin/fordetailkh21.cgi?name=KH.C14.48;source=kh2013
Cirobu.g00008361	KH.C7.507	PSENEN	AD000671.1; PSENEN	-0.998828	0.00309039	1	0.333	0.571	0	https://www.aniseed.cnrs.fr/aniseed/gene/show_expression?unique_id=Cirobu.g00008361	https://www.aniseed.cnrs.fr/aniseed/gene/show_gene?unique_id=Cirobu.g00008361	http://ghost.zool.kyoto-u.ac.jp/cgi-bin/fordetailkh21.cgi?name=KH.C7.507;source=kh2013
Cirobu.g00003963	KH.C14.52	KH2013:KH.C14.52_EEF1A1/2	EEF1A1; EEF1A2; HBS1L	-1.00786	0.00475885	1	0.583	0.91	12	https://www.aniseed.cnrs.fr/aniseed/gene/show_expression?unique_id=Cirobu.g00003963	https://www.aniseed.cnrs.fr/aniseed/gene/show_gene?unique_id=Cirobu.g00003963	http://ghost.zool.kyoto-u.ac.jp/cgi-bin/fordetailkh21.cgi?name=KH.C14.52;source=kh2013
Cirobu.g00000727	KH.C1.484	KH2013:KH.C1.484_MS4A15/2	KH.C1.484	-1.01332	0.0018342	1	0.417	0.481	4	https://www.aniseed.cnrs.fr/aniseed/gene/show_expression?unique_id=Cirobu.g00000727	https://www.aniseed.cnrs.fr/aniseed/gene/show_gene?unique_id=Cirobu.g00000727	http://ghost.zool.kyoto-u.ac.jp/cgi-bin/fordetailkh21.cgi?name=KH.C1.484;source=kh2013
Cirobu.g00007400	KH.C5.508	KH2013:KH.C5.508_RAB27B	RAB27A; RAB27B; RAB3D	-1.01994	0.00108634	1	0.167	0.277	0	https://www.aniseed.cnrs.fr/aniseed/gene/show_expression?unique_id=Cirobu.g00007400	https://www.aniseed.cnrs.fr/aniseed/gene/show_gene?unique_id=Cirobu.g00007400	http://ghost.zool.kyoto-u.ac.jp/cgi-bin/fordetailkh21.cgi?name=KH.C5.508;source=kh2013
Cirobu.g00012841	KH.L59.6	KH2013:KH.L59.6_NFU1	NFU1	-1.03645	0.000871961	1	0.167	0.305	0	https://www.aniseed.cnrs.fr/aniseed/gene/show_expression?unique_id=Cirobu.g00012841	https://www.aniseed.cnrs.fr/aniseed/gene/show_gene?unique_id=Cirobu.g00012841	http://ghost.zool.kyoto-u.ac.jp/cgi-bin/fordetailkh21.cgi?name=KH.L59.6;source=kh2013
Cirobu.g00006421	KH.C4.338	PAM	DBH; MOXD1; PAM	-1.04033	0.000681508	1	0.167	0.378	0	https://www.aniseed.cnrs.fr/aniseed/gene/show_expression?unique_id=Cirobu.g00006421	https://www.aniseed.cnrs.fr/aniseed/gene/show_gene?unique_id=Cirobu.g00006421	http://ghost.zool.kyoto-u.ac.jp/cgi-bin/fordetailkh21.cgi?name=KH.C4.338;source=kh2013
Cirobu.g00013504	KH.S1022.1	KH2013:KH.S1022.1_SLC20A2	SLC20A1; SLC20A2	-1.05872	0.00904748	1	0.167	0.302	0	https://www.aniseed.cnrs.fr/aniseed/gene/show_expression?unique_id=Cirobu.g00013504	https://www.aniseed.cnrs.fr/aniseed/gene/show_gene?unique_id=Cirobu.g00013504	http://ghost.zool.kyoto-u.ac.jp/cgi-bin/fordetailkh21.cgi?name=KH.S1022.1;source=kh2013
Cirobu.g00009031	KH.C8.400	RAB3C	RAB3A; RAB3B; RAB3C	-1.08637	0.00122104	1	1	0.943	0	https://www.aniseed.cnrs.fr/aniseed/gene/show_expression?unique_id=Cirobu.g00009031	https://www.aniseed.cnrs.fr/aniseed/gene/show_gene?unique_id=Cirobu.g00009031	http://ghost.zool.kyoto-u.ac.jp/cgi-bin/fordetailkh21.cgi?name=KH.C8.400;source=kh2013
Cirobu.g00000997	KH.C1.73	MAP2/4	MAP4; MAPT	-1.12834	0.00188278	1	0.417	0.576	5	https://www.aniseed.cnrs.fr/aniseed/gene/show_expression?unique_id=Cirobu.g00000997	https://www.aniseed.cnrs.fr/aniseed/gene/show_gene?unique_id=Cirobu.g00000997	http://ghost.zool.kyoto-u.ac.jp/cgi-bin/fordetailkh21.cgi?name=KH.C1.73;source=kh2013
Cirobu.g00011413	KH.L152.36	ARL3	ARF5; ARL2; ARL3	-1.14861	0.00297528	1	0.25	0.407	0	https://www.aniseed.cnrs.fr/aniseed/gene/show_expression?unique_id=Cirobu.g00011413	https://www.aniseed.cnrs.fr/aniseed/gene/show_gene?unique_id=Cirobu.g00011413	http://ghost.zool.kyoto-u.ac.jp/cgi-bin/fordetailkh21.cgi?name=KH.L152.36;source=kh2013
Cirobu.g00002112	KH.C11.291	TUBA1L/2	TUBA1A; TUBA1B; TUBA3C	-1.15481	0.00555798	1	0.583	0.807	8	https://www.aniseed.cnrs.fr/aniseed/gene/show_expression?unique_id=Cirobu.g00002112	https://www.aniseed.cnrs.fr/aniseed/gene/show_gene?unique_id=Cirobu.g00002112	http://ghost.zool.kyoto-u.ac.jp/cgi-bin/fordetailkh21.cgi?name=KH.C11.291;source=kh2013
Cirobu.g00002688	KH.C12.16	CPE	CPD; CPE; CPN1	-1.16788	0.000879069	1	0.583	0.522	7	https://www.aniseed.cnrs.fr/aniseed/gene/show_expression?unique_id=Cirobu.g00002688	https://www.aniseed.cnrs.fr/aniseed/gene/show_gene?unique_id=Cirobu.g00002688	http://ghost.zool.kyoto-u.ac.jp/cgi-bin/fordetailkh21.cgi?name=KH.C12.16;source=kh2013
Cirobu.g00001545	KH.C10.332	KH2013:KH.C10.332	KH.C10.332	-1.17961	0.00697993	1	0.417	0.536	0	https://www.aniseed.cnrs.fr/aniseed/gene/show_expression?unique_id=Cirobu.g00001545	https://www.aniseed.cnrs.fr/aniseed/gene/show_gene?unique_id=Cirobu.g00001545	http://ghost.zool.kyoto-u.ac.jp/cgi-bin/fordetailkh21.cgi?name=KH.C10.332;source=kh2013
Cirobu.g00008893	KH.C8.272	KH2013:KH.C8.272_CSNK1A1	CSNK1A1; CSNK1A1L; CSNK1E	-1.18204	0.00220382	1	0.417	0.646	3	https://www.aniseed.cnrs.fr/aniseed/gene/show_expression?unique_id=Cirobu.g00008893	https://www.aniseed.cnrs.fr/aniseed/gene/show_gene?unique_id=Cirobu.g00008893	http://ghost.zool.kyoto-u.ac.jp/cgi-bin/fordetailkh21.cgi?name=KH.C8.272;source=kh2013
Cirobu.g00010819	KH.L116.85	KH2013:KH.L116.85_TUBB4B	TUBB; TUBB2B; TUBB4B	-1.21892	0.000578454	1	1	0.957	21	https://www.aniseed.cnrs.fr/aniseed/gene/show_expression?unique_id=Cirobu.g00010819	https://www.aniseed.cnrs.fr/aniseed/gene/show_gene?unique_id=Cirobu.g00010819	http://ghost.zool.kyoto-u.ac.jp/cgi-bin/fordetailkh21.cgi?name=KH.L116.85;source=kh2013
Cirobu.g00013764	KH.S1271.1	SNAP23/24/25	SNAP23; SNAP25; SNAP29	-1.3427	0.000186388	1	0.25	0.555	0	https://www.aniseed.cnrs.fr/aniseed/gene/show_expression?unique_id=Cirobu.g00013764	https://www.aniseed.cnrs.fr/aniseed/gene/show_gene?unique_id=Cirobu.g00013764	http://ghost.zool.kyoto-u.ac.jp/cgi-bin/fordetailkh21.cgi?name=KH.S1271.1;source=kh2013
Cirobu.g00007591	KH.C5.8	SYN/1/2/3	RIMKLA; SYN1; SYN3	-1.35048	0.00392823	1	0.167	0.354	1	https://www.aniseed.cnrs.fr/aniseed/gene/show_expression?unique_id=Cirobu.g00007591	https://www.aniseed.cnrs.fr/aniseed/gene/show_gene?unique_id=Cirobu.g00007591	http://ghost.zool.kyoto-u.ac.jp/cgi-bin/fordetailkh21.cgi?name=KH.C5.8;source=kh2013
Cirobu.g00011689	KH.L164.21	KH2013:KH.L164.21	KH.L164.21	-1.35805	0.000307975	1	0.167	0.313	0	https://www.aniseed.cnrs.fr/aniseed/gene/show_expression?unique_id=Cirobu.g00011689	https://www.aniseed.cnrs.fr/aniseed/gene/show_gene?unique_id=Cirobu.g00011689	http://ghost.zool.kyoto-u.ac.jp/cgi-bin/fordetailkh21.cgi?name=KH.L164.21;source=kh2013
Cirobu.g00006079	KH.C3.868	MID1	BTN2A1; MID1; MID2	-1.36025	6.44e-06	0.0865295	0.167	0.342	0	https://www.aniseed.cnrs.fr/aniseed/gene/show_expression?unique_id=Cirobu.g00006079	https://www.aniseed.cnrs.fr/aniseed/gene/show_gene?unique_id=Cirobu.g00006079	http://ghost.zool.kyoto-u.ac.jp/cgi-bin/fordetailkh21.cgi?name=KH.C3.868;source=kh2013
Cirobu.g00003318	KH.C13.106	GMDS	GMDS; TGDS; UXS1	-1.36919	0.00101449	1	0.25	0.557	4	https://www.aniseed.cnrs.fr/aniseed/gene/show_expression?unique_id=Cirobu.g00003318	https://www.aniseed.cnrs.fr/aniseed/gene/show_gene?unique_id=Cirobu.g00003318	http://ghost.zool.kyoto-u.ac.jp/cgi-bin/fordetailkh21.cgi?name=KH.C13.106;source=kh2013
Cirobu.g00004510	KH.C2.322	VHA-1/2/3	AC093525.1; ATP6V0B; ATP6V0C	-1.38655	0.000158365	1	0.75	0.941	12	https://www.aniseed.cnrs.fr/aniseed/gene/show_expression?unique_id=Cirobu.g00004510	https://www.aniseed.cnrs.fr/aniseed/gene/show_gene?unique_id=Cirobu.g00004510	http://ghost.zool.kyoto-u.ac.jp/cgi-bin/fordetailkh21.cgi?name=KH.C2.322;source=kh2013
Cirobu.g00005629	KH.C3.448	CYC1/7	CYCS	-1.42381	0.00507669	1	0.583	0.821	9	https://www.aniseed.cnrs.fr/aniseed/gene/show_expression?unique_id=Cirobu.g00005629	https://www.aniseed.cnrs.fr/aniseed/gene/show_gene?unique_id=Cirobu.g00005629	http://ghost.zool.kyoto-u.ac.jp/cgi-bin/fordetailkh21.cgi?name=KH.C3.448;source=kh2013
Cirobu.g00011804	KH.L170.66	FASTKD2/3/5	FASTKD2; TBRG4	-1.49947	0.00394138	1	0.25	0.519	1	https://www.aniseed.cnrs.fr/aniseed/gene/show_expression?unique_id=Cirobu.g00011804	https://www.aniseed.cnrs.fr/aniseed/gene/show_gene?unique_id=Cirobu.g00011804	http://ghost.zool.kyoto-u.ac.jp/cgi-bin/fordetailkh21.cgi?name=KH.L170.66;source=kh2013
Cirobu.g00009761	KH.C9.234	MTDH	KH.C9.234	-1.58043	0.000834053	1	0.75	0.93	7	https://www.aniseed.cnrs.fr/aniseed/gene/show_expression?unique_id=Cirobu.g00009761	https://www.aniseed.cnrs.fr/aniseed/gene/show_gene?unique_id=Cirobu.g00009761	http://ghost.zool.kyoto-u.ac.jp/cgi-bin/fordetailkh21.cgi?name=KH.C9.234;source=kh2013
Cirobu.g00002072	KH.C11.254	MXRA7	KH.C11.254	-1.60395	0.00534086	1	0.417	0.278	3	https://www.aniseed.cnrs.fr/aniseed/gene/show_expression?unique_id=Cirobu.g00002072	https://www.aniseed.cnrs.fr/aniseed/gene/show_gene?unique_id=Cirobu.g00002072	http://ghost.zool.kyoto-u.ac.jp/cgi-bin/fordetailkh21.cgi?name=KH.C11.254;source=kh2013
Cirobu.g00004252	KH.C2.1125	TXNDC9	PDCL2; PDCL3; TXNDC9	-1.76885	8.33e-05	1	0.417	0.804	0	https://www.aniseed.cnrs.fr/aniseed/gene/show_expression?unique_id=Cirobu.g00004252	https://www.aniseed.cnrs.fr/aniseed/gene/show_gene?unique_id=Cirobu.g00004252	http://ghost.zool.kyoto-u.ac.jp/cgi-bin/fordetailkh21.cgi?name=KH.C2.1125;source=kh2013
Cirobu.g00002868	KH.C12.323	AQP-4/5/6	AQP2; AQP4; AQP8	-1.78437	1.3e-05	0.174174	0.167	0.19	8	https://www.aniseed.cnrs.fr/aniseed/gene/show_expression?unique_id=Cirobu.g00002868	https://www.aniseed.cnrs.fr/aniseed/gene/show_gene?unique_id=Cirobu.g00002868	http://ghost.zool.kyoto-u.ac.jp/cgi-bin/fordetailkh21.cgi?name=KH.C12.323;source=kh2013
Cirobu.g00005584	KH.C3.406	KH2013:KH.C3.406_CKM	CKB; CKM; CKMT2	-1.8252	0.00218506	1	0.5	0.736	4	https://www.aniseed.cnrs.fr/aniseed/gene/show_expression?unique_id=Cirobu.g00005584	https://www.aniseed.cnrs.fr/aniseed/gene/show_gene?unique_id=Cirobu.g00005584	http://ghost.zool.kyoto-u.ac.jp/cgi-bin/fordetailkh21.cgi?name=KH.C3.406;source=kh2013
Cirobu.g00007961	KH.C7.140	KH2013:KH.C7.140	KH.C7.140	-1.82724	0.00209243	1	1	0.984	30	https://www.aniseed.cnrs.fr/aniseed/gene/show_expression?unique_id=Cirobu.g00007961	https://www.aniseed.cnrs.fr/aniseed/gene/show_gene?unique_id=Cirobu.g00007961	http://ghost.zool.kyoto-u.ac.jp/cgi-bin/fordetailkh21.cgi?name=KH.C7.140;source=kh2013
Cirobu.g00012816	KH.L57.28	KH2013:KH.L57.28_RGR	NPBWR1; RGR; RRH	-1.88348	0.00659732	1	0.333	0.695	16	https://www.aniseed.cnrs.fr/aniseed/gene/show_expression?unique_id=Cirobu.g00012816	https://www.aniseed.cnrs.fr/aniseed/gene/show_gene?unique_id=Cirobu.g00012816	http://ghost.zool.kyoto-u.ac.jp/cgi-bin/fordetailkh21.cgi?name=KH.L57.28;source=kh2013
Cirobu.g00009570	KH.C8.892	KH2013:KH.C8.892_TUB1/3	TUBA1C; TUBA3C; TUBA3D	-1.93886	0.000255562	1	1	0.945	15	https://www.aniseed.cnrs.fr/aniseed/gene/show_expression?unique_id=Cirobu.g00009570	https://www.aniseed.cnrs.fr/aniseed/gene/show_gene?unique_id=Cirobu.g00009570	http://ghost.zool.kyoto-u.ac.jp/cgi-bin/fordetailkh21.cgi?name=KH.C8.892;source=kh2013
Cirobu.g00002272	KH.C11.439	RLBP1	CLVS1; RLBP1; TTPAL	-1.94181	0.00133525	1	0.5	0.733	16	https://www.aniseed.cnrs.fr/aniseed/gene/show_expression?unique_id=Cirobu.g00002272	https://www.aniseed.cnrs.fr/aniseed/gene/show_gene?unique_id=Cirobu.g00002272	http://ghost.zool.kyoto-u.ac.jp/cgi-bin/fordetailkh21.cgi?name=KH.C11.439;source=kh2013
