# Supplementary material for: Expression of smooth muscle-like effectors and core cardiomyocyte regulators in the contractile papillae of Ciona
Source: EvoDevo. 2020 Aug 3;11:15. doi: 10.1186/s13227-020-00162-x (PMC7397655; doi:10.1186/s13227-020-00162-x)
Supplement: Supplementary file 3 — Additional file 3. Differential gene expression analysis table, after reanalysis of Sharma et al. [91]. [file 13227_2020_162_MOESM3_ESM.xlsx]

## Sheet: Reanalysis of Sharma et al 2019
p_val	avg_logFC	pct.1	pct.2	p_val_adj	cluster	KH ID	ANISEED ID	UniqueName	Top3 BLAST hits in human	ISH?	ISH URL	ANISEED URL	GHOST URL
2.41499e-241	1.79759	0.944	0.261	3.24453e-237	0	KH.L8.16	Cirobu.g00013104	KH2013:KH.L8.16_CLDN1/10/14/19/2/3/4/5/6/7/9	CLDN1; CLDN19; CLDN7	0	https://www.aniseed.cnrs.fr/aniseed/gene/show_expression?unique_id=Cirobu.g00013104	https://www.aniseed.cnrs.fr/aniseed/gene/show_gene?unique_id=Cirobu.g00013104	http://ghost.zool.kyoto-u.ac.jp/cgi-bin/fordetailkh21.cgi?name=KH.L8.16;source=kh2013
9.26464e-201	1.75823	0.998	0.699	1.2447e-196	0	KH.L141.45	Cirobu.g00011200	CDH-4	KH.L141.45	7	https://www.aniseed.cnrs.fr/aniseed/gene/show_expression?unique_id=Cirobu.g00011200	https://www.aniseed.cnrs.fr/aniseed/gene/show_gene?unique_id=Cirobu.g00011200	http://ghost.zool.kyoto-u.ac.jp/cgi-bin/fordetailkh21.cgi?name=KH.L141.45;source=kh2013
7.51209e-184	1.86509	0.996	0.694	1.00925e-179	0	KH.C1.486	Cirobu.g00000729	SFRP5	FZD1; FZD2; FZD7	9	https://www.aniseed.cnrs.fr/aniseed/gene/show_expression?unique_id=Cirobu.g00000729	https://www.aniseed.cnrs.fr/aniseed/gene/show_gene?unique_id=Cirobu.g00000729	http://ghost.zool.kyoto-u.ac.jp/cgi-bin/fordetailkh21.cgi?name=KH.C1.486;source=kh2013
1.11283e-176	1.57332	0.746	0.167	1.49509e-172	0	KH.C9.862	Cirobu.g00010451	CD7	KH.C9.862	0	https://www.aniseed.cnrs.fr/aniseed/gene/show_expression?unique_id=Cirobu.g00010451	https://www.aniseed.cnrs.fr/aniseed/gene/show_gene?unique_id=Cirobu.g00010451	http://ghost.zool.kyoto-u.ac.jp/cgi-bin/fordetailkh21.cgi?name=KH.C9.862;source=kh2013
6.22568e-156	1.37398	1	0.974	8.36421e-152	0	KH.C5.227	Cirobu.g00007096	KH2013:KH.C5.227_F56C4.4	KH.C5.227	5	https://www.aniseed.cnrs.fr/aniseed/gene/show_expression?unique_id=Cirobu.g00007096	https://www.aniseed.cnrs.fr/aniseed/gene/show_gene?unique_id=Cirobu.g00007096	http://ghost.zool.kyoto-u.ac.jp/cgi-bin/fordetailkh21.cgi?name=KH.C5.227;source=kh2013
3.20382e-154	1.15433	0.991	0.603	4.30433e-150	0	KH.C11.291	Cirobu.g00002112	TUBA1L/2	TUBA1A; TUBA1B; TUBA3C	8	https://www.aniseed.cnrs.fr/aniseed/gene/show_expression?unique_id=Cirobu.g00002112	https://www.aniseed.cnrs.fr/aniseed/gene/show_gene?unique_id=Cirobu.g00002112	http://ghost.zool.kyoto-u.ac.jp/cgi-bin/fordetailkh21.cgi?name=KH.C11.291;source=kh2013
9.94285e-153	1.04223	1	0.743	1.33582e-148	0	KH.C11.533	Cirobu.g00002373	KH2013:KH.C11.533_CIRBP	CIRBP; RBM3; RBM38	7	https://www.aniseed.cnrs.fr/aniseed/gene/show_expression?unique_id=Cirobu.g00002373	https://www.aniseed.cnrs.fr/aniseed/gene/show_gene?unique_id=Cirobu.g00002373	http://ghost.zool.kyoto-u.ac.jp/cgi-bin/fordetailkh21.cgi?name=KH.C11.533;source=kh2013
3.39935e-152	1.11487	0.975	0.592	4.56703e-148	0	KH.L96.47	Cirobu.g00013391	IDP1/2/3	IDH1; IDH2; IDH3A	0	https://www.aniseed.cnrs.fr/aniseed/gene/show_expression?unique_id=Cirobu.g00013391	https://www.aniseed.cnrs.fr/aniseed/gene/show_gene?unique_id=Cirobu.g00013391	http://ghost.zool.kyoto-u.ac.jp/cgi-bin/fordetailkh21.cgi?name=KH.L96.47;source=kh2013
1.45871e-149	0.913095	1	0.928	1.95978e-145	0	KH.C14.553	Cirobu.g00003999	H2AFV	H2AFV; H2AFZ; HIST2H2AC	9	https://www.aniseed.cnrs.fr/aniseed/gene/show_expression?unique_id=Cirobu.g00003999	https://www.aniseed.cnrs.fr/aniseed/gene/show_gene?unique_id=Cirobu.g00003999	http://ghost.zool.kyoto-u.ac.jp/cgi-bin/fordetailkh21.cgi?name=KH.C14.553;source=kh2013
3.62547e-146	0.923509	1	0.916	4.87081e-142	0	KH.C9.355	Cirobu.g00009892	RPL18	RPL18	8	https://www.aniseed.cnrs.fr/aniseed/gene/show_expression?unique_id=Cirobu.g00009892	https://www.aniseed.cnrs.fr/aniseed/gene/show_gene?unique_id=Cirobu.g00009892	http://ghost.zool.kyoto-u.ac.jp/cgi-bin/fordetailkh21.cgi?name=KH.C9.355;source=kh2013
2.6812e-145	0.900201	1	0.908	3.60219e-141	0	KH.C2.216	Cirobu.g00004393	RPLP1	RPLP1	12	https://www.aniseed.cnrs.fr/aniseed/gene/show_expression?unique_id=Cirobu.g00004393	https://www.aniseed.cnrs.fr/aniseed/gene/show_gene?unique_id=Cirobu.g00004393	http://ghost.zool.kyoto-u.ac.jp/cgi-bin/fordetailkh21.cgi?name=KH.C2.216;source=kh2013
8.4305e-145	0.927941	1	0.804	1.13264e-140	0	KH.C11.339	Cirobu.g00002163	RPLP2	RPLP2	4	https://www.aniseed.cnrs.fr/aniseed/gene/show_expression?unique_id=Cirobu.g00002163	https://www.aniseed.cnrs.fr/aniseed/gene/show_gene?unique_id=Cirobu.g00002163	http://ghost.zool.kyoto-u.ac.jp/cgi-bin/fordetailkh21.cgi?name=KH.C11.339;source=kh2013
8.12989e-142	0.916308	1	0.842	1.09225e-137	0	KH.C7.264	Cirobu.g00008094	RPS12	RPS12	6	https://www.aniseed.cnrs.fr/aniseed/gene/show_expression?unique_id=Cirobu.g00008094	https://www.aniseed.cnrs.fr/aniseed/gene/show_gene?unique_id=Cirobu.g00008094	http://ghost.zool.kyoto-u.ac.jp/cgi-bin/fordetailkh21.cgi?name=KH.C7.264;source=kh2013
2.30456e-140	0.798779	1	0.951	3.09618e-136	0	KH.C12.107	Cirobu.g00002631	RPL10	RPL10; RPL10L	9	https://www.aniseed.cnrs.fr/aniseed/gene/show_expression?unique_id=Cirobu.g00002631	https://www.aniseed.cnrs.fr/aniseed/gene/show_gene?unique_id=Cirobu.g00002631	http://ghost.zool.kyoto-u.ac.jp/cgi-bin/fordetailkh21.cgi?name=KH.C12.107;source=kh2013
9.13964e-135	1.01021	0.982	0.526	1.22791e-130	0	KH.C9.621	Cirobu.g00010186	KH2013:KH.C9.621	LSM5; LSM8; SNRPE	4	https://www.aniseed.cnrs.fr/aniseed/gene/show_expression?unique_id=Cirobu.g00010186	https://www.aniseed.cnrs.fr/aniseed/gene/show_gene?unique_id=Cirobu.g00010186	http://ghost.zool.kyoto-u.ac.jp/cgi-bin/fordetailkh21.cgi?name=KH.C9.621;source=kh2013
2.89771e-134	0.810852	1	0.878	3.89307e-130	0	KH.C2.257	Cirobu.g00004437	RPS26	RPS26	6	https://www.aniseed.cnrs.fr/aniseed/gene/show_expression?unique_id=Cirobu.g00004437	https://www.aniseed.cnrs.fr/aniseed/gene/show_gene?unique_id=Cirobu.g00004437	http://ghost.zool.kyoto-u.ac.jp/cgi-bin/fordetailkh21.cgi?name=KH.C2.257;source=kh2013
2.88126e-133	1.00958	0.962	0.506	3.87098e-129	0	KH.L81.1	Cirobu.g00013123	SET	SET; SETSIP; TSPYL2	4	https://www.aniseed.cnrs.fr/aniseed/gene/show_expression?unique_id=Cirobu.g00013123	https://www.aniseed.cnrs.fr/aniseed/gene/show_gene?unique_id=Cirobu.g00013123	http://ghost.zool.kyoto-u.ac.jp/cgi-bin/fordetailkh21.cgi?name=KH.L81.1;source=kh2013
1.98851e-130	0.869646	1	0.791	2.67156e-126	0	KH.C9.404	Cirobu.g00009947	RPL35	RPL35	5	https://www.aniseed.cnrs.fr/aniseed/gene/show_expression?unique_id=Cirobu.g00009947	https://www.aniseed.cnrs.fr/aniseed/gene/show_gene?unique_id=Cirobu.g00009947	http://ghost.zool.kyoto-u.ac.jp/cgi-bin/fordetailkh21.cgi?name=KH.C9.404;source=kh2013
6.51866e-130	0.851973	1	0.842	8.75782e-126	0	KH.C4.420	Cirobu.g00006510	SNRPG	LSM7; LSM8; SNRPG	4	https://www.aniseed.cnrs.fr/aniseed/gene/show_expression?unique_id=Cirobu.g00006510	https://www.aniseed.cnrs.fr/aniseed/gene/show_gene?unique_id=Cirobu.g00006510	http://ghost.zool.kyoto-u.ac.jp/cgi-bin/fordetailkh21.cgi?name=KH.C4.420;source=kh2013
1.90773e-129	0.883261	0.996	0.747	2.56304e-125	0	KH.C7.365	Cirobu.g00008205	KH2013:KH.C7.365	LSM4; SNRPD1; SNRPD3	0	https://www.aniseed.cnrs.fr/aniseed/gene/show_expression?unique_id=Cirobu.g00008205	https://www.aniseed.cnrs.fr/aniseed/gene/show_gene?unique_id=Cirobu.g00008205	http://ghost.zool.kyoto-u.ac.jp/cgi-bin/fordetailkh21.cgi?name=KH.C7.365;source=kh2013
5.33179e-129	0.976585	0.975	0.517	7.16326e-125	0	KH.C6.20	Cirobu.g00007723	SNRPD1	LSM10; SNRPD1; SNRPD3	6	https://www.aniseed.cnrs.fr/aniseed/gene/show_expression?unique_id=Cirobu.g00007723	https://www.aniseed.cnrs.fr/aniseed/gene/show_gene?unique_id=Cirobu.g00007723	http://ghost.zool.kyoto-u.ac.jp/cgi-bin/fordetailkh21.cgi?name=KH.C6.20;source=kh2013
2.79046e-128	0.871223	0.998	0.805	3.74898e-124	0	KH.C2.77	Cirobu.g00004998	RPL7	RPL7; RPL7L1	4	https://www.aniseed.cnrs.fr/aniseed/gene/show_expression?unique_id=Cirobu.g00004998	https://www.aniseed.cnrs.fr/aniseed/gene/show_gene?unique_id=Cirobu.g00004998	http://ghost.zool.kyoto-u.ac.jp/cgi-bin/fordetailkh21.cgi?name=KH.C2.77;source=kh2013
5.97848e-128	0.936533	0.989	0.627	8.03209e-124	0	KH.L40.23	Cirobu.g00012548	RPS6	RPS6	12	https://www.aniseed.cnrs.fr/aniseed/gene/show_expression?unique_id=Cirobu.g00012548	https://www.aniseed.cnrs.fr/aniseed/gene/show_gene?unique_id=Cirobu.g00012548	http://ghost.zool.kyoto-u.ac.jp/cgi-bin/fordetailkh21.cgi?name=KH.L40.23;source=kh2013
8.07517e-127	0.826034	0.998	0.94	1.0849e-122	0	KH.C9.469	Cirobu.g00010017	KH2013:KH.C9.469	KH.C9.469	5	https://www.aniseed.cnrs.fr/aniseed/gene/show_expression?unique_id=Cirobu.g00010017	https://www.aniseed.cnrs.fr/aniseed/gene/show_gene?unique_id=Cirobu.g00010017	http://ghost.zool.kyoto-u.ac.jp/cgi-bin/fordetailkh21.cgi?name=KH.C9.469;source=kh2013
8.82699e-126	0.888822	1	0.705	1.18591e-121	0	KH.C1.83	Cirobu.g00001107	GNB2L1	POC1B; RACK1; WDR5B	11	https://www.aniseed.cnrs.fr/aniseed/gene/show_expression?unique_id=Cirobu.g00001107	https://www.aniseed.cnrs.fr/aniseed/gene/show_gene?unique_id=Cirobu.g00001107	http://ghost.zool.kyoto-u.ac.jp/cgi-bin/fordetailkh21.cgi?name=KH.C1.83;source=kh2013
3.80848e-125	0.912844	0.991	0.69	5.11669e-121	0	KH.S761.1	Cirobu.g00015003	RPS7	RPS7	4	https://www.aniseed.cnrs.fr/aniseed/gene/show_expression?unique_id=Cirobu.g00015003	https://www.aniseed.cnrs.fr/aniseed/gene/show_gene?unique_id=Cirobu.g00015003	http://ghost.zool.kyoto-u.ac.jp/cgi-bin/fordetailkh21.cgi?name=KH.S761.1;source=kh2013
5.78409e-124	0.835961	1	0.828	7.77092e-120	0	KH.L10.10	Cirobu.g00010500	RPS15A	AC138811.2; RPS15A	7	https://www.aniseed.cnrs.fr/aniseed/gene/show_expression?unique_id=Cirobu.g00010500	https://www.aniseed.cnrs.fr/aniseed/gene/show_gene?unique_id=Cirobu.g00010500	http://ghost.zool.kyoto-u.ac.jp/cgi-bin/fordetailkh21.cgi?name=KH.L10.10;source=kh2013
8.25708e-124	1.16	0.825	0.336	1.10934e-119	0	KH.C14.361	Cirobu.g00003792	ATIC	ATIC	0	https://www.aniseed.cnrs.fr/aniseed/gene/show_expression?unique_id=Cirobu.g00003792	https://www.aniseed.cnrs.fr/aniseed/gene/show_gene?unique_id=Cirobu.g00003792	http://ghost.zool.kyoto-u.ac.jp/cgi-bin/fordetailkh21.cgi?name=KH.C14.361;source=kh2013
1.56486e-123	0.887065	0.993	0.694	2.10239e-119	0	KH.C2.198	Cirobu.g00004373	RPL3	RPL3; RPL3L	12	https://www.aniseed.cnrs.fr/aniseed/gene/show_expression?unique_id=Cirobu.g00004373	https://www.aniseed.cnrs.fr/aniseed/gene/show_gene?unique_id=Cirobu.g00004373	http://ghost.zool.kyoto-u.ac.jp/cgi-bin/fordetailkh21.cgi?name=KH.C2.198;source=kh2013
1.85725e-123	0.8419	0.998	0.77	2.49522e-119	0	KH.C8.322	Cirobu.g00008945	KH2013:KH.C8.322	AC010724.2; RPS17	0	https://www.aniseed.cnrs.fr/aniseed/gene/show_expression?unique_id=Cirobu.g00008945	https://www.aniseed.cnrs.fr/aniseed/gene/show_gene?unique_id=Cirobu.g00008945	http://ghost.zool.kyoto-u.ac.jp/cgi-bin/fordetailkh21.cgi?name=KH.C8.322;source=kh2013
9.97285e-123	0.959789	0.984	0.611	1.33985e-118	0	KH.C8.446	Cirobu.g00009081	SERBP1	HABP4; SERBP1	9	https://www.aniseed.cnrs.fr/aniseed/gene/show_expression?unique_id=Cirobu.g00009081	https://www.aniseed.cnrs.fr/aniseed/gene/show_gene?unique_id=Cirobu.g00009081	http://ghost.zool.kyoto-u.ac.jp/cgi-bin/fordetailkh21.cgi?name=KH.C8.446;source=kh2013
4.40295e-122	0.823588	0.996	0.812	5.91537e-118	0	KH.L152.7	Cirobu.g00011437	RPL23A	RPL23A	2	https://www.aniseed.cnrs.fr/aniseed/gene/show_expression?unique_id=Cirobu.g00011437	https://www.aniseed.cnrs.fr/aniseed/gene/show_gene?unique_id=Cirobu.g00011437	http://ghost.zool.kyoto-u.ac.jp/cgi-bin/fordetailkh21.cgi?name=KH.L152.7;source=kh2013
1.73525e-121	0.729256	1	0.881	2.33131e-117	0	KH.C11.21	Cirobu.g00002024	RPLP0	MRTO4; RPLP0	12	https://www.aniseed.cnrs.fr/aniseed/gene/show_expression?unique_id=Cirobu.g00002024	https://www.aniseed.cnrs.fr/aniseed/gene/show_gene?unique_id=Cirobu.g00002024	http://ghost.zool.kyoto-u.ac.jp/cgi-bin/fordetailkh21.cgi?name=KH.C11.21;source=kh2013
4.37576e-121	0.748612	1	0.91	5.87883e-117	0	KH.C8.308	Cirobu.g00008930	RPS20	RPS20	12	https://www.aniseed.cnrs.fr/aniseed/gene/show_expression?unique_id=Cirobu.g00008930	https://www.aniseed.cnrs.fr/aniseed/gene/show_gene?unique_id=Cirobu.g00008930	http://ghost.zool.kyoto-u.ac.jp/cgi-bin/fordetailkh21.cgi?name=KH.C8.308;source=kh2013
6.23206e-121	0.896912	0.971	0.625	8.37277e-117	0	KH.C2.141	Cirobu.g00004312	RPL17	RPL17; RPL17-C18orf32	12	https://www.aniseed.cnrs.fr/aniseed/gene/show_expression?unique_id=Cirobu.g00004312	https://www.aniseed.cnrs.fr/aniseed/gene/show_gene?unique_id=Cirobu.g00004312	http://ghost.zool.kyoto-u.ac.jp/cgi-bin/fordetailkh21.cgi?name=KH.C2.141;source=kh2013
7.93865e-121	0.851287	0.993	0.751	1.06656e-116	0	KH.C7.70	Cirobu.g00008572	RPL26	AC135178.2; RPL26; RPL26L1	0	https://www.aniseed.cnrs.fr/aniseed/gene/show_expression?unique_id=Cirobu.g00008572	https://www.aniseed.cnrs.fr/aniseed/gene/show_gene?unique_id=Cirobu.g00008572	http://ghost.zool.kyoto-u.ac.jp/cgi-bin/fordetailkh21.cgi?name=KH.C7.70;source=kh2013
2.6106e-120	0.862601	0.996	0.693	3.50735e-116	0	KH.L141.29	Cirobu.g00011182	KH2013:KH.L141.29	RPL27	5	https://www.aniseed.cnrs.fr/aniseed/gene/show_expression?unique_id=Cirobu.g00011182	https://www.aniseed.cnrs.fr/aniseed/gene/show_gene?unique_id=Cirobu.g00011182	http://ghost.zool.kyoto-u.ac.jp/cgi-bin/fordetailkh21.cgi?name=KH.L141.29;source=kh2013
7.24903e-119	0.805646	0.993	0.812	9.73907e-115	0	KH.C2.108	Cirobu.g00004201	RPS3	RPS3	5	https://www.aniseed.cnrs.fr/aniseed/gene/show_expression?unique_id=Cirobu.g00004201	https://www.aniseed.cnrs.fr/aniseed/gene/show_gene?unique_id=Cirobu.g00004201	http://ghost.zool.kyoto-u.ac.jp/cgi-bin/fordetailkh21.cgi?name=KH.C2.108;source=kh2013
3.47449e-118	0.77798	1	0.882	4.66797e-114	0	KH.C10.10	Cirobu.g00001295	KH2013:KH.C10.10	FAU; RPS27A; UBB	0	https://www.aniseed.cnrs.fr/aniseed/gene/show_expression?unique_id=Cirobu.g00001295	https://www.aniseed.cnrs.fr/aniseed/gene/show_gene?unique_id=Cirobu.g00001295	http://ghost.zool.kyoto-u.ac.jp/cgi-bin/fordetailkh21.cgi?name=KH.C10.10;source=kh2013
3.80086e-118	0.865304	1	0.859	5.10646e-114	0	KH.C2.28	Cirobu.g00004462	RPL10A	RPL10A; RSL1D1	0	https://www.aniseed.cnrs.fr/aniseed/gene/show_expression?unique_id=Cirobu.g00004462	https://www.aniseed.cnrs.fr/aniseed/gene/show_gene?unique_id=Cirobu.g00004462	http://ghost.zool.kyoto-u.ac.jp/cgi-bin/fordetailkh21.cgi?name=KH.C2.28;source=kh2013
1.33936e-117	1.88289	0.658	0.195	1.79943e-113	0	KH.L130.6	Cirobu.g00011021	HEY1/2	HEY1; HEY2; HEYL	9	https://www.aniseed.cnrs.fr/aniseed/gene/show_expression?unique_id=Cirobu.g00011021	https://www.aniseed.cnrs.fr/aniseed/gene/show_gene?unique_id=Cirobu.g00011021	http://ghost.zool.kyoto-u.ac.jp/cgi-bin/fordetailkh21.cgi?name=KH.L130.6;source=kh2013
1.54073e-117	0.78812	1	0.856	2.06997e-113	0	KH.C14.209	Cirobu.g00003625	RPL9	RPL9	5	https://www.aniseed.cnrs.fr/aniseed/gene/show_expression?unique_id=Cirobu.g00003625	https://www.aniseed.cnrs.fr/aniseed/gene/show_gene?unique_id=Cirobu.g00003625	http://ghost.zool.kyoto-u.ac.jp/cgi-bin/fordetailkh21.cgi?name=KH.C14.209;source=kh2013
1.99399e-117	0.804558	0.998	0.798	2.67893e-113	0	KH.C2.551	Cirobu.g00004761	RPL31	RPL31	0	https://www.aniseed.cnrs.fr/aniseed/gene/show_expression?unique_id=Cirobu.g00004761	https://www.aniseed.cnrs.fr/aniseed/gene/show_gene?unique_id=Cirobu.g00004761	http://ghost.zool.kyoto-u.ac.jp/cgi-bin/fordetailkh21.cgi?name=KH.C2.551;source=kh2013
3.45472e-117	0.753087	1	0.873	4.64142e-113	0	KH.C8.209	Cirobu.g00008823	RPS28	RPS28	4	https://www.aniseed.cnrs.fr/aniseed/gene/show_expression?unique_id=Cirobu.g00008823	https://www.aniseed.cnrs.fr/aniseed/gene/show_gene?unique_id=Cirobu.g00008823	http://ghost.zool.kyoto-u.ac.jp/cgi-bin/fordetailkh21.cgi?name=KH.C8.209;source=kh2013
5.80466e-117	0.90321	0.966	0.651	7.79856e-113	0	KH.C14.178	Cirobu.g00003591	HMGB1/2/3	HMGB1; HMGB2; HMGB3	20	https://www.aniseed.cnrs.fr/aniseed/gene/show_expression?unique_id=Cirobu.g00003591	https://www.aniseed.cnrs.fr/aniseed/gene/show_gene?unique_id=Cirobu.g00003591	http://ghost.zool.kyoto-u.ac.jp/cgi-bin/fordetailkh21.cgi?name=KH.C14.178;source=kh2013
8.27718e-117	1.28195	0.831	0.337	1.11204e-112	0	KH.C1.520	Cirobu.g00000768	KH2013:KH.C1.520_FZD6	FZD1; FZD2; FZD8	16	https://www.aniseed.cnrs.fr/aniseed/gene/show_expression?unique_id=Cirobu.g00000768	https://www.aniseed.cnrs.fr/aniseed/gene/show_gene?unique_id=Cirobu.g00000768	http://ghost.zool.kyoto-u.ac.jp/cgi-bin/fordetailkh21.cgi?name=KH.C1.520;source=kh2013
2.75337e-116	0.846292	0.998	0.695	3.69915e-112	0	KH.L123.1	Cirobu.g00010904	KH2013:KH.L123.1_RPL8	RPL8	4	https://www.aniseed.cnrs.fr/aniseed/gene/show_expression?unique_id=Cirobu.g00010904	https://www.aniseed.cnrs.fr/aniseed/gene/show_gene?unique_id=Cirobu.g00010904	http://ghost.zool.kyoto-u.ac.jp/cgi-bin/fordetailkh21.cgi?name=KH.L123.1;source=kh2013
2.88456e-116	-1.81312	0.762	0.937	3.8754e-112	0	KH.C13.127	Cirobu.g00003341	TP53INP1/2	TP53INP1; TP53INP2	7	https://www.aniseed.cnrs.fr/aniseed/gene/show_expression?unique_id=Cirobu.g00003341	https://www.aniseed.cnrs.fr/aniseed/gene/show_gene?unique_id=Cirobu.g00003341	http://ghost.zool.kyoto-u.ac.jp/cgi-bin/fordetailkh21.cgi?name=KH.C13.127;source=kh2013
2.93939e-116	1.11484	0.791	0.295	3.94907e-112	0	KH.L13.6	Cirobu.g00011009	MTHFD1	MTHFD1; MTHFD1L; MTHFD2L	5	https://www.aniseed.cnrs.fr/aniseed/gene/show_expression?unique_id=Cirobu.g00011009	https://www.aniseed.cnrs.fr/aniseed/gene/show_gene?unique_id=Cirobu.g00011009	http://ghost.zool.kyoto-u.ac.jp/cgi-bin/fordetailkh21.cgi?name=KH.L13.6;source=kh2013
6.4922e-116	0.963467	0.879	0.329	8.72227e-112	0	KH.C11.612	Cirobu.g00002460	THRB	RARB; THRA; THRB	18	https://www.aniseed.cnrs.fr/aniseed/gene/show_expression?unique_id=Cirobu.g00002460	https://www.aniseed.cnrs.fr/aniseed/gene/show_gene?unique_id=Cirobu.g00002460	http://ghost.zool.kyoto-u.ac.jp/cgi-bin/fordetailkh21.cgi?name=KH.C11.612;source=kh2013
6.4922e-116	0.963467	0.879	0.329	8.72227e-112	0	KH.C11.612	Cirobu.g00002460	THRB	RARB; THRA; THRB	18	https://www.aniseed.cnrs.fr/aniseed/gene/show_expression?unique_id=Cirobu.g00002460	https://www.aniseed.cnrs.fr/aniseed/gene/show_gene?unique_id=Cirobu.g00002460	http://ghost.zool.kyoto-u.ac.jp/cgi-bin/fordetailkh21.cgi?name=KH.C11.612;source=kh2013
1.72946e-115	0.854077	0.987	0.679	2.32353e-111	0	KH.L24.2	Cirobu.g00012217	RPL23	RPL23	13	https://www.aniseed.cnrs.fr/aniseed/gene/show_expression?unique_id=Cirobu.g00012217	https://www.aniseed.cnrs.fr/aniseed/gene/show_gene?unique_id=Cirobu.g00012217	http://ghost.zool.kyoto-u.ac.jp/cgi-bin/fordetailkh21.cgi?name=KH.L24.2;source=kh2013
1.95046e-115	0.849049	0.996	0.684	2.62044e-111	0	KH.L22.58	Cirobu.g00012174	RPL11	RPL11	6	https://www.aniseed.cnrs.fr/aniseed/gene/show_expression?unique_id=Cirobu.g00012174	https://www.aniseed.cnrs.fr/aniseed/gene/show_gene?unique_id=Cirobu.g00012174	http://ghost.zool.kyoto-u.ac.jp/cgi-bin/fordetailkh21.cgi?name=KH.L22.58;source=kh2013
7.96242e-115	0.880904	0.975	0.676	1.06975e-110	0	KH.C11.459	Cirobu.g00002293	KH2013:KH.C11.459_CIRBP	DAZAP1; MSI2; RBM3	4	https://www.aniseed.cnrs.fr/aniseed/gene/show_expression?unique_id=Cirobu.g00002293	https://www.aniseed.cnrs.fr/aniseed/gene/show_gene?unique_id=Cirobu.g00002293	http://ghost.zool.kyoto-u.ac.jp/cgi-bin/fordetailkh21.cgi?name=KH.C11.459;source=kh2013
2.9691e-114	0.785776	1	0.849	3.98899e-110	0	KH.C2.631	Cirobu.g00004850	RPL30	RPL30	11	https://www.aniseed.cnrs.fr/aniseed/gene/show_expression?unique_id=Cirobu.g00004850	https://www.aniseed.cnrs.fr/aniseed/gene/show_gene?unique_id=Cirobu.g00004850	http://ghost.zool.kyoto-u.ac.jp/cgi-bin/fordetailkh21.cgi?name=KH.C2.631;source=kh2013
2.78918e-113	0.960067	0.948	0.47	3.74726e-109	0	KH.C5.298	Cirobu.g00007171	TCEAL3/5/6	NPM1; NPM3	11	https://www.aniseed.cnrs.fr/aniseed/gene/show_expression?unique_id=Cirobu.g00007171	https://www.aniseed.cnrs.fr/aniseed/gene/show_gene?unique_id=Cirobu.g00007171	http://ghost.zool.kyoto-u.ac.jp/cgi-bin/fordetailkh21.cgi?name=KH.C5.298;source=kh2013
2.83066e-113	0.856902	0.978	0.705	3.80299e-109	0	KH.S595.6	Cirobu.g00014768	KH2013:KH.S595.6	RPL15	6	https://www.aniseed.cnrs.fr/aniseed/gene/show_expression?unique_id=Cirobu.g00014768	https://www.aniseed.cnrs.fr/aniseed/gene/show_gene?unique_id=Cirobu.g00014768	http://ghost.zool.kyoto-u.ac.jp/cgi-bin/fordetailkh21.cgi?name=KH.S595.6;source=kh2013
8.47415e-113	0.831938	0.998	0.701	1.1385e-108	0	KH.C2.693	Cirobu.g00004915	RPS3A	RPS3A	6	https://www.aniseed.cnrs.fr/aniseed/gene/show_expression?unique_id=Cirobu.g00004915	https://www.aniseed.cnrs.fr/aniseed/gene/show_gene?unique_id=Cirobu.g00004915	http://ghost.zool.kyoto-u.ac.jp/cgi-bin/fordetailkh21.cgi?name=KH.C2.693;source=kh2013
1.26262e-112	0.872847	0.978	0.664	1.69633e-108	0	KH.C12.188	Cirobu.g00002718	RPS4X	RPS4X; RPS4Y1; RPS4Y2	9	https://www.aniseed.cnrs.fr/aniseed/gene/show_expression?unique_id=Cirobu.g00002718	https://www.aniseed.cnrs.fr/aniseed/gene/show_gene?unique_id=Cirobu.g00002718	http://ghost.zool.kyoto-u.ac.jp/cgi-bin/fordetailkh21.cgi?name=KH.C12.188;source=kh2013
1.66028e-112	0.842587	0.984	0.724	2.23058e-108	0	KH.L39.8	NA	NA	NA	NA	NA	NA	NA
4.55822e-112	0.915181	0.953	0.493	6.12396e-108	0	KH.S899.4	Cirobu.g00015160	BTF3	BTF3; BTF3L4	13	https://www.aniseed.cnrs.fr/aniseed/gene/show_expression?unique_id=Cirobu.g00015160	https://www.aniseed.cnrs.fr/aniseed/gene/show_gene?unique_id=Cirobu.g00015160	http://ghost.zool.kyoto-u.ac.jp/cgi-bin/fordetailkh21.cgi?name=KH.S899.4;source=kh2013
6.81944e-112	0.79806	0.996	0.753	9.16191e-108	0	KH.C9.73	Cirobu.g00010305	RPL12	RPL12	11	https://www.aniseed.cnrs.fr/aniseed/gene/show_expression?unique_id=Cirobu.g00010305	https://www.aniseed.cnrs.fr/aniseed/gene/show_gene?unique_id=Cirobu.g00010305	http://ghost.zool.kyoto-u.ac.jp/cgi-bin/fordetailkh21.cgi?name=KH.C9.73;source=kh2013
7.76017e-112	0.805465	1	0.874	1.04258e-107	0	KH.C14.52	Cirobu.g00003963	KH2013:KH.C14.52_EEF1A1/2	EEF1A1; EEF1A2; HBS1L	12	https://www.aniseed.cnrs.fr/aniseed/gene/show_expression?unique_id=Cirobu.g00003963	https://www.aniseed.cnrs.fr/aniseed/gene/show_gene?unique_id=Cirobu.g00003963	http://ghost.zool.kyoto-u.ac.jp/cgi-bin/fordetailkh21.cgi?name=KH.C14.52;source=kh2013
1.01817e-111	0.788122	0.993	0.77	1.36792e-107	0	KH.S852.1	Cirobu.g00015118	RPS15	RPS15	0	https://www.aniseed.cnrs.fr/aniseed/gene/show_expression?unique_id=Cirobu.g00015118	https://www.aniseed.cnrs.fr/aniseed/gene/show_gene?unique_id=Cirobu.g00015118	http://ghost.zool.kyoto-u.ac.jp/cgi-bin/fordetailkh21.cgi?name=KH.S852.1;source=kh2013
8.69521e-111	0.872736	0.98	0.542	1.1682e-106	0	KH.C9.64	Cirobu.g00010206	NHP2L1	NHP2; RPL7A; SNU13	11	https://www.aniseed.cnrs.fr/aniseed/gene/show_expression?unique_id=Cirobu.g00010206	https://www.aniseed.cnrs.fr/aniseed/gene/show_gene?unique_id=Cirobu.g00010206	http://ghost.zool.kyoto-u.ac.jp/cgi-bin/fordetailkh21.cgi?name=KH.C9.64;source=kh2013
1.30373e-110	0.803197	0.993	0.73	1.75156e-106	0	KH.C13.29	Cirobu.g00003429	RPS5	MRPS7; RPS5	11	https://www.aniseed.cnrs.fr/aniseed/gene/show_expression?unique_id=Cirobu.g00003429	https://www.aniseed.cnrs.fr/aniseed/gene/show_gene?unique_id=Cirobu.g00003429	http://ghost.zool.kyoto-u.ac.jp/cgi-bin/fordetailkh21.cgi?name=KH.C13.29;source=kh2013
1.3127e-110	0.906439	0.966	0.49	1.76361e-106	0	KH.C4.506	Cirobu.g00006603	KH2013:KH.C4.506_HMCN1	HMCN1; HMCN2; MXRA5	5	https://www.aniseed.cnrs.fr/aniseed/gene/show_expression?unique_id=Cirobu.g00006603	https://www.aniseed.cnrs.fr/aniseed/gene/show_gene?unique_id=Cirobu.g00006603	http://ghost.zool.kyoto-u.ac.jp/cgi-bin/fordetailkh21.cgi?name=KH.C4.506;source=kh2013
2.10009e-110	0.861824	1	0.752	2.82147e-106	0	KH.C8.616	Cirobu.g00009266	KH2013:KH.C8.616	HSPE1; HSPE1-MOB4	0	https://www.aniseed.cnrs.fr/aniseed/gene/show_expression?unique_id=Cirobu.g00009266	https://www.aniseed.cnrs.fr/aniseed/gene/show_gene?unique_id=Cirobu.g00009266	http://ghost.zool.kyoto-u.ac.jp/cgi-bin/fordetailkh21.cgi?name=KH.C8.616;source=kh2013
8.50162e-110	1.07196	0.827	0.329	1.14219e-105	0	KH.L173.9	Cirobu.g00011901	SUDS3	BRMS1; BRMS1L; SUDS3	0	https://www.aniseed.cnrs.fr/aniseed/gene/show_expression?unique_id=Cirobu.g00011901	https://www.aniseed.cnrs.fr/aniseed/gene/show_gene?unique_id=Cirobu.g00011901	http://ghost.zool.kyoto-u.ac.jp/cgi-bin/fordetailkh21.cgi?name=KH.L173.9;source=kh2013
1.21299e-108	1.18168	0.542	0.126	1.62965e-104	0	KH.C3.561	Cirobu.g00005750	KH2013:KH.C3.561_ACTG1	ACTA2; ACTB; ACTG1	0	https://www.aniseed.cnrs.fr/aniseed/gene/show_expression?unique_id=Cirobu.g00005750	https://www.aniseed.cnrs.fr/aniseed/gene/show_gene?unique_id=Cirobu.g00005750	http://ghost.zool.kyoto-u.ac.jp/cgi-bin/fordetailkh21.cgi?name=KH.C3.561;source=kh2013
2.58335e-108	0.986106	0.906	0.477	3.47073e-104	0	KH.C2.406	Cirobu.g00004601	GLYR1	GLYR1; HIBADH; PSIP1	4	https://www.aniseed.cnrs.fr/aniseed/gene/show_expression?unique_id=Cirobu.g00004601	https://www.aniseed.cnrs.fr/aniseed/gene/show_gene?unique_id=Cirobu.g00004601	http://ghost.zool.kyoto-u.ac.jp/cgi-bin/fordetailkh21.cgi?name=KH.C2.406;source=kh2013
3.26258e-107	0.842923	0.984	0.647	4.38328e-103	0	KH.C8.30	Cirobu.g00008921	RPL37	KH.C8.30	6	https://www.aniseed.cnrs.fr/aniseed/gene/show_expression?unique_id=Cirobu.g00008921	https://www.aniseed.cnrs.fr/aniseed/gene/show_gene?unique_id=Cirobu.g00008921	http://ghost.zool.kyoto-u.ac.jp/cgi-bin/fordetailkh21.cgi?name=KH.C8.30;source=kh2013
4.20455e-107	0.716424	1	0.817	5.64882e-103	0	KH.C12.698	NA	NA	NA	NA	NA	NA	NA
2.38799e-106	0.846431	0.969	0.613	3.20827e-102	0	KH.L18.139	Cirobu.g00011946	KH2013:KH.L18.139_RPL4	RPL4	10	https://www.aniseed.cnrs.fr/aniseed/gene/show_expression?unique_id=Cirobu.g00011946	https://www.aniseed.cnrs.fr/aniseed/gene/show_gene?unique_id=Cirobu.g00011946	http://ghost.zool.kyoto-u.ac.jp/cgi-bin/fordetailkh21.cgi?name=KH.L18.139;source=kh2013
2.44785e-106	0.715583	1	0.871	3.28868e-102	0	KH.C9.410	Cirobu.g00009954	CYN-1/2/3/7	PPIA; PPIAL4C; PPIF	4	https://www.aniseed.cnrs.fr/aniseed/gene/show_expression?unique_id=Cirobu.g00009954	https://www.aniseed.cnrs.fr/aniseed/gene/show_gene?unique_id=Cirobu.g00009954	http://ghost.zool.kyoto-u.ac.jp/cgi-bin/fordetailkh21.cgi?name=KH.C9.410;source=kh2013
1.29403e-105	0.800554	0.993	0.701	1.73853e-101	0	KH.S793.1	Cirobu.g00015068	RPL13	RPL13	8	https://www.aniseed.cnrs.fr/aniseed/gene/show_expression?unique_id=Cirobu.g00015068	https://www.aniseed.cnrs.fr/aniseed/gene/show_gene?unique_id=Cirobu.g00015068	http://ghost.zool.kyoto-u.ac.jp/cgi-bin/fordetailkh21.cgi?name=KH.S793.1;source=kh2013
3.68393e-105	0.789347	0.991	0.695	4.94936e-101	0	KH.C10.212	Cirobu.g00001415	KH2013:KH.C10.212	RPL27A	19	https://www.aniseed.cnrs.fr/aniseed/gene/show_expression?unique_id=Cirobu.g00001415	https://www.aniseed.cnrs.fr/aniseed/gene/show_gene?unique_id=Cirobu.g00001415	http://ghost.zool.kyoto-u.ac.jp/cgi-bin/fordetailkh21.cgi?name=KH.C10.212;source=kh2013
9.98223e-105	0.816097	0.982	0.769	1.34111e-100	0	KH.L59.2	Cirobu.g00012837	RPS23	MRPS12; RPS23	10	https://www.aniseed.cnrs.fr/aniseed/gene/show_expression?unique_id=Cirobu.g00012837	https://www.aniseed.cnrs.fr/aniseed/gene/show_gene?unique_id=Cirobu.g00012837	http://ghost.zool.kyoto-u.ac.jp/cgi-bin/fordetailkh21.cgi?name=KH.L59.2;source=kh2013
1.38624e-104	0.816494	0.98	0.621	1.86241e-100	0	KH.C11.148	Cirobu.g00001957	RPSA	RPSA	6	https://www.aniseed.cnrs.fr/aniseed/gene/show_expression?unique_id=Cirobu.g00001957	https://www.aniseed.cnrs.fr/aniseed/gene/show_gene?unique_id=Cirobu.g00001957	http://ghost.zool.kyoto-u.ac.jp/cgi-bin/fordetailkh21.cgi?name=KH.C11.148;source=kh2013
1.74752e-104	0.796421	0.982	0.723	2.34779e-100	0	KH.C14.231	Cirobu.g00003650	RPS14	MRPS11; RPS14	8	https://www.aniseed.cnrs.fr/aniseed/gene/show_expression?unique_id=Cirobu.g00003650	https://www.aniseed.cnrs.fr/aniseed/gene/show_gene?unique_id=Cirobu.g00003650	http://ghost.zool.kyoto-u.ac.jp/cgi-bin/fordetailkh21.cgi?name=KH.C14.231;source=kh2013
3.67408e-104	0.908309	0.933	0.511	4.93612e-100	0	KH.C4.76	Cirobu.g00006880	LINS	LINS1	0	https://www.aniseed.cnrs.fr/aniseed/gene/show_expression?unique_id=Cirobu.g00006880	https://www.aniseed.cnrs.fr/aniseed/gene/show_gene?unique_id=Cirobu.g00006880	http://ghost.zool.kyoto-u.ac.jp/cgi-bin/fordetailkh21.cgi?name=KH.C4.76;source=kh2013
5.08052e-104	0.791632	0.984	0.787	6.82568e-100	0	KH.C1.574	Cirobu.g00000825	KH2013:KH.C1.574_MS4A15/2	MS4A12; MS4A18	9	https://www.aniseed.cnrs.fr/aniseed/gene/show_expression?unique_id=Cirobu.g00000825	https://www.aniseed.cnrs.fr/aniseed/gene/show_gene?unique_id=Cirobu.g00000825	http://ghost.zool.kyoto-u.ac.jp/cgi-bin/fordetailkh21.cgi?name=KH.C1.574;source=kh2013
1.94318e-103	0.877242	0.924	0.497	2.61066e-99	0	KH.C9.386	Cirobu.g00009926	RPL5	RPL5	8	https://www.aniseed.cnrs.fr/aniseed/gene/show_expression?unique_id=Cirobu.g00009926	https://www.aniseed.cnrs.fr/aniseed/gene/show_gene?unique_id=Cirobu.g00009926	http://ghost.zool.kyoto-u.ac.jp/cgi-bin/fordetailkh21.cgi?name=KH.C9.386;source=kh2013
3.63997e-103	0.851091	0.951	0.553	4.8903e-99	0	KH.L41.49	Cirobu.g00012602	RPL6	RPL6	9	https://www.aniseed.cnrs.fr/aniseed/gene/show_expression?unique_id=Cirobu.g00012602	https://www.aniseed.cnrs.fr/aniseed/gene/show_gene?unique_id=Cirobu.g00012602	http://ghost.zool.kyoto-u.ac.jp/cgi-bin/fordetailkh21.cgi?name=KH.L41.49;source=kh2013
1.91811e-102	0.871111	0.93	0.542	2.57698e-98	0	KH.C4.480	Cirobu.g00006576	KH2013:KH.C4.480	LSM4; LSM6; SNRPF	4	https://www.aniseed.cnrs.fr/aniseed/gene/show_expression?unique_id=Cirobu.g00006576	https://www.aniseed.cnrs.fr/aniseed/gene/show_gene?unique_id=Cirobu.g00006576	http://ghost.zool.kyoto-u.ac.jp/cgi-bin/fordetailkh21.cgi?name=KH.C4.480;source=kh2013
7.7294e-102	0.967384	0.816	0.333	1.03845e-97	0	KH.C2.151	Cirobu.g00004323	PAICS	PAICS	5	https://www.aniseed.cnrs.fr/aniseed/gene/show_expression?unique_id=Cirobu.g00004323	https://www.aniseed.cnrs.fr/aniseed/gene/show_gene?unique_id=Cirobu.g00004323	http://ghost.zool.kyoto-u.ac.jp/cgi-bin/fordetailkh21.cgi?name=KH.C2.151;source=kh2013
9.37652e-102	0.82751	0.962	0.606	1.25974e-97	0	KH.C2.744	Cirobu.g00004971	RPL21-PS10/11/12/13/14/3/4/6/7	RPL21	6	https://www.aniseed.cnrs.fr/aniseed/gene/show_expression?unique_id=Cirobu.g00004971	https://www.aniseed.cnrs.fr/aniseed/gene/show_gene?unique_id=Cirobu.g00004971	http://ghost.zool.kyoto-u.ac.jp/cgi-bin/fordetailkh21.cgi?name=KH.C2.744;source=kh2013
3.54574e-101	0.759092	0.991	0.682	4.7637e-97	0	KH.C8.109	Cirobu.g00008712	RPL18A	RPL18A	5	https://www.aniseed.cnrs.fr/aniseed/gene/show_expression?unique_id=Cirobu.g00008712	https://www.aniseed.cnrs.fr/aniseed/gene/show_gene?unique_id=Cirobu.g00008712	http://ghost.zool.kyoto-u.ac.jp/cgi-bin/fordetailkh21.cgi?name=KH.C8.109;source=kh2013
7.14246e-101	-1.85499	0.818	0.946	9.5959e-97	0	KH.S164.24	Cirobu.g00014002	KH2013:KH.S164.24	KH.S164.24	9	https://www.aniseed.cnrs.fr/aniseed/gene/show_expression?unique_id=Cirobu.g00014002	https://www.aniseed.cnrs.fr/aniseed/gene/show_gene?unique_id=Cirobu.g00014002	http://ghost.zool.kyoto-u.ac.jp/cgi-bin/fordetailkh21.cgi?name=KH.S164.24;source=kh2013
2.91617e-99	0.846943	0.944	0.587	3.91788e-95	0	KH.C7.10	Cirobu.g00007917	RPL35A	RPL35A	0	https://www.aniseed.cnrs.fr/aniseed/gene/show_expression?unique_id=Cirobu.g00007917	https://www.aniseed.cnrs.fr/aniseed/gene/show_gene?unique_id=Cirobu.g00007917	http://ghost.zool.kyoto-u.ac.jp/cgi-bin/fordetailkh21.cgi?name=KH.C7.10;source=kh2013
1.94864e-98	0.765649	0.973	0.683	2.61799e-94	0	KH.L172.12	Cirobu.g00011862	MAGOH	MAGOH; MAGOHB	9	https://www.aniseed.cnrs.fr/aniseed/gene/show_expression?unique_id=Cirobu.g00011862	https://www.aniseed.cnrs.fr/aniseed/gene/show_gene?unique_id=Cirobu.g00011862	http://ghost.zool.kyoto-u.ac.jp/cgi-bin/fordetailkh21.cgi?name=KH.L172.12;source=kh2013
2.45596e-98	0.950238	0.82	0.376	3.29958e-94	0	KH.C1.329	Cirobu.g00000558	RAN	RAB10; RAB7A; RAN	7	https://www.aniseed.cnrs.fr/aniseed/gene/show_expression?unique_id=Cirobu.g00000558	https://www.aniseed.cnrs.fr/aniseed/gene/show_gene?unique_id=Cirobu.g00000558	http://ghost.zool.kyoto-u.ac.jp/cgi-bin/fordetailkh21.cgi?name=KH.C1.329;source=kh2013
6.612e-98	0.785238	0.982	0.687	8.88322e-94	0	KH.C1.96	Cirobu.g00001250	ATP5G1/2/3	ATP5MC1; ATP5MC2; ATP5MC3	9	https://www.aniseed.cnrs.fr/aniseed/gene/show_expression?unique_id=Cirobu.g00001250	https://www.aniseed.cnrs.fr/aniseed/gene/show_gene?unique_id=Cirobu.g00001250	http://ghost.zool.kyoto-u.ac.jp/cgi-bin/fordetailkh21.cgi?name=KH.C1.96;source=kh2013
6.91986e-98	0.727822	0.991	0.814	9.29683e-94	0	KH.C4.189	Cirobu.g00006259	UBA52	RPS27A; UBA52; UBB	6	https://www.aniseed.cnrs.fr/aniseed/gene/show_expression?unique_id=Cirobu.g00006259	https://www.aniseed.cnrs.fr/aniseed/gene/show_gene?unique_id=Cirobu.g00006259	http://ghost.zool.kyoto-u.ac.jp/cgi-bin/fordetailkh21.cgi?name=KH.C4.189;source=kh2013
1.493e-97	0.755475	0.982	0.736	2.00585e-93	0	KH.C6.158	Cirobu.g00007678	RPL24	RPL24; RSL24D1	8	https://www.aniseed.cnrs.fr/aniseed/gene/show_expression?unique_id=Cirobu.g00007678	https://www.aniseed.cnrs.fr/aniseed/gene/show_gene?unique_id=Cirobu.g00007678	http://ghost.zool.kyoto-u.ac.jp/cgi-bin/fordetailkh21.cgi?name=KH.C6.158;source=kh2013
7.02967e-97	0.907086	0.872	0.404	9.44437e-93	0	KH.C6.85	Cirobu.g00007901	HSPD1	CCT4; CCT5; HSPD1	2	https://www.aniseed.cnrs.fr/aniseed/gene/show_expression?unique_id=Cirobu.g00007901	https://www.aniseed.cnrs.fr/aniseed/gene/show_gene?unique_id=Cirobu.g00007901	http://ghost.zool.kyoto-u.ac.jp/cgi-bin/fordetailkh21.cgi?name=KH.C6.85;source=kh2013
5.66061e-96	0.816527	0.955	0.61	7.60504e-92	0	KH.S406.5	Cirobu.g00014465	RPS16	MRPS9; RPS16	11	https://www.aniseed.cnrs.fr/aniseed/gene/show_expression?unique_id=Cirobu.g00014465	https://www.aniseed.cnrs.fr/aniseed/gene/show_gene?unique_id=Cirobu.g00014465	http://ghost.zool.kyoto-u.ac.jp/cgi-bin/fordetailkh21.cgi?name=KH.S406.5;source=kh2013
6.7677e-96	0.81817	0.953	0.646	9.09241e-92	0	KH.C8.631	Cirobu.g00009283	TRX1/2	TXN; TXN2; TXNDC2	4	https://www.aniseed.cnrs.fr/aniseed/gene/show_expression?unique_id=Cirobu.g00009283	https://www.aniseed.cnrs.fr/aniseed/gene/show_gene?unique_id=Cirobu.g00009283	http://ghost.zool.kyoto-u.ac.jp/cgi-bin/fordetailkh21.cgi?name=KH.C8.631;source=kh2013
7.23757e-96	0.905248	0.888	0.448	9.72367e-92	0	KH.C11.611	Cirobu.g00002459	KH2013:KH.C11.611	LSM3; SNRPD2	0	https://www.aniseed.cnrs.fr/aniseed/gene/show_expression?unique_id=Cirobu.g00002459	https://www.aniseed.cnrs.fr/aniseed/gene/show_gene?unique_id=Cirobu.g00002459	http://ghost.zool.kyoto-u.ac.jp/cgi-bin/fordetailkh21.cgi?name=KH.C11.611;source=kh2013
2.28321e-94	0.755962	0.971	0.684	3.0675e-90	0	KH.C5.166	Cirobu.g00007029	RPL32	RPL32	10	https://www.aniseed.cnrs.fr/aniseed/gene/show_expression?unique_id=Cirobu.g00007029	https://www.aniseed.cnrs.fr/aniseed/gene/show_gene?unique_id=Cirobu.g00007029	http://ghost.zool.kyoto-u.ac.jp/cgi-bin/fordetailkh21.cgi?name=KH.C5.166;source=kh2013
3.83245e-94	0.850857	0.901	0.453	5.1489e-90	0	KH.C4.691	Cirobu.g00006805	KH2013:KH.C4.691	KH.C4.691	0	https://www.aniseed.cnrs.fr/aniseed/gene/show_expression?unique_id=Cirobu.g00006805	https://www.aniseed.cnrs.fr/aniseed/gene/show_gene?unique_id=Cirobu.g00006805	http://ghost.zool.kyoto-u.ac.jp/cgi-bin/fordetailkh21.cgi?name=KH.C4.691;source=kh2013
1.12109e-93	0.78565	0.978	0.671	1.50618e-89	0	KH.S1840.1	Cirobu.g00014099	RPL34	RPL34	1	https://www.aniseed.cnrs.fr/aniseed/gene/show_expression?unique_id=Cirobu.g00014099	https://www.aniseed.cnrs.fr/aniseed/gene/show_gene?unique_id=Cirobu.g00014099	http://ghost.zool.kyoto-u.ac.jp/cgi-bin/fordetailkh21.cgi?name=KH.S1840.1;source=kh2013
2.81243e-93	0.776466	0.953	0.676	3.7785e-89	0	KH.C14.360	Cirobu.g00003791	KH2013:KH.C14.360	RPL36A; RPL36A-HNRNPH2; RPL36AL	0	https://www.aniseed.cnrs.fr/aniseed/gene/show_expression?unique_id=Cirobu.g00003791	https://www.aniseed.cnrs.fr/aniseed/gene/show_gene?unique_id=Cirobu.g00003791	http://ghost.zool.kyoto-u.ac.jp/cgi-bin/fordetailkh21.cgi?name=KH.C14.360;source=kh2013
9.74835e-93	-1.65019	0.144	0.674	1.30969e-88	0	KH.C1.40	Cirobu.g00000637	LEV-11	ZNF365	8	https://www.aniseed.cnrs.fr/aniseed/gene/show_expression?unique_id=Cirobu.g00000637	https://www.aniseed.cnrs.fr/aniseed/gene/show_gene?unique_id=Cirobu.g00000637	http://ghost.zool.kyoto-u.ac.jp/cgi-bin/fordetailkh21.cgi?name=KH.C1.40;source=kh2013
2.39971e-92	0.757238	0.962	0.604	3.22401e-88	0	KH.C10.57	Cirobu.g00001801	RPS11	RPS11	0	https://www.aniseed.cnrs.fr/aniseed/gene/show_expression?unique_id=Cirobu.g00001801	https://www.aniseed.cnrs.fr/aniseed/gene/show_gene?unique_id=Cirobu.g00001801	http://ghost.zool.kyoto-u.ac.jp/cgi-bin/fordetailkh21.cgi?name=KH.C10.57;source=kh2013
3.04854e-92	0.757961	0.982	0.709	4.09571e-88	0	KH.C10.239	Cirobu.g00001444	RPS27A	RPS27A; UBB; UBC	10	https://www.aniseed.cnrs.fr/aniseed/gene/show_expression?unique_id=Cirobu.g00001444	https://www.aniseed.cnrs.fr/aniseed/gene/show_gene?unique_id=Cirobu.g00001444	http://ghost.zool.kyoto-u.ac.jp/cgi-bin/fordetailkh21.cgi?name=KH.C10.239;source=kh2013
4.39191e-92	0.767227	0.951	0.67	5.90053e-88	0	KH.C1.363	Cirobu.g00000596	DDX39B	DDX39B	14	https://www.aniseed.cnrs.fr/aniseed/gene/show_expression?unique_id=Cirobu.g00000596	https://www.aniseed.cnrs.fr/aniseed/gene/show_gene?unique_id=Cirobu.g00000596	http://ghost.zool.kyoto-u.ac.jp/cgi-bin/fordetailkh21.cgi?name=KH.C1.363;source=kh2013
5.24329e-92	0.703365	0.996	0.855	7.04436e-88	0	KH.C11.268	Cirobu.g00002087	RPS13	RPS13	2	https://www.aniseed.cnrs.fr/aniseed/gene/show_expression?unique_id=Cirobu.g00002087	https://www.aniseed.cnrs.fr/aniseed/gene/show_gene?unique_id=Cirobu.g00002087	http://ghost.zool.kyoto-u.ac.jp/cgi-bin/fordetailkh21.cgi?name=KH.C11.268;source=kh2013
8.63368e-92	0.706416	0.984	0.723	1.15994e-87	0	KH.C3.248	Cirobu.g00005412	RPS27	RPS27; RPS27L	4	https://www.aniseed.cnrs.fr/aniseed/gene/show_expression?unique_id=Cirobu.g00005412	https://www.aniseed.cnrs.fr/aniseed/gene/show_gene?unique_id=Cirobu.g00005412	http://ghost.zool.kyoto-u.ac.jp/cgi-bin/fordetailkh21.cgi?name=KH.C3.248;source=kh2013
8.8861e-92	0.768662	0.957	0.627	1.19385e-87	0	KH.C14.423	Cirobu.g00003856	PHF5A	PHF5A	2	https://www.aniseed.cnrs.fr/aniseed/gene/show_expression?unique_id=Cirobu.g00003856	https://www.aniseed.cnrs.fr/aniseed/gene/show_gene?unique_id=Cirobu.g00003856	http://ghost.zool.kyoto-u.ac.jp/cgi-bin/fordetailkh21.cgi?name=KH.C14.423;source=kh2013
1.28648e-91	1.30237	0.917	0.595	1.72839e-87	0	KH.C8.603	Cirobu.g00009253	TAG-320	KH.C8.603	14	https://www.aniseed.cnrs.fr/aniseed/gene/show_expression?unique_id=Cirobu.g00009253	https://www.aniseed.cnrs.fr/aniseed/gene/show_gene?unique_id=Cirobu.g00009253	http://ghost.zool.kyoto-u.ac.jp/cgi-bin/fordetailkh21.cgi?name=KH.C8.603;source=kh2013
1.60522e-91	0.96199	0.708	0.275	2.15662e-87	0	KH.C5.45	Cirobu.g00007335	GDH1/3	GLUD1; GLUD2	0	https://www.aniseed.cnrs.fr/aniseed/gene/show_expression?unique_id=Cirobu.g00007335	https://www.aniseed.cnrs.fr/aniseed/gene/show_gene?unique_id=Cirobu.g00007335	http://ghost.zool.kyoto-u.ac.jp/cgi-bin/fordetailkh21.cgi?name=KH.C5.45;source=kh2013
1.28141e-90	-2.45148	0.2	0.674	1.72158e-86	0	KH.C14.535	Cirobu.g00003979	KH2013:KH.C14.535	KH.C14.535	1	https://www.aniseed.cnrs.fr/aniseed/gene/show_expression?unique_id=Cirobu.g00003979	https://www.aniseed.cnrs.fr/aniseed/gene/show_gene?unique_id=Cirobu.g00003979	http://ghost.zool.kyoto-u.ac.jp/cgi-bin/fordetailkh21.cgi?name=KH.C14.535;source=kh2013
1.46733e-90	0.88758	0.854	0.465	1.97136e-86	0	KH.C1.1027	Cirobu.g00000033	HDAC1/2	HDAC1; HDAC2; HDAC3	6	https://www.aniseed.cnrs.fr/aniseed/gene/show_expression?unique_id=Cirobu.g00000033	https://www.aniseed.cnrs.fr/aniseed/gene/show_gene?unique_id=Cirobu.g00000033	http://ghost.zool.kyoto-u.ac.jp/cgi-bin/fordetailkh21.cgi?name=KH.C1.1027;source=kh2013
2.3058e-90	0.864967	0.84	0.432	3.09784e-86	0	KH.C1.912	Cirobu.g00001199	CBX1/3/5	CBX1; CBX3; CBX5	0	https://www.aniseed.cnrs.fr/aniseed/gene/show_expression?unique_id=Cirobu.g00001199	https://www.aniseed.cnrs.fr/aniseed/gene/show_gene?unique_id=Cirobu.g00001199	http://ghost.zool.kyoto-u.ac.jp/cgi-bin/fordetailkh21.cgi?name=KH.C1.912;source=kh2013
5.93387e-90	-2.86501	0.42	0.774	7.97216e-86	0	KH.C1.188	Cirobu.g00000401	Ci-epi1	TFF1	47	https://www.aniseed.cnrs.fr/aniseed/gene/show_expression?unique_id=Cirobu.g00000401	https://www.aniseed.cnrs.fr/aniseed/gene/show_gene?unique_id=Cirobu.g00000401	http://ghost.zool.kyoto-u.ac.jp/cgi-bin/fordetailkh21.cgi?name=KH.C1.188;source=kh2013
6.0849e-90	-2.11106	0.234	0.695	8.17506e-86	0	KH.C8.164	Cirobu.g00008773	KH2013:KH.C8.164	KH.C8.164	5	https://www.aniseed.cnrs.fr/aniseed/gene/show_expression?unique_id=Cirobu.g00008773	https://www.aniseed.cnrs.fr/aniseed/gene/show_gene?unique_id=Cirobu.g00008773	http://ghost.zool.kyoto-u.ac.jp/cgi-bin/fordetailkh21.cgi?name=KH.C8.164;source=kh2013
1.57581e-89	0.724089	0.96	0.654	2.1171e-85	0	KH.C6.46	Cirobu.g00007859	RPL13A	RPL13A	6	https://www.aniseed.cnrs.fr/aniseed/gene/show_expression?unique_id=Cirobu.g00007859	https://www.aniseed.cnrs.fr/aniseed/gene/show_gene?unique_id=Cirobu.g00007859	http://ghost.zool.kyoto-u.ac.jp/cgi-bin/fordetailkh21.cgi?name=KH.C6.46;source=kh2013
1.30815e-88	-3.3705	0.944	0.979	1.75749e-84	0	KH.C14.356	Cirobu.g00003786	KH2013:KH.C14.356	KH.C14.356	2	https://www.aniseed.cnrs.fr/aniseed/gene/show_expression?unique_id=Cirobu.g00003786	https://www.aniseed.cnrs.fr/aniseed/gene/show_gene?unique_id=Cirobu.g00003786	http://ghost.zool.kyoto-u.ac.jp/cgi-bin/fordetailkh21.cgi?name=KH.C14.356;source=kh2013
4.62584e-88	0.837099	0.897	0.485	6.21482e-84	0	KH.C8.506	Cirobu.g00009147	TIMM13	TIMM13; TIMM8A; TIMM8B	9	https://www.aniseed.cnrs.fr/aniseed/gene/show_expression?unique_id=Cirobu.g00009147	https://www.aniseed.cnrs.fr/aniseed/gene/show_gene?unique_id=Cirobu.g00009147	http://ghost.zool.kyoto-u.ac.jp/cgi-bin/fordetailkh21.cgi?name=KH.C8.506;source=kh2013
5.40238e-88	0.94854	0.807	0.403	7.25809e-84	0	KH.C12.403	Cirobu.g00002956	LIN28A	LIN28A; LIN28B; YBX2	14	https://www.aniseed.cnrs.fr/aniseed/gene/show_expression?unique_id=Cirobu.g00002956	https://www.aniseed.cnrs.fr/aniseed/gene/show_gene?unique_id=Cirobu.g00002956	http://ghost.zool.kyoto-u.ac.jp/cgi-bin/fordetailkh21.cgi?name=KH.C12.403;source=kh2013
6.95545e-88	0.955176	0.964	0.669	9.34464e-84	0	KH.C3.223	Cirobu.g00005387	KH2013:KH.C3.223_ZNFX1	KH.C3.223	4	https://www.aniseed.cnrs.fr/aniseed/gene/show_expression?unique_id=Cirobu.g00005387	https://www.aniseed.cnrs.fr/aniseed/gene/show_gene?unique_id=Cirobu.g00005387	http://ghost.zool.kyoto-u.ac.jp/cgi-bin/fordetailkh21.cgi?name=KH.C3.223;source=kh2013
3.89556e-87	0.806451	0.908	0.516	5.23369e-83	0	KH.C9.358	Cirobu.g00009895	RPS9	AC012314.17; RPS9	6	https://www.aniseed.cnrs.fr/aniseed/gene/show_expression?unique_id=Cirobu.g00009895	https://www.aniseed.cnrs.fr/aniseed/gene/show_gene?unique_id=Cirobu.g00009895	http://ghost.zool.kyoto-u.ac.jp/cgi-bin/fordetailkh21.cgi?name=KH.C9.358;source=kh2013
9.69725e-87	0.912205	0.827	0.414	1.30283e-82	0	KH.C8.405	Cirobu.g00009036	RPA3	RPA3	0	https://www.aniseed.cnrs.fr/aniseed/gene/show_expression?unique_id=Cirobu.g00009036	https://www.aniseed.cnrs.fr/aniseed/gene/show_gene?unique_id=Cirobu.g00009036	http://ghost.zool.kyoto-u.ac.jp/cgi-bin/fordetailkh21.cgi?name=KH.C8.405;source=kh2013
8.02561e-86	0.740127	0.951	0.61	1.07824e-81	0	KH.C6.200	Cirobu.g00007724	EIF5A/2	EIF5A; EIF5A2; EIF5AL1	11	https://www.aniseed.cnrs.fr/aniseed/gene/show_expression?unique_id=Cirobu.g00007724	https://www.aniseed.cnrs.fr/aniseed/gene/show_gene?unique_id=Cirobu.g00007724	http://ghost.zool.kyoto-u.ac.jp/cgi-bin/fordetailkh21.cgi?name=KH.C6.200;source=kh2013
1.17619e-85	-2.37938	0.151	0.638	1.58021e-81	0	KH.C1.175	Cirobu.g00000387	KLRC1/2/3	KLRD1; KLRG1; KLRK1	1	https://www.aniseed.cnrs.fr/aniseed/gene/show_expression?unique_id=Cirobu.g00000387	https://www.aniseed.cnrs.fr/aniseed/gene/show_gene?unique_id=Cirobu.g00000387	http://ghost.zool.kyoto-u.ac.jp/cgi-bin/fordetailkh21.cgi?name=KH.C1.175;source=kh2013
2.80784e-85	0.813318	0.908	0.531	3.77234e-81	0	KH.C3.237	Cirobu.g00005401	RPL7A	RPL7A; SNU13	7	https://www.aniseed.cnrs.fr/aniseed/gene/show_expression?unique_id=Cirobu.g00005401	https://www.aniseed.cnrs.fr/aniseed/gene/show_gene?unique_id=Cirobu.g00005401	http://ghost.zool.kyoto-u.ac.jp/cgi-bin/fordetailkh21.cgi?name=KH.C3.237;source=kh2013
3.25535e-85	-2.31811	0.103	0.605	4.37356e-81	0	KH.L73.2	Cirobu.g00013045	KH2013:KH.L73.2_CUZD1	GP2; TECTA; UMOD	10	https://www.aniseed.cnrs.fr/aniseed/gene/show_expression?unique_id=Cirobu.g00013045	https://www.aniseed.cnrs.fr/aniseed/gene/show_gene?unique_id=Cirobu.g00013045	http://ghost.zool.kyoto-u.ac.jp/cgi-bin/fordetailkh21.cgi?name=KH.L73.2;source=kh2013
3.38557e-85	-2.51722	0.187	0.652	4.54852e-81	0	KH.C14.549	Cirobu.g00003994	KH2013:KH.C14.549	KH.C14.549	0	https://www.aniseed.cnrs.fr/aniseed/gene/show_expression?unique_id=Cirobu.g00003994	https://www.aniseed.cnrs.fr/aniseed/gene/show_gene?unique_id=Cirobu.g00003994	http://ghost.zool.kyoto-u.ac.jp/cgi-bin/fordetailkh21.cgi?name=KH.C14.549;source=kh2013
6.88564e-85	0.854836	0.84	0.416	9.25085e-81	0	KH.C4.199	Cirobu.g00006270	TOMM40L	TOMM40; TOMM40L	4	https://www.aniseed.cnrs.fr/aniseed/gene/show_expression?unique_id=Cirobu.g00006270	https://www.aniseed.cnrs.fr/aniseed/gene/show_gene?unique_id=Cirobu.g00006270	http://ghost.zool.kyoto-u.ac.jp/cgi-bin/fordetailkh21.cgi?name=KH.C4.199;source=kh2013
1.07542e-84	-2.51051	0.416	0.757	1.44483e-80	0	KH.L132.16	Cirobu.g00011049	KH2013:KH.L132.16_MATN2/4	MATN2; MATN3; MATN4	24	https://www.aniseed.cnrs.fr/aniseed/gene/show_expression?unique_id=Cirobu.g00011049	https://www.aniseed.cnrs.fr/aniseed/gene/show_gene?unique_id=Cirobu.g00011049	http://ghost.zool.kyoto-u.ac.jp/cgi-bin/fordetailkh21.cgi?name=KH.L132.16;source=kh2013
2.53161e-84	0.782691	0.903	0.542	3.40122e-80	0	KH.L133.9	Cirobu.g00011073	RPS8	RPS8	14	https://www.aniseed.cnrs.fr/aniseed/gene/show_expression?unique_id=Cirobu.g00011073	https://www.aniseed.cnrs.fr/aniseed/gene/show_gene?unique_id=Cirobu.g00011073	http://ghost.zool.kyoto-u.ac.jp/cgi-bin/fordetailkh21.cgi?name=KH.L133.9;source=kh2013
2.62244e-84	1.04377	0.665	0.257	3.52325e-80	0	KH.L116.66	Cirobu.g00010798	DCBLD2	DCBLD2; MFGE8; RS1	6	https://www.aniseed.cnrs.fr/aniseed/gene/show_expression?unique_id=Cirobu.g00010798	https://www.aniseed.cnrs.fr/aniseed/gene/show_gene?unique_id=Cirobu.g00010798	http://ghost.zool.kyoto-u.ac.jp/cgi-bin/fordetailkh21.cgi?name=KH.L116.66;source=kh2013
2.36306e-83	1.05564	0.53	0.157	3.17477e-79	0	KH.S739.1	Cirobu.g00014989	KH2013:KH.S739.1	KH.S739.1	1	https://www.aniseed.cnrs.fr/aniseed/gene/show_expression?unique_id=Cirobu.g00014989	https://www.aniseed.cnrs.fr/aniseed/gene/show_gene?unique_id=Cirobu.g00014989	http://ghost.zool.kyoto-u.ac.jp/cgi-bin/fordetailkh21.cgi?name=KH.S739.1;source=kh2013
2.7893e-83	0.803836	0.843	0.424	3.74743e-79	0	KH.C8.836	Cirobu.g00009509	TRMT112	TRMT112	0	https://www.aniseed.cnrs.fr/aniseed/gene/show_expression?unique_id=Cirobu.g00009509	https://www.aniseed.cnrs.fr/aniseed/gene/show_gene?unique_id=Cirobu.g00009509	http://ghost.zool.kyoto-u.ac.jp/cgi-bin/fordetailkh21.cgi?name=KH.C8.836;source=kh2013
7.07614e-83	-1.94088	0.076	0.582	9.5068e-79	0	KH.C1.181	Cirobu.g00000394	KH2013:KH.C1.181_CUZD1	GP2; TECTA; UMOD	0	https://www.aniseed.cnrs.fr/aniseed/gene/show_expression?unique_id=Cirobu.g00000394	https://www.aniseed.cnrs.fr/aniseed/gene/show_gene?unique_id=Cirobu.g00000394	http://ghost.zool.kyoto-u.ac.jp/cgi-bin/fordetailkh21.cgi?name=KH.C1.181;source=kh2013
1.23799e-82	0.744407	0.93	0.617	1.66324e-78	0	KH.C9.30	Cirobu.g00009834	ATP5J	ATP5PF	4	https://www.aniseed.cnrs.fr/aniseed/gene/show_expression?unique_id=Cirobu.g00009834	https://www.aniseed.cnrs.fr/aniseed/gene/show_gene?unique_id=Cirobu.g00009834	http://ghost.zool.kyoto-u.ac.jp/cgi-bin/fordetailkh21.cgi?name=KH.C9.30;source=kh2013
2.21818e-82	-1.86248	0.09	0.588	2.98012e-78	0	KH.C2.694	Cirobu.g00004916	KH2013:KH.C2.694_CUZD1	GP2; TECTA; UMOD	5	https://www.aniseed.cnrs.fr/aniseed/gene/show_expression?unique_id=Cirobu.g00004916	https://www.aniseed.cnrs.fr/aniseed/gene/show_gene?unique_id=Cirobu.g00004916	http://ghost.zool.kyoto-u.ac.jp/cgi-bin/fordetailkh21.cgi?name=KH.C2.694;source=kh2013
2.04158e-81	0.55314	0.998	0.877	2.74286e-77	0	KH.C2.424	Cirobu.g00004621	YWHAG	YWHAB; YWHAG; YWHAH	15	https://www.aniseed.cnrs.fr/aniseed/gene/show_expression?unique_id=Cirobu.g00004621	https://www.aniseed.cnrs.fr/aniseed/gene/show_gene?unique_id=Cirobu.g00004621	http://ghost.zool.kyoto-u.ac.jp/cgi-bin/fordetailkh21.cgi?name=KH.C2.424;source=kh2013
2.85715e-81	0.413261	0.998	0.819	3.83858e-77	0	KH.L116.85	Cirobu.g00010819	KH2013:KH.L116.85_TUBB4B	TUBB; TUBB2B; TUBB4B	21	https://www.aniseed.cnrs.fr/aniseed/gene/show_expression?unique_id=Cirobu.g00010819	https://www.aniseed.cnrs.fr/aniseed/gene/show_gene?unique_id=Cirobu.g00010819	http://ghost.zool.kyoto-u.ac.jp/cgi-bin/fordetailkh21.cgi?name=KH.L116.85;source=kh2013
7.71321e-81	0.932946	0.548	0.172	1.03627e-76	0	KH.C3.724	Cirobu.g00005927	TGFB2/3	TGFB1; TGFB2; TGFB3	16	https://www.aniseed.cnrs.fr/aniseed/gene/show_expression?unique_id=Cirobu.g00005927	https://www.aniseed.cnrs.fr/aniseed/gene/show_gene?unique_id=Cirobu.g00005927	http://ghost.zool.kyoto-u.ac.jp/cgi-bin/fordetailkh21.cgi?name=KH.C3.724;source=kh2013
1.37377e-80	-2.38363	0.216	0.646	1.84566e-76	0	KH.C1.525	Cirobu.g00000772	KH2013:KH.C1.525	KH.C1.525	0	https://www.aniseed.cnrs.fr/aniseed/gene/show_expression?unique_id=Cirobu.g00000772	https://www.aniseed.cnrs.fr/aniseed/gene/show_gene?unique_id=Cirobu.g00000772	http://ghost.zool.kyoto-u.ac.jp/cgi-bin/fordetailkh21.cgi?name=KH.C1.525;source=kh2013
2.74307e-80	-2.40208	0.164	0.625	3.68532e-76	0	KH.C9.543	Cirobu.g00010099	KH2013:KH.C9.543_IFA-1/3/4	DES; PRPH; VIM	11	https://www.aniseed.cnrs.fr/aniseed/gene/show_expression?unique_id=Cirobu.g00010099	https://www.aniseed.cnrs.fr/aniseed/gene/show_gene?unique_id=Cirobu.g00010099	http://ghost.zool.kyoto-u.ac.jp/cgi-bin/fordetailkh21.cgi?name=KH.C9.543;source=kh2013
4.05297e-80	-1.61041	0.519	0.815	5.44517e-76	0	KH.C14.398	Cirobu.g00003828	KH2013:KH.C14.398_SPARC	SPARC; SPARCL1; SPOCK3	6	https://www.aniseed.cnrs.fr/aniseed/gene/show_expression?unique_id=Cirobu.g00003828	https://www.aniseed.cnrs.fr/aniseed/gene/show_gene?unique_id=Cirobu.g00003828	http://ghost.zool.kyoto-u.ac.jp/cgi-bin/fordetailkh21.cgi?name=KH.C14.398;source=kh2013
5.91875e-80	0.974981	0.476	0.125	7.95184e-76	0	KH.C11.192	Cirobu.g00002005	C5ORF48	TEX43	0	https://www.aniseed.cnrs.fr/aniseed/gene/show_expression?unique_id=Cirobu.g00002005	https://www.aniseed.cnrs.fr/aniseed/gene/show_gene?unique_id=Cirobu.g00002005	http://ghost.zool.kyoto-u.ac.jp/cgi-bin/fordetailkh21.cgi?name=KH.C11.192;source=kh2013
1.45046e-79	0.693482	0.955	0.62	1.94869e-75	0	KH.C11.169	Cirobu.g00001980	DPY30	AK7; DPY30; NME5	6	https://www.aniseed.cnrs.fr/aniseed/gene/show_expression?unique_id=Cirobu.g00001980	https://www.aniseed.cnrs.fr/aniseed/gene/show_gene?unique_id=Cirobu.g00001980	http://ghost.zool.kyoto-u.ac.jp/cgi-bin/fordetailkh21.cgi?name=KH.C11.169;source=kh2013
5.38592e-79	0.847227	0.748	0.331	7.23598e-75	0	KH.L8.2	Cirobu.g00013108	NOP56	NOP56; NOP58; PRPF31	3	https://www.aniseed.cnrs.fr/aniseed/gene/show_expression?unique_id=Cirobu.g00013108	https://www.aniseed.cnrs.fr/aniseed/gene/show_gene?unique_id=Cirobu.g00013108	http://ghost.zool.kyoto-u.ac.jp/cgi-bin/fordetailkh21.cgi?name=KH.L8.2;source=kh2013
1.92043e-78	0.770981	0.89	0.534	2.5801e-74	0	KH.C9.87	Cirobu.g00010458	COX16	COX16; SYNJ2BP-COX16	4	https://www.aniseed.cnrs.fr/aniseed/gene/show_expression?unique_id=Cirobu.g00010458	https://www.aniseed.cnrs.fr/aniseed/gene/show_gene?unique_id=Cirobu.g00010458	http://ghost.zool.kyoto-u.ac.jp/cgi-bin/fordetailkh21.cgi?name=KH.C9.87;source=kh2013
2.07245e-78	1.03515	0.454	0.115	2.78434e-74	0	KH.C4.693	Cirobu.g00006807	KH2013:KH.C4.693	LRRC4C; SLITRK1; SLITRK5	0	https://www.aniseed.cnrs.fr/aniseed/gene/show_expression?unique_id=Cirobu.g00006807	https://www.aniseed.cnrs.fr/aniseed/gene/show_gene?unique_id=Cirobu.g00006807	http://ghost.zool.kyoto-u.ac.jp/cgi-bin/fordetailkh21.cgi?name=KH.C4.693;source=kh2013
1.81546e-77	0.795558	0.84	0.439	2.43907e-73	0	KH.C1.235	Cirobu.g00000454	NACA/2	NACA; NACA2; NACAD	6	https://www.aniseed.cnrs.fr/aniseed/gene/show_expression?unique_id=Cirobu.g00000454	https://www.aniseed.cnrs.fr/aniseed/gene/show_gene?unique_id=Cirobu.g00000454	http://ghost.zool.kyoto-u.ac.jp/cgi-bin/fordetailkh21.cgi?name=KH.C1.235;source=kh2013
2.08134e-77	0.958628	0.501	0.145	2.79628e-73	0	KH.C2.514	Cirobu.g00004720	KH2013:KH.C2.514_ENPP1/2/3	ENPP1; ENPP2; ENPP3	6	https://www.aniseed.cnrs.fr/aniseed/gene/show_expression?unique_id=Cirobu.g00004720	https://www.aniseed.cnrs.fr/aniseed/gene/show_gene?unique_id=Cirobu.g00004720	http://ghost.zool.kyoto-u.ac.jp/cgi-bin/fordetailkh21.cgi?name=KH.C2.514;source=kh2013
3.12107e-77	0.814034	0.751	0.326	4.19316e-73	0	KH.C4.401	Cirobu.g00006489	FBL	FBL; FBLL1	1	https://www.aniseed.cnrs.fr/aniseed/gene/show_expression?unique_id=Cirobu.g00006489	https://www.aniseed.cnrs.fr/aniseed/gene/show_gene?unique_id=Cirobu.g00006489	http://ghost.zool.kyoto-u.ac.jp/cgi-bin/fordetailkh21.cgi?name=KH.C4.401;source=kh2013
7.72694e-77	0.826925	0.829	0.437	1.03811e-72	0	KH.C3.383	Cirobu.g00005559	ANP32E	ANP32A; ANP32B; ANP32E	2	https://www.aniseed.cnrs.fr/aniseed/gene/show_expression?unique_id=Cirobu.g00005559	https://www.aniseed.cnrs.fr/aniseed/gene/show_gene?unique_id=Cirobu.g00005559	http://ghost.zool.kyoto-u.ac.jp/cgi-bin/fordetailkh21.cgi?name=KH.C3.383;source=kh2013
1.47065e-76	0.866514	0.769	0.373	1.97582e-72	0	KH.C3.152	Cirobu.g00005309	SSRP/1	HMGB1; HMGB3; SSRP1	18	https://www.aniseed.cnrs.fr/aniseed/gene/show_expression?unique_id=Cirobu.g00005309	https://www.aniseed.cnrs.fr/aniseed/gene/show_gene?unique_id=Cirobu.g00005309	http://ghost.zool.kyoto-u.ac.jp/cgi-bin/fordetailkh21.cgi?name=KH.C3.152;source=kh2013
6.17154e-76	0.59231	0.984	0.701	8.29147e-72	0	KH.C3.148	Cirobu.g00005304	HSP90AB1	HSP90AA1; HSP90AB1; HSP90B1	22	https://www.aniseed.cnrs.fr/aniseed/gene/show_expression?unique_id=Cirobu.g00005304	https://www.aniseed.cnrs.fr/aniseed/gene/show_gene?unique_id=Cirobu.g00005304	http://ghost.zool.kyoto-u.ac.jp/cgi-bin/fordetailkh21.cgi?name=KH.C3.148;source=kh2013
1.72e-75	-2.91878	0.346	0.714	2.31082e-71	0	KH.C3.781	Cirobu.g00005986	KH2013:KH.C3.781_IFA-1/3/4	DES; GFAP; VIM	16	https://www.aniseed.cnrs.fr/aniseed/gene/show_expression?unique_id=Cirobu.g00005986	https://www.aniseed.cnrs.fr/aniseed/gene/show_gene?unique_id=Cirobu.g00005986	http://ghost.zool.kyoto-u.ac.jp/cgi-bin/fordetailkh21.cgi?name=KH.C3.781;source=kh2013
2.66953e-75	0.527365	0.996	0.883	3.58652e-71	0	KH.C5.184	Cirobu.g00007048	RPS2	RPS2	13	https://www.aniseed.cnrs.fr/aniseed/gene/show_expression?unique_id=Cirobu.g00007048	https://www.aniseed.cnrs.fr/aniseed/gene/show_gene?unique_id=Cirobu.g00007048	http://ghost.zool.kyoto-u.ac.jp/cgi-bin/fordetailkh21.cgi?name=KH.C5.184;source=kh2013
3.5491e-75	0.688221	0.939	0.61	4.76822e-71	0	KH.C14.120	Cirobu.g00003529	RPS24	RPS24	7	https://www.aniseed.cnrs.fr/aniseed/gene/show_expression?unique_id=Cirobu.g00003529	https://www.aniseed.cnrs.fr/aniseed/gene/show_gene?unique_id=Cirobu.g00003529	http://ghost.zool.kyoto-u.ac.jp/cgi-bin/fordetailkh21.cgi?name=KH.C14.120;source=kh2013
1.7091e-74	0.484714	0.989	0.791	2.29617e-70	0	KH.L141.53	Cirobu.g00011208	SSA1/2/3/4	HSPA1A; HSPA1B; HSPA8	0	https://www.aniseed.cnrs.fr/aniseed/gene/show_expression?unique_id=Cirobu.g00011208	https://www.aniseed.cnrs.fr/aniseed/gene/show_gene?unique_id=Cirobu.g00011208	http://ghost.zool.kyoto-u.ac.jp/cgi-bin/fordetailkh21.cgi?name=KH.L141.53;source=kh2013
3.61746e-74	-1.97477	0.187	0.627	4.86006e-70	0	KH.C7.164	Cirobu.g00007987	CD46	CR1; CSMD3; SVEP1	21	https://www.aniseed.cnrs.fr/aniseed/gene/show_expression?unique_id=Cirobu.g00007987	https://www.aniseed.cnrs.fr/aniseed/gene/show_gene?unique_id=Cirobu.g00007987	http://ghost.zool.kyoto-u.ac.jp/cgi-bin/fordetailkh21.cgi?name=KH.C7.164;source=kh2013
1.3673e-73	0.729408	0.894	0.538	1.83697e-69	0	KH.C10.101	Cirobu.g00001297	KH2013:KH.C10.101	RPS19	11	https://www.aniseed.cnrs.fr/aniseed/gene/show_expression?unique_id=Cirobu.g00001297	https://www.aniseed.cnrs.fr/aniseed/gene/show_gene?unique_id=Cirobu.g00001297	http://ghost.zool.kyoto-u.ac.jp/cgi-bin/fordetailkh21.cgi?name=KH.C10.101;source=kh2013
1.87192e-73	-2.80772	0.393	0.74	2.51493e-69	0	KH.C8.121	Cirobu.g00008726	KH2013:KH.C8.121_C36B7.5	ADAMTS9; HMCN1; SSPO	35	https://www.aniseed.cnrs.fr/aniseed/gene/show_expression?unique_id=Cirobu.g00008726	https://www.aniseed.cnrs.fr/aniseed/gene/show_gene?unique_id=Cirobu.g00008726	http://ghost.zool.kyoto-u.ac.jp/cgi-bin/fordetailkh21.cgi?name=KH.C8.121;source=kh2013
2.21951e-73	0.712179	0.91	0.606	2.98191e-69	0	KH.C7.196	Cirobu.g00008020	RPL36	RPL36	0	https://www.aniseed.cnrs.fr/aniseed/gene/show_expression?unique_id=Cirobu.g00008020	https://www.aniseed.cnrs.fr/aniseed/gene/show_gene?unique_id=Cirobu.g00008020	http://ghost.zool.kyoto-u.ac.jp/cgi-bin/fordetailkh21.cgi?name=KH.C7.196;source=kh2013
2.99285e-73	0.668486	0.933	0.654	4.0209e-69	0	KH.C9.517	Cirobu.g00010070	RPL37A	RPL37A	4	https://www.aniseed.cnrs.fr/aniseed/gene/show_expression?unique_id=Cirobu.g00010070	https://www.aniseed.cnrs.fr/aniseed/gene/show_gene?unique_id=Cirobu.g00010070	http://ghost.zool.kyoto-u.ac.jp/cgi-bin/fordetailkh21.cgi?name=KH.C9.517;source=kh2013
4.8206e-73	0.673909	0.939	0.625	6.47648e-69	0	KH.C11.271	Cirobu.g00002091	NDUFAB1	NDUFAB1	4	https://www.aniseed.cnrs.fr/aniseed/gene/show_expression?unique_id=Cirobu.g00002091	https://www.aniseed.cnrs.fr/aniseed/gene/show_gene?unique_id=Cirobu.g00002091	http://ghost.zool.kyoto-u.ac.jp/cgi-bin/fordetailkh21.cgi?name=KH.C11.271;source=kh2013
1.29502e-72	0.75651	0.775	0.361	1.73985e-68	0	KH.C4.147	Cirobu.g00006214	CCDC86	CCDC86	4	https://www.aniseed.cnrs.fr/aniseed/gene/show_expression?unique_id=Cirobu.g00006214	https://www.aniseed.cnrs.fr/aniseed/gene/show_gene?unique_id=Cirobu.g00006214	http://ghost.zool.kyoto-u.ac.jp/cgi-bin/fordetailkh21.cgi?name=KH.C4.147;source=kh2013
3.77091e-72	-2.45778	0.182	0.611	5.06622e-68	0	KH.C2.1055	Cirobu.g00004174	KH2013:KH.C2.1055_PLA2G1B	PLA2G1B; PLA2G2A; PLA2G2E	0	https://www.aniseed.cnrs.fr/aniseed/gene/show_expression?unique_id=Cirobu.g00004174	https://www.aniseed.cnrs.fr/aniseed/gene/show_gene?unique_id=Cirobu.g00004174	http://ghost.zool.kyoto-u.ac.jp/cgi-bin/fordetailkh21.cgi?name=KH.C2.1055;source=kh2013
4.20165e-72	-1.62568	0.081	0.549	5.64492e-68	0	KH.C1.1240	Cirobu.g00000267	KH2013:KH.C1.1240_KLHL20	KLHL20; KLHL3; KLHL9	0	https://www.aniseed.cnrs.fr/aniseed/gene/show_expression?unique_id=Cirobu.g00000267	https://www.aniseed.cnrs.fr/aniseed/gene/show_gene?unique_id=Cirobu.g00000267	http://ghost.zool.kyoto-u.ac.jp/cgi-bin/fordetailkh21.cgi?name=KH.C1.1240;source=kh2013
1.20932e-71	0.740661	0.811	0.404	1.62473e-67	0	KH.C2.795	Cirobu.g00005025	POLR2L	POLR2L	0	https://www.aniseed.cnrs.fr/aniseed/gene/show_expression?unique_id=Cirobu.g00005025	https://www.aniseed.cnrs.fr/aniseed/gene/show_gene?unique_id=Cirobu.g00005025	http://ghost.zool.kyoto-u.ac.jp/cgi-bin/fordetailkh21.cgi?name=KH.C2.795;source=kh2013
2.48373e-71	0.821779	0.766	0.392	3.33689e-67	0	KH.L172.26	Cirobu.g00011877	KH2013:KH.L172.26	NAA38; SNRPB; SNRPN	8	https://www.aniseed.cnrs.fr/aniseed/gene/show_expression?unique_id=Cirobu.g00011877	https://www.aniseed.cnrs.fr/aniseed/gene/show_gene?unique_id=Cirobu.g00011877	http://ghost.zool.kyoto-u.ac.jp/cgi-bin/fordetailkh21.cgi?name=KH.L172.26;source=kh2013
1.09533e-70	-1.60154	0.04	0.506	1.47157e-66	0	KH.C4.129	Cirobu.g00006195	TSPAN1/11/18	TSPAN11; TSPAN17; TSPAN6	0	https://www.aniseed.cnrs.fr/aniseed/gene/show_expression?unique_id=Cirobu.g00006195	https://www.aniseed.cnrs.fr/aniseed/gene/show_gene?unique_id=Cirobu.g00006195	http://ghost.zool.kyoto-u.ac.jp/cgi-bin/fordetailkh21.cgi?name=KH.C4.129;source=kh2013
3.02031e-70	-1.65436	0.09	0.545	4.05778e-66	0	KH.L119.34	Cirobu.g00010871	KH2013:KH.L119.34_EMP1/2/3	EMP3	0	https://www.aniseed.cnrs.fr/aniseed/gene/show_expression?unique_id=Cirobu.g00010871	https://www.aniseed.cnrs.fr/aniseed/gene/show_gene?unique_id=Cirobu.g00010871	http://ghost.zool.kyoto-u.ac.jp/cgi-bin/fordetailkh21.cgi?name=KH.L119.34;source=kh2013
3.49206e-70	0.757673	0.829	0.452	4.69158e-66	0	KH.C11.65	Cirobu.g00002500	TOMM22	TOMM22	0	https://www.aniseed.cnrs.fr/aniseed/gene/show_expression?unique_id=Cirobu.g00002500	https://www.aniseed.cnrs.fr/aniseed/gene/show_gene?unique_id=Cirobu.g00002500	http://ghost.zool.kyoto-u.ac.jp/cgi-bin/fordetailkh21.cgi?name=KH.C11.65;source=kh2013
7.87369e-70	0.78541	0.825	0.461	1.05783e-65	0	KH.L147.2	Cirobu.g00011299	RACGAP1	ABR; RACGAP1	17	https://www.aniseed.cnrs.fr/aniseed/gene/show_expression?unique_id=Cirobu.g00011299	https://www.aniseed.cnrs.fr/aniseed/gene/show_gene?unique_id=Cirobu.g00011299	http://ghost.zool.kyoto-u.ac.jp/cgi-bin/fordetailkh21.cgi?name=KH.L147.2;source=kh2013
1.05756e-69	0.700841	0.917	0.615	1.42083e-65	0	KH.L95.1	Cirobu.g00013315	RPS25	RPS25	10	https://www.aniseed.cnrs.fr/aniseed/gene/show_expression?unique_id=Cirobu.g00013315	https://www.aniseed.cnrs.fr/aniseed/gene/show_gene?unique_id=Cirobu.g00013315	http://ghost.zool.kyoto-u.ac.jp/cgi-bin/fordetailkh21.cgi?name=KH.L95.1;source=kh2013
1.74154e-69	-1.19509	0.371	0.738	2.33976e-65	0	KH.S403.2	Cirobu.g00014427	ZFAND5/6	ZFAND3; ZFAND5; ZFAND6	19	https://www.aniseed.cnrs.fr/aniseed/gene/show_expression?unique_id=Cirobu.g00014427	https://www.aniseed.cnrs.fr/aniseed/gene/show_gene?unique_id=Cirobu.g00014427	http://ghost.zool.kyoto-u.ac.jp/cgi-bin/fordetailkh21.cgi?name=KH.S403.2;source=kh2013
1.82832e-69	-2.18697	0.247	0.649	2.45634e-65	0	KH.C4.127	Cirobu.g00006193	LGALS4/8/9	LGALS4; LGALS8	1	https://www.aniseed.cnrs.fr/aniseed/gene/show_expression?unique_id=Cirobu.g00006193	https://www.aniseed.cnrs.fr/aniseed/gene/show_gene?unique_id=Cirobu.g00006193	http://ghost.zool.kyoto-u.ac.jp/cgi-bin/fordetailkh21.cgi?name=KH.C4.127;source=kh2013
3.63653e-69	0.725876	0.89	0.557	4.88568e-65	0	KH.L20.54	Cirobu.g00012109	RPL39	RPL39; RPL39L	6	https://www.aniseed.cnrs.fr/aniseed/gene/show_expression?unique_id=Cirobu.g00012109	https://www.aniseed.cnrs.fr/aniseed/gene/show_gene?unique_id=Cirobu.g00012109	http://ghost.zool.kyoto-u.ac.jp/cgi-bin/fordetailkh21.cgi?name=KH.L20.54;source=kh2013
5.96577e-69	0.783135	0.834	0.464	8.01501e-65	0	KH.C1.296	Cirobu.g00000521	RPL22	RPL22; RPL22L1	0	https://www.aniseed.cnrs.fr/aniseed/gene/show_expression?unique_id=Cirobu.g00000521	https://www.aniseed.cnrs.fr/aniseed/gene/show_gene?unique_id=Cirobu.g00000521	http://ghost.zool.kyoto-u.ac.jp/cgi-bin/fordetailkh21.cgi?name=KH.C1.296;source=kh2013
9.2633e-68	0.834064	0.602	0.246	1.24452e-63	0	KH.C11.110	Cirobu.g00001916	9030224M15RIK	METTL24	0	https://www.aniseed.cnrs.fr/aniseed/gene/show_expression?unique_id=Cirobu.g00001916	https://www.aniseed.cnrs.fr/aniseed/gene/show_gene?unique_id=Cirobu.g00001916	http://ghost.zool.kyoto-u.ac.jp/cgi-bin/fordetailkh21.cgi?name=KH.C11.110;source=kh2013
1.05124e-66	-1.61122	0.056	0.504	1.41234e-62	0	KH.L116.2	Cirobu.g00010749	CG32373	SELE; SELP; SRPX2	0	https://www.aniseed.cnrs.fr/aniseed/gene/show_expression?unique_id=Cirobu.g00010749	https://www.aniseed.cnrs.fr/aniseed/gene/show_gene?unique_id=Cirobu.g00010749	http://ghost.zool.kyoto-u.ac.jp/cgi-bin/fordetailkh21.cgi?name=KH.L116.2;source=kh2013
1.91874e-66	-1.77358	0.047	0.494	2.57783e-62	0	KH.S573.2	Cirobu.g00014711	KH2013:KH.S573.2	KH.S573.2	0	https://www.aniseed.cnrs.fr/aniseed/gene/show_expression?unique_id=Cirobu.g00014711	https://www.aniseed.cnrs.fr/aniseed/gene/show_gene?unique_id=Cirobu.g00014711	http://ghost.zool.kyoto-u.ac.jp/cgi-bin/fordetailkh21.cgi?name=KH.S573.2;source=kh2013
2.14917e-66	0.842375	0.411	0.11	2.88741e-62	0	KH.L124.20	Cirobu.g00010924	KH2013:KH.L124.20_SLC15A1/2	SLC15A1; SLC15A2; SLC15A4	0	https://www.aniseed.cnrs.fr/aniseed/gene/show_expression?unique_id=Cirobu.g00010924	https://www.aniseed.cnrs.fr/aniseed/gene/show_gene?unique_id=Cirobu.g00010924	http://ghost.zool.kyoto-u.ac.jp/cgi-bin/fordetailkh21.cgi?name=KH.L124.20;source=kh2013
3.20944e-66	-0.746791	0.796	0.927	4.31189e-62	0	KH.C6.61	Cirobu.g00007875	KH2013:KH.C6.61_ARF1/2/3	ARF1; ARF3; ARF5	0	https://www.aniseed.cnrs.fr/aniseed/gene/show_expression?unique_id=Cirobu.g00007875	https://www.aniseed.cnrs.fr/aniseed/gene/show_gene?unique_id=Cirobu.g00007875	http://ghost.zool.kyoto-u.ac.jp/cgi-bin/fordetailkh21.cgi?name=KH.C6.61;source=kh2013
4.28335e-66	0.726524	0.791	0.399	5.75468e-62	0	KH.L171.6	Cirobu.g00011855	MKI67IP	CSTF2; CSTF2T; NIFK	4	https://www.aniseed.cnrs.fr/aniseed/gene/show_expression?unique_id=Cirobu.g00011855	https://www.aniseed.cnrs.fr/aniseed/gene/show_gene?unique_id=Cirobu.g00011855	http://ghost.zool.kyoto-u.ac.jp/cgi-bin/fordetailkh21.cgi?name=KH.L171.6;source=kh2013
5.03755e-66	0.768056	0.843	0.522	6.76795e-62	0	KH.L172.30	Cirobu.g00011882	FAM136A	FAM136A	0	https://www.aniseed.cnrs.fr/aniseed/gene/show_expression?unique_id=Cirobu.g00011882	https://www.aniseed.cnrs.fr/aniseed/gene/show_gene?unique_id=Cirobu.g00011882	http://ghost.zool.kyoto-u.ac.jp/cgi-bin/fordetailkh21.cgi?name=KH.L172.30;source=kh2013
6.09963e-66	-3.20015	0.717	0.887	8.19485e-62	0	KH.S1641.1	Cirobu.g00014018	KH2013:KH.S1641.1	KH.S1641.1	5	https://www.aniseed.cnrs.fr/aniseed/gene/show_expression?unique_id=Cirobu.g00014018	https://www.aniseed.cnrs.fr/aniseed/gene/show_gene?unique_id=Cirobu.g00014018	http://ghost.zool.kyoto-u.ac.jp/cgi-bin/fordetailkh21.cgi?name=KH.S1641.1;source=kh2013
7.03203e-66	-1.47581	0.162	0.589	9.44753e-62	0	KH.L130.10	Cirobu.g00011014	KH2013:KH.L130.10	KH.L130.10	0	https://www.aniseed.cnrs.fr/aniseed/gene/show_expression?unique_id=Cirobu.g00011014	https://www.aniseed.cnrs.fr/aniseed/gene/show_gene?unique_id=Cirobu.g00011014	http://ghost.zool.kyoto-u.ac.jp/cgi-bin/fordetailkh21.cgi?name=KH.L130.10;source=kh2013
2.1959e-65	-2.23805	0.16	0.573	2.95019e-61	0	KH.C6.197	Cirobu.g00007719	KH2013:KH.C6.197_HMCN1	ADGRB2; ADGRB3; HMCN1	1	https://www.aniseed.cnrs.fr/aniseed/gene/show_expression?unique_id=Cirobu.g00007719	https://www.aniseed.cnrs.fr/aniseed/gene/show_gene?unique_id=Cirobu.g00007719	http://ghost.zool.kyoto-u.ac.jp/cgi-bin/fordetailkh21.cgi?name=KH.C6.197;source=kh2013
9.40945e-65	0.771866	0.697	0.32	1.26416e-60	0	KH.C1.1297	Cirobu.g00000329	GTPBP4	DRG2; GTPBP4; MTG2	1	https://www.aniseed.cnrs.fr/aniseed/gene/show_expression?unique_id=Cirobu.g00000329	https://www.aniseed.cnrs.fr/aniseed/gene/show_gene?unique_id=Cirobu.g00000329	http://ghost.zool.kyoto-u.ac.jp/cgi-bin/fordetailkh21.cgi?name=KH.C1.1297;source=kh2013
1.20134e-64	0.922727	0.447	0.132	1.614e-60	0	KH.C1.888	Cirobu.g00001171	4R79.2	RAB8A; RAB8B; RASEF	0	https://www.aniseed.cnrs.fr/aniseed/gene/show_expression?unique_id=Cirobu.g00001171	https://www.aniseed.cnrs.fr/aniseed/gene/show_gene?unique_id=Cirobu.g00001171	http://ghost.zool.kyoto-u.ac.jp/cgi-bin/fordetailkh21.cgi?name=KH.C1.888;source=kh2013
1.46058e-64	0.30455	0.953	0.684	1.96229e-60	0	KH.C9.234	Cirobu.g00009761	MTDH	KH.C9.234	7	https://www.aniseed.cnrs.fr/aniseed/gene/show_expression?unique_id=Cirobu.g00009761	https://www.aniseed.cnrs.fr/aniseed/gene/show_gene?unique_id=Cirobu.g00009761	http://ghost.zool.kyoto-u.ac.jp/cgi-bin/fordetailkh21.cgi?name=KH.C9.234;source=kh2013
1.65502e-64	-2.45099	0.124	0.541	2.22352e-60	0	KH.C13.119	Cirobu.g00003332	CA12/14/6/9	CA14; CA6; CA9	5	https://www.aniseed.cnrs.fr/aniseed/gene/show_expression?unique_id=Cirobu.g00003332	https://www.aniseed.cnrs.fr/aniseed/gene/show_gene?unique_id=Cirobu.g00003332	http://ghost.zool.kyoto-u.ac.jp/cgi-bin/fordetailkh21.cgi?name=KH.C13.119;source=kh2013
1.70922e-64	0.749268	0.8	0.452	2.29634e-60	0	KH.C8.387	Cirobu.g00009015	CHCHD3/6	CHCHD6	4	https://www.aniseed.cnrs.fr/aniseed/gene/show_expression?unique_id=Cirobu.g00009015	https://www.aniseed.cnrs.fr/aniseed/gene/show_gene?unique_id=Cirobu.g00009015	http://ghost.zool.kyoto-u.ac.jp/cgi-bin/fordetailkh21.cgi?name=KH.C8.387;source=kh2013
8.44134e-64	1.04511	0.782	0.453	1.13409e-59	0	KH.C3.134	Cirobu.g00005289	DMP1	KH.C3.134	0	https://www.aniseed.cnrs.fr/aniseed/gene/show_expression?unique_id=Cirobu.g00005289	https://www.aniseed.cnrs.fr/aniseed/gene/show_gene?unique_id=Cirobu.g00005289	http://ghost.zool.kyoto-u.ac.jp/cgi-bin/fordetailkh21.cgi?name=KH.C3.134;source=kh2013
9.70722e-64	-1.4515	0.025	0.465	1.30416e-59	0	KH.C8.724	Cirobu.g00009386	KH2013:KH.C8.724_TECTB	GP2; TECTB; UMOD	7	https://www.aniseed.cnrs.fr/aniseed/gene/show_expression?unique_id=Cirobu.g00009386	https://www.aniseed.cnrs.fr/aniseed/gene/show_gene?unique_id=Cirobu.g00009386	http://ghost.zool.kyoto-u.ac.jp/cgi-bin/fordetailkh21.cgi?name=KH.C8.724;source=kh2013
9.90567e-64	-1.30551	0.153	0.586	1.33083e-59	0	KH.C7.288	Cirobu.g00008120	BX511021.4	KH.C7.288	4	https://www.aniseed.cnrs.fr/aniseed/gene/show_expression?unique_id=Cirobu.g00008120	https://www.aniseed.cnrs.fr/aniseed/gene/show_gene?unique_id=Cirobu.g00008120	http://ghost.zool.kyoto-u.ac.jp/cgi-bin/fordetailkh21.cgi?name=KH.C7.288;source=kh2013
1.06311e-63	0.740521	0.755	0.393	1.42829e-59	0	KH.C13.33	Cirobu.g00003434	LSM2	LSM2	0	https://www.aniseed.cnrs.fr/aniseed/gene/show_expression?unique_id=Cirobu.g00003434	https://www.aniseed.cnrs.fr/aniseed/gene/show_gene?unique_id=Cirobu.g00003434	http://ghost.zool.kyoto-u.ac.jp/cgi-bin/fordetailkh21.cgi?name=KH.C13.33;source=kh2013
1.65697e-63	0.788287	0.452	0.135	2.22613e-59	0	KH.C12.39	Cirobu.g00002941	GPX1/3/5/6	GPX1; GPX3; GPX6	0	https://www.aniseed.cnrs.fr/aniseed/gene/show_expression?unique_id=Cirobu.g00002941	https://www.aniseed.cnrs.fr/aniseed/gene/show_gene?unique_id=Cirobu.g00002941	http://ghost.zool.kyoto-u.ac.jp/cgi-bin/fordetailkh21.cgi?name=KH.C12.39;source=kh2013
1.75865e-63	0.90556	0.422	0.123	2.36274e-59	0	KH.C7.116	Cirobu.g00007935	KH2013:KH.C7.116_SLC6A7	SLC6A5; SLC6A7; SLC6A9	3	https://www.aniseed.cnrs.fr/aniseed/gene/show_expression?unique_id=Cirobu.g00007935	https://www.aniseed.cnrs.fr/aniseed/gene/show_gene?unique_id=Cirobu.g00007935	http://ghost.zool.kyoto-u.ac.jp/cgi-bin/fordetailkh21.cgi?name=KH.C7.116;source=kh2013
3.7891e-63	0.780973	0.719	0.361	5.09066e-59	0	KH.C2.47	Cirobu.g00004670	KH2013:KH.C2.47	KH.C2.47	4	https://www.aniseed.cnrs.fr/aniseed/gene/show_expression?unique_id=Cirobu.g00004670	https://www.aniseed.cnrs.fr/aniseed/gene/show_gene?unique_id=Cirobu.g00004670	http://ghost.zool.kyoto-u.ac.jp/cgi-bin/fordetailkh21.cgi?name=KH.C2.47;source=kh2013
5.75709e-63	-2.78961	0.196	0.59	7.73466e-59	0	KH.C2.251	Cirobu.g00004431	KH2013:KH.C2.251	KH.C2.251	6	https://www.aniseed.cnrs.fr/aniseed/gene/show_expression?unique_id=Cirobu.g00004431	https://www.aniseed.cnrs.fr/aniseed/gene/show_gene?unique_id=Cirobu.g00004431	http://ghost.zool.kyoto-u.ac.jp/cgi-bin/fordetailkh21.cgi?name=KH.C2.251;source=kh2013
9.01894e-63	-2.07625	0.443	0.724	1.21169e-58	0	KH.C9.147	Cirobu.g00009665	KH2013:KH.C9.147_KRTAP10-4/6/7	KH.C9.147	5	https://www.aniseed.cnrs.fr/aniseed/gene/show_expression?unique_id=Cirobu.g00009665	https://www.aniseed.cnrs.fr/aniseed/gene/show_gene?unique_id=Cirobu.g00009665	http://ghost.zool.kyoto-u.ac.jp/cgi-bin/fordetailkh21.cgi?name=KH.C9.147;source=kh2013
1.36423e-62	0.756582	0.724	0.358	1.83285e-58	0	KH.C4.531	Cirobu.g00006631	TIMM10	TIMM10; TIMM13; TIMM9	11	https://www.aniseed.cnrs.fr/aniseed/gene/show_expression?unique_id=Cirobu.g00006631	https://www.aniseed.cnrs.fr/aniseed/gene/show_gene?unique_id=Cirobu.g00006631	http://ghost.zool.kyoto-u.ac.jp/cgi-bin/fordetailkh21.cgi?name=KH.C4.531;source=kh2013
2.02946e-62	0.717568	0.762	0.389	2.72658e-58	0	KH.C1.911	Cirobu.g00001198	TSR2	TSR2	0	https://www.aniseed.cnrs.fr/aniseed/gene/show_expression?unique_id=Cirobu.g00001198	https://www.aniseed.cnrs.fr/aniseed/gene/show_gene?unique_id=Cirobu.g00001198	http://ghost.zool.kyoto-u.ac.jp/cgi-bin/fordetailkh21.cgi?name=KH.C1.911;source=kh2013
4.12549e-62	-2.31299	0.164	0.57	5.54259e-58	0	KH.C13.16	Cirobu.g00003377	KH2013:KH.C13.16_CFP	ADGRB2; CFP; HMCN1	10	https://www.aniseed.cnrs.fr/aniseed/gene/show_expression?unique_id=Cirobu.g00003377	https://www.aniseed.cnrs.fr/aniseed/gene/show_gene?unique_id=Cirobu.g00003377	http://ghost.zool.kyoto-u.ac.jp/cgi-bin/fordetailkh21.cgi?name=KH.C13.16;source=kh2013
1.13816e-61	0.771204	0.674	0.321	1.52912e-57	0	KH.C1.780	Cirobu.g00001053	TKT	TKT; TKTL1; TKTL2	8	https://www.aniseed.cnrs.fr/aniseed/gene/show_expression?unique_id=Cirobu.g00001053	https://www.aniseed.cnrs.fr/aniseed/gene/show_gene?unique_id=Cirobu.g00001053	http://ghost.zool.kyoto-u.ac.jp/cgi-bin/fordetailkh21.cgi?name=KH.C1.780;source=kh2013
1.73195e-61	-2.01585	0.128	0.537	2.32687e-57	0	KH.C7.281	Cirobu.g00008113	KH2013:KH.C7.281_SLC6A7	SLC6A5; SLC6A7; SLC6A9	1	https://www.aniseed.cnrs.fr/aniseed/gene/show_expression?unique_id=Cirobu.g00008113	https://www.aniseed.cnrs.fr/aniseed/gene/show_gene?unique_id=Cirobu.g00008113	http://ghost.zool.kyoto-u.ac.jp/cgi-bin/fordetailkh21.cgi?name=KH.C7.281;source=kh2013
2.12053e-61	-1.28197	0.249	0.642	2.84893e-57	0	KH.C7.501	Cirobu.g00008355	FTH1	FTH1; FTHL17; FTMT	6	https://www.aniseed.cnrs.fr/aniseed/gene/show_expression?unique_id=Cirobu.g00008355	https://www.aniseed.cnrs.fr/aniseed/gene/show_gene?unique_id=Cirobu.g00008355	http://ghost.zool.kyoto-u.ac.jp/cgi-bin/fordetailkh21.cgi?name=KH.C7.501;source=kh2013
2.47044e-61	0.760194	0.782	0.432	3.31904e-57	0	KH.C1.902	Cirobu.g00001188	GSTM/1/2/3/4/5/6/7	GSTM3; GSTM4; GSTM5	0	https://www.aniseed.cnrs.fr/aniseed/gene/show_expression?unique_id=Cirobu.g00001188	https://www.aniseed.cnrs.fr/aniseed/gene/show_gene?unique_id=Cirobu.g00001188	http://ghost.zool.kyoto-u.ac.jp/cgi-bin/fordetailkh21.cgi?name=KH.C1.902;source=kh2013
3.56956e-61	0.762523	0.798	0.466	4.79571e-57	0	KH.L9.16	Cirobu.g00013242	CCND1/2/3	CCND1; CCND2; CCND3	5	https://www.aniseed.cnrs.fr/aniseed/gene/show_expression?unique_id=Cirobu.g00013242	https://www.aniseed.cnrs.fr/aniseed/gene/show_gene?unique_id=Cirobu.g00013242	http://ghost.zool.kyoto-u.ac.jp/cgi-bin/fordetailkh21.cgi?name=KH.L9.16;source=kh2013
3.85373e-61	0.658012	0.872	0.534	5.17749e-57	0	KH.L147.27	Cirobu.g00011306	CCDC72	TMA7	0	https://www.aniseed.cnrs.fr/aniseed/gene/show_expression?unique_id=Cirobu.g00011306	https://www.aniseed.cnrs.fr/aniseed/gene/show_gene?unique_id=Cirobu.g00011306	http://ghost.zool.kyoto-u.ac.jp/cgi-bin/fordetailkh21.cgi?name=KH.L147.27;source=kh2013
4.37825e-61	0.601068	0.928	0.702	5.88217e-57	0	KH.C3.495	Cirobu.g00005679	C50D2.5	SF3B6; SNRPA; SRSF10	0	https://www.aniseed.cnrs.fr/aniseed/gene/show_expression?unique_id=Cirobu.g00005679	https://www.aniseed.cnrs.fr/aniseed/gene/show_gene?unique_id=Cirobu.g00005679	http://ghost.zool.kyoto-u.ac.jp/cgi-bin/fordetailkh21.cgi?name=KH.C3.495;source=kh2013
6.54037e-61	0.66689	0.856	0.501	8.78699e-57	0	KH.C4.470	Cirobu.g00006565	EIF3F	AL356585.6; EIF3F	11	https://www.aniseed.cnrs.fr/aniseed/gene/show_expression?unique_id=Cirobu.g00006565	https://www.aniseed.cnrs.fr/aniseed/gene/show_gene?unique_id=Cirobu.g00006565	http://ghost.zool.kyoto-u.ac.jp/cgi-bin/fordetailkh21.cgi?name=KH.C4.470;source=kh2013
8.27344e-61	0.706262	0.802	0.424	1.11154e-56	0	KH.C3.830	Cirobu.g00006039	KH2013:KH.C3.830_SULT1A1/2/3/4	SULT1B1; SULT1C2; SULT2B1	0	https://www.aniseed.cnrs.fr/aniseed/gene/show_expression?unique_id=Cirobu.g00006039	https://www.aniseed.cnrs.fr/aniseed/gene/show_gene?unique_id=Cirobu.g00006039	http://ghost.zool.kyoto-u.ac.jp/cgi-bin/fordetailkh21.cgi?name=KH.C3.830;source=kh2013
8.77816e-61	-2.27201	0.133	0.536	1.17935e-56	0	KH.C14.163	Cirobu.g00003575	TTN-1	COL7A1; PTPRJ; TNN	14	https://www.aniseed.cnrs.fr/aniseed/gene/show_expression?unique_id=Cirobu.g00003575	https://www.aniseed.cnrs.fr/aniseed/gene/show_gene?unique_id=Cirobu.g00003575	http://ghost.zool.kyoto-u.ac.jp/cgi-bin/fordetailkh21.cgi?name=KH.C14.163;source=kh2013
1.08629e-60	0.715573	0.838	0.538	1.45943e-56	0	KH.L124.2	Cirobu.g00010923	KH2013:KH.L124.2	AC023055.1; MKL1; SARNP	0	https://www.aniseed.cnrs.fr/aniseed/gene/show_expression?unique_id=Cirobu.g00010923	https://www.aniseed.cnrs.fr/aniseed/gene/show_gene?unique_id=Cirobu.g00010923	http://ghost.zool.kyoto-u.ac.jp/cgi-bin/fordetailkh21.cgi?name=KH.L124.2;source=kh2013
1.13234e-60	-1.55337	0.054	0.473	1.5213e-56	0	KH.C5.519	Cirobu.g00007412	KH2013:KH.C5.519_B4GALT7	B4GALT3; B4GALT4; B4GALT7	0	https://www.aniseed.cnrs.fr/aniseed/gene/show_expression?unique_id=Cirobu.g00007412	https://www.aniseed.cnrs.fr/aniseed/gene/show_gene?unique_id=Cirobu.g00007412	http://ghost.zool.kyoto-u.ac.jp/cgi-bin/fordetailkh21.cgi?name=KH.C5.519;source=kh2013
4.37022e-60	-1.24922	0.91	0.899	5.87139e-56	0	KH.C4.230	Cirobu.g00006305	KH2013:KH.C4.230_TAGLN/2/3	CNN3; TAGLN2; TAGLN3	5	https://www.aniseed.cnrs.fr/aniseed/gene/show_expression?unique_id=Cirobu.g00006305	https://www.aniseed.cnrs.fr/aniseed/gene/show_gene?unique_id=Cirobu.g00006305	http://ghost.zool.kyoto-u.ac.jp/cgi-bin/fordetailkh21.cgi?name=KH.C4.230;source=kh2013
4.41581e-60	0.77375	0.699	0.343	5.93263e-56	0	KH.C4.328	Cirobu.g00006410	KH2013:KH.C4.328	KH.C4.328	0	https://www.aniseed.cnrs.fr/aniseed/gene/show_expression?unique_id=Cirobu.g00006410	https://www.aniseed.cnrs.fr/aniseed/gene/show_gene?unique_id=Cirobu.g00006410	http://ghost.zool.kyoto-u.ac.jp/cgi-bin/fordetailkh21.cgi?name=KH.C4.328;source=kh2013
9.26916e-60	0.691248	0.825	0.495	1.24531e-55	0	KH.C9.535	Cirobu.g00010090	KH2013:KH.C9.535_CACYBP	CACYBP	4	https://www.aniseed.cnrs.fr/aniseed/gene/show_expression?unique_id=Cirobu.g00010090	https://www.aniseed.cnrs.fr/aniseed/gene/show_gene?unique_id=Cirobu.g00010090	http://ghost.zool.kyoto-u.ac.jp/cgi-bin/fordetailkh21.cgi?name=KH.C9.535;source=kh2013
1.41598e-59	0.710726	0.733	0.39	1.90237e-55	0	KH.C5.394	Cirobu.g00007273	BUB3	BUB3; POC1A; RAE1	2	https://www.aniseed.cnrs.fr/aniseed/gene/show_expression?unique_id=Cirobu.g00007273	https://www.aniseed.cnrs.fr/aniseed/gene/show_gene?unique_id=Cirobu.g00007273	http://ghost.zool.kyoto-u.ac.jp/cgi-bin/fordetailkh21.cgi?name=KH.C5.394;source=kh2013
2.42632e-59	0.710881	0.771	0.423	3.25976e-55	0	KH.C14.145	Cirobu.g00003556	RSL24D1	RPL24; RSL24D1	5	https://www.aniseed.cnrs.fr/aniseed/gene/show_expression?unique_id=Cirobu.g00003556	https://www.aniseed.cnrs.fr/aniseed/gene/show_gene?unique_id=Cirobu.g00003556	http://ghost.zool.kyoto-u.ac.jp/cgi-bin/fordetailkh21.cgi?name=KH.C14.145;source=kh2013
3.32817e-59	0.625166	0.906	0.637	4.4714e-55	0	KH.C2.445	Cirobu.g00004643	FAM195A	MCRIP1; MCRIP2	4	https://www.aniseed.cnrs.fr/aniseed/gene/show_expression?unique_id=Cirobu.g00004643	https://www.aniseed.cnrs.fr/aniseed/gene/show_gene?unique_id=Cirobu.g00004643	http://ghost.zool.kyoto-u.ac.jp/cgi-bin/fordetailkh21.cgi?name=KH.C2.445;source=kh2013
3.62381e-59	0.556736	0.966	0.732	4.86859e-55	0	KH.C1.115	Cirobu.g00000168	RPS29	RPS29	5	https://www.aniseed.cnrs.fr/aniseed/gene/show_expression?unique_id=Cirobu.g00000168	https://www.aniseed.cnrs.fr/aniseed/gene/show_gene?unique_id=Cirobu.g00000168	http://ghost.zool.kyoto-u.ac.jp/cgi-bin/fordetailkh21.cgi?name=KH.C1.115;source=kh2013
3.83749e-59	0.686742	0.755	0.392	5.15567e-55	0	KH.C2.1000	Cirobu.g00004114	POLR2H	POLR2H	0	https://www.aniseed.cnrs.fr/aniseed/gene/show_expression?unique_id=Cirobu.g00004114	https://www.aniseed.cnrs.fr/aniseed/gene/show_gene?unique_id=Cirobu.g00004114	http://ghost.zool.kyoto-u.ac.jp/cgi-bin/fordetailkh21.cgi?name=KH.C2.1000;source=kh2013
8.80001e-59	0.65473	0.838	0.512	1.18228e-54	0	KH.C1.333	Cirobu.g00000563	RPL19	RPL19	4	https://www.aniseed.cnrs.fr/aniseed/gene/show_expression?unique_id=Cirobu.g00000563	https://www.aniseed.cnrs.fr/aniseed/gene/show_gene?unique_id=Cirobu.g00000563	http://ghost.zool.kyoto-u.ac.jp/cgi-bin/fordetailkh21.cgi?name=KH.C1.333;source=kh2013
1.47801e-58	0.812255	0.492	0.178	1.98571e-54	0	KH.C1.50	Cirobu.g00000745	KH2013:KH.C1.50_CHDH	CHDH	0	https://www.aniseed.cnrs.fr/aniseed/gene/show_expression?unique_id=Cirobu.g00000745	https://www.aniseed.cnrs.fr/aniseed/gene/show_gene?unique_id=Cirobu.g00000745	http://ghost.zool.kyoto-u.ac.jp/cgi-bin/fordetailkh21.cgi?name=KH.C1.50;source=kh2013
1.50246e-58	0.664241	0.811	0.473	2.01856e-54	0	KH.L4.32	Cirobu.g00012500	NHP2	NHP2; RPL7A; SNU13	1	https://www.aniseed.cnrs.fr/aniseed/gene/show_expression?unique_id=Cirobu.g00012500	https://www.aniseed.cnrs.fr/aniseed/gene/show_gene?unique_id=Cirobu.g00012500	http://ghost.zool.kyoto-u.ac.jp/cgi-bin/fordetailkh21.cgi?name=KH.L4.32;source=kh2013
1.54417e-58	0.76804	0.627	0.264	2.0746e-54	0	KH.C9.97	Cirobu.g00010495	KH2013:KH.C9.97_UNC93A	UNC93A; UNC93B1	0	https://www.aniseed.cnrs.fr/aniseed/gene/show_expression?unique_id=Cirobu.g00010495	https://www.aniseed.cnrs.fr/aniseed/gene/show_gene?unique_id=Cirobu.g00010495	http://ghost.zool.kyoto-u.ac.jp/cgi-bin/fordetailkh21.cgi?name=KH.C9.97;source=kh2013
2.21024e-58	-1.8809	0.047	0.457	2.96946e-54	0	KH.C12.650	Cirobu.g00003226	KH2013:KH.C12.650_TNR	FN1; TNC; TNR	2	https://www.aniseed.cnrs.fr/aniseed/gene/show_expression?unique_id=Cirobu.g00003226	https://www.aniseed.cnrs.fr/aniseed/gene/show_gene?unique_id=Cirobu.g00003226	http://ghost.zool.kyoto-u.ac.jp/cgi-bin/fordetailkh21.cgi?name=KH.C12.650;source=kh2013
3.44085e-58	0.594562	0.906	0.596	4.62278e-54	0	KH.L134.14	Cirobu.g00011078	KH2013:KH.L134.14	KH.L134.14	0	https://www.aniseed.cnrs.fr/aniseed/gene/show_expression?unique_id=Cirobu.g00011078	https://www.aniseed.cnrs.fr/aniseed/gene/show_gene?unique_id=Cirobu.g00011078	http://ghost.zool.kyoto-u.ac.jp/cgi-bin/fordetailkh21.cgi?name=KH.L134.14;source=kh2013
6.50132e-58	-1.89301	0.083	0.493	8.73452e-54	0	KH.L96.44	Cirobu.g00013388	MMP23B	KH.L96.44	5	https://www.aniseed.cnrs.fr/aniseed/gene/show_expression?unique_id=Cirobu.g00013388	https://www.aniseed.cnrs.fr/aniseed/gene/show_gene?unique_id=Cirobu.g00013388	http://ghost.zool.kyoto-u.ac.jp/cgi-bin/fordetailkh21.cgi?name=KH.L96.44;source=kh2013
8.7476e-58	-0.916236	0.706	0.9	1.17524e-53	0	KH.S521.4	Cirobu.g00014621	GABARAP	GABARAP; GABARAPL1; GABARAPL2	16	https://www.aniseed.cnrs.fr/aniseed/gene/show_expression?unique_id=Cirobu.g00014621	https://www.aniseed.cnrs.fr/aniseed/gene/show_gene?unique_id=Cirobu.g00014621	http://ghost.zool.kyoto-u.ac.jp/cgi-bin/fordetailkh21.cgi?name=KH.S521.4;source=kh2013
9.53185e-58	0.835661	0.431	0.138	1.2806e-53	0	KH.C3.343	Cirobu.g00005516	KH2013:KH.C3.343	KH.C3.343	1	https://www.aniseed.cnrs.fr/aniseed/gene/show_expression?unique_id=Cirobu.g00005516	https://www.aniseed.cnrs.fr/aniseed/gene/show_gene?unique_id=Cirobu.g00005516	http://ghost.zool.kyoto-u.ac.jp/cgi-bin/fordetailkh21.cgi?name=KH.C3.343;source=kh2013
9.95638e-58	1.25658	0.474	0.168	1.33764e-53	0	KH.C7.274	Cirobu.g00008105	KH2013:KH.C7.274	KH.C7.274	0	https://www.aniseed.cnrs.fr/aniseed/gene/show_expression?unique_id=Cirobu.g00008105	https://www.aniseed.cnrs.fr/aniseed/gene/show_gene?unique_id=Cirobu.g00008105	http://ghost.zool.kyoto-u.ac.jp/cgi-bin/fordetailkh21.cgi?name=KH.C7.274;source=kh2013
1.38544e-57	0.802986	0.292	0.058	1.86134e-53	0	KH.C11.418	Cirobu.g00002250	TRIM39/9	FSD1; TRIM39	0	https://www.aniseed.cnrs.fr/aniseed/gene/show_expression?unique_id=Cirobu.g00002250	https://www.aniseed.cnrs.fr/aniseed/gene/show_gene?unique_id=Cirobu.g00002250	http://ghost.zool.kyoto-u.ac.jp/cgi-bin/fordetailkh21.cgi?name=KH.C11.418;source=kh2013
1.41137e-57	-1.59899	0.063	0.47	1.89617e-53	0	KH.C9.3	Cirobu.g00009833	ZPD	GP2; TECTA; UMOD	5	https://www.aniseed.cnrs.fr/aniseed/gene/show_expression?unique_id=Cirobu.g00009833	https://www.aniseed.cnrs.fr/aniseed/gene/show_gene?unique_id=Cirobu.g00009833	http://ghost.zool.kyoto-u.ac.jp/cgi-bin/fordetailkh21.cgi?name=KH.C9.3;source=kh2013
1.80582e-57	0.872591	0.402	0.122	2.42612e-53	0	KH.C11.488	Cirobu.g00002323	PAX1/9	PAX1; PAX2; PAX9	10	https://www.aniseed.cnrs.fr/aniseed/gene/show_expression?unique_id=Cirobu.g00002323	https://www.aniseed.cnrs.fr/aniseed/gene/show_gene?unique_id=Cirobu.g00002323	http://ghost.zool.kyoto-u.ac.jp/cgi-bin/fordetailkh21.cgi?name=KH.C11.488;source=kh2013
2.47448e-57	0.423228	0.984	0.843	3.32447e-53	0	KH.S545.7	Cirobu.g00014661	VDAC1/2/3	VDAC1; VDAC2; VDAC3	13	https://www.aniseed.cnrs.fr/aniseed/gene/show_expression?unique_id=Cirobu.g00014661	https://www.aniseed.cnrs.fr/aniseed/gene/show_gene?unique_id=Cirobu.g00014661	http://ghost.zool.kyoto-u.ac.jp/cgi-bin/fordetailkh21.cgi?name=KH.S545.7;source=kh2013
3.16719e-57	0.723943	0.703	0.37	4.25512e-53	0	KH.C3.429	Cirobu.g00005608	HSPA9	HSPA5; HSPA8; HSPA9	4	https://www.aniseed.cnrs.fr/aniseed/gene/show_expression?unique_id=Cirobu.g00005608	https://www.aniseed.cnrs.fr/aniseed/gene/show_gene?unique_id=Cirobu.g00005608	http://ghost.zool.kyoto-u.ac.jp/cgi-bin/fordetailkh21.cgi?name=KH.C3.429;source=kh2013
8.32526e-57	-1.97063	0.144	0.526	1.1185e-52	0	KH.C1.212	Cirobu.g00000429	DPY19L1/2	DPY19L1; DPY19L2; DPY19L3	5	https://www.aniseed.cnrs.fr/aniseed/gene/show_expression?unique_id=Cirobu.g00000429	https://www.aniseed.cnrs.fr/aniseed/gene/show_gene?unique_id=Cirobu.g00000429	http://ghost.zool.kyoto-u.ac.jp/cgi-bin/fordetailkh21.cgi?name=KH.C1.212;source=kh2013
1.20987e-56	0.672789	0.789	0.45	1.62546e-52	0	KH.C7.392	Cirobu.g00008235	PFDN6	PFDN6	0	https://www.aniseed.cnrs.fr/aniseed/gene/show_expression?unique_id=Cirobu.g00008235	https://www.aniseed.cnrs.fr/aniseed/gene/show_gene?unique_id=Cirobu.g00008235	http://ghost.zool.kyoto-u.ac.jp/cgi-bin/fordetailkh21.cgi?name=KH.C7.392;source=kh2013
2.63687e-56	-1.00259	0.796	0.882	3.54264e-52	0	KH.C10.78	Cirobu.g00001880	KDELR/2	KDELR1; KDELR2; KDELR3	3	https://www.aniseed.cnrs.fr/aniseed/gene/show_expression?unique_id=Cirobu.g00001880	https://www.aniseed.cnrs.fr/aniseed/gene/show_gene?unique_id=Cirobu.g00001880	http://ghost.zool.kyoto-u.ac.jp/cgi-bin/fordetailkh21.cgi?name=KH.C10.78;source=kh2013
2.68028e-56	0.715397	0.717	0.368	3.60095e-52	0	KH.C3.213	Cirobu.g00005376	RANBP1	RANBP1; RANBP2; RGPD1	0	https://www.aniseed.cnrs.fr/aniseed/gene/show_expression?unique_id=Cirobu.g00005376	https://www.aniseed.cnrs.fr/aniseed/gene/show_gene?unique_id=Cirobu.g00005376	http://ghost.zool.kyoto-u.ac.jp/cgi-bin/fordetailkh21.cgi?name=KH.C3.213;source=kh2013
2.75304e-56	0.398133	0.825	0.469	3.69871e-52	0	KH.S390.1	Cirobu.g00014394	PTGES3	PTGES3; PTGES3L; PTGES3L-AARSD1	5	https://www.aniseed.cnrs.fr/aniseed/gene/show_expression?unique_id=Cirobu.g00014394	https://www.aniseed.cnrs.fr/aniseed/gene/show_gene?unique_id=Cirobu.g00014394	http://ghost.zool.kyoto-u.ac.jp/cgi-bin/fordetailkh21.cgi?name=KH.S390.1;source=kh2013
3.47378e-56	-1.88039	0.6	0.782	4.66702e-52	0	KH.C1.133	Cirobu.g00000341	KH2013:KH.C1.133_RCN1/3	CALU; RCN1; RCN3	6	https://www.aniseed.cnrs.fr/aniseed/gene/show_expression?unique_id=Cirobu.g00000341	https://www.aniseed.cnrs.fr/aniseed/gene/show_gene?unique_id=Cirobu.g00000341	http://ghost.zool.kyoto-u.ac.jp/cgi-bin/fordetailkh21.cgi?name=KH.C1.133;source=kh2013
6.54351e-56	0.695675	0.748	0.413	8.7912e-52	0	KH.C2.550	Cirobu.g00004760	POLR2D	POLR2D	0	https://www.aniseed.cnrs.fr/aniseed/gene/show_expression?unique_id=Cirobu.g00004760	https://www.aniseed.cnrs.fr/aniseed/gene/show_gene?unique_id=Cirobu.g00004760	http://ghost.zool.kyoto-u.ac.jp/cgi-bin/fordetailkh21.cgi?name=KH.C2.550;source=kh2013
2.53322e-55	0.459391	0.852	0.485	3.40338e-51	0	KH.L17.4	Cirobu.g00011738	PRDX1/2	PRDX1; PRDX2; PRDX4	8	https://www.aniseed.cnrs.fr/aniseed/gene/show_expression?unique_id=Cirobu.g00011738	https://www.aniseed.cnrs.fr/aniseed/gene/show_gene?unique_id=Cirobu.g00011738	http://ghost.zool.kyoto-u.ac.jp/cgi-bin/fordetailkh21.cgi?name=KH.L17.4;source=kh2013
3.38001e-55	0.675107	0.791	0.477	4.54104e-51	0	KH.C11.16	Cirobu.g00001970	BANF1	BANF1; BANF2	4	https://www.aniseed.cnrs.fr/aniseed/gene/show_expression?unique_id=Cirobu.g00001970	https://www.aniseed.cnrs.fr/aniseed/gene/show_gene?unique_id=Cirobu.g00001970	http://ghost.zool.kyoto-u.ac.jp/cgi-bin/fordetailkh21.cgi?name=KH.C11.16;source=kh2013
3.61594e-55	0.665739	0.71	0.355	4.85802e-51	0	KH.C2.46	Cirobu.g00004659	MCTS1/2	EIF2D; MCTS1	4	https://www.aniseed.cnrs.fr/aniseed/gene/show_expression?unique_id=Cirobu.g00004659	https://www.aniseed.cnrs.fr/aniseed/gene/show_gene?unique_id=Cirobu.g00004659	http://ghost.zool.kyoto-u.ac.jp/cgi-bin/fordetailkh21.cgi?name=KH.C2.46;source=kh2013
7.58014e-55	0.690613	0.926	0.693	1.01839e-50	0	KH.C1.29	Cirobu.g00000514	KH2013:KH.C1.29_EIF4EBP1	EIF4EBP1; EIF4EBP3	2	https://www.aniseed.cnrs.fr/aniseed/gene/show_expression?unique_id=Cirobu.g00000514	https://www.aniseed.cnrs.fr/aniseed/gene/show_gene?unique_id=Cirobu.g00000514	http://ghost.zool.kyoto-u.ac.jp/cgi-bin/fordetailkh21.cgi?name=KH.C1.29;source=kh2013
9.07028e-55	0.700774	0.748	0.427	1.21859e-50	0	KH.C1.11	Cirobu.g00000113	KH2013:KH.C1.11_HNRNPA1/3	HNRNPA1; HNRNPA1L2; HNRNPA3	6	https://www.aniseed.cnrs.fr/aniseed/gene/show_expression?unique_id=Cirobu.g00000113	https://www.aniseed.cnrs.fr/aniseed/gene/show_gene?unique_id=Cirobu.g00000113	http://ghost.zool.kyoto-u.ac.jp/cgi-bin/fordetailkh21.cgi?name=KH.C1.11;source=kh2013
1.61714e-54	0.763442	0.613	0.287	2.17263e-50	0	KH.C4.354	Cirobu.g00006438	MRPS17	AC092647.5; MRPS17	8	https://www.aniseed.cnrs.fr/aniseed/gene/show_expression?unique_id=Cirobu.g00006438	https://www.aniseed.cnrs.fr/aniseed/gene/show_gene?unique_id=Cirobu.g00006438	http://ghost.zool.kyoto-u.ac.jp/cgi-bin/fordetailkh21.cgi?name=KH.C4.354;source=kh2013
2.25186e-54	-1.15009	0.155	0.548	3.02537e-50	0	KH.S390.2	Cirobu.g00014398	RBMS1/2/3	RBMS1; RBMS2; RBMS3	2	https://www.aniseed.cnrs.fr/aniseed/gene/show_expression?unique_id=Cirobu.g00014398	https://www.aniseed.cnrs.fr/aniseed/gene/show_gene?unique_id=Cirobu.g00014398	http://ghost.zool.kyoto-u.ac.jp/cgi-bin/fordetailkh21.cgi?name=KH.S390.2;source=kh2013
4.33571e-54	0.813194	0.342	0.088	5.82503e-50	0	KH.C2.421	Cirobu.g00004618	ADMP	BMP2; BMP3; GDF6	28	https://www.aniseed.cnrs.fr/aniseed/gene/show_expression?unique_id=Cirobu.g00004618	https://www.aniseed.cnrs.fr/aniseed/gene/show_gene?unique_id=Cirobu.g00004618	http://ghost.zool.kyoto-u.ac.jp/cgi-bin/fordetailkh21.cgi?name=KH.C2.421;source=kh2013
4.66762e-54	-1.28114	0.056	0.447	6.27094e-50	0	KH.C8.24	Cirobu.g00008857	KH2013:KH.C8.24_TECTA	NID1; SNED1; TECTA	0	https://www.aniseed.cnrs.fr/aniseed/gene/show_expression?unique_id=Cirobu.g00008857	https://www.aniseed.cnrs.fr/aniseed/gene/show_gene?unique_id=Cirobu.g00008857	http://ghost.zool.kyoto-u.ac.jp/cgi-bin/fordetailkh21.cgi?name=KH.C8.24;source=kh2013
4.83336e-54	-1.09801	0.571	0.784	6.49363e-50	0	KH.C1.1040	Cirobu.g00000048	CG6770	KH.C1.1040	3	https://www.aniseed.cnrs.fr/aniseed/gene/show_expression?unique_id=Cirobu.g00000048	https://www.aniseed.cnrs.fr/aniseed/gene/show_gene?unique_id=Cirobu.g00000048	http://ghost.zool.kyoto-u.ac.jp/cgi-bin/fordetailkh21.cgi?name=KH.C1.1040;source=kh2013
4.90361e-54	-1.83986	0.175	0.547	6.58799e-50	0	KH.S1104.4	Cirobu.g00013590	Ci-gnrh-X;	KH.S1104.4	3	https://www.aniseed.cnrs.fr/aniseed/gene/show_expression?unique_id=Cirobu.g00013590	https://www.aniseed.cnrs.fr/aniseed/gene/show_gene?unique_id=Cirobu.g00013590	http://ghost.zool.kyoto-u.ac.jp/cgi-bin/fordetailkh21.cgi?name=KH.S1104.4;source=kh2013
1.59635e-53	0.673451	0.724	0.377	2.14469e-49	0	KH.L149.13	Cirobu.g00011333	DDX52	DDX4; DDX52	0	https://www.aniseed.cnrs.fr/aniseed/gene/show_expression?unique_id=Cirobu.g00011333	https://www.aniseed.cnrs.fr/aniseed/gene/show_gene?unique_id=Cirobu.g00011333	http://ghost.zool.kyoto-u.ac.jp/cgi-bin/fordetailkh21.cgi?name=KH.L149.13;source=kh2013
1.82095e-53	0.796258	0.692	0.379	2.44645e-49	0	KH.C2.839	Cirobu.g00005074	GSTZ1	GSTO1; GSTT1; GSTZ1	0	https://www.aniseed.cnrs.fr/aniseed/gene/show_expression?unique_id=Cirobu.g00005074	https://www.aniseed.cnrs.fr/aniseed/gene/show_gene?unique_id=Cirobu.g00005074	http://ghost.zool.kyoto-u.ac.jp/cgi-bin/fordetailkh21.cgi?name=KH.C2.839;source=kh2013
3.14348e-53	-1.28505	0.169	0.545	4.22327e-49	0	KH.C2.10	Cirobu.g00004112	HK1/2/3	HK1; HK2; HKDC1	6	https://www.aniseed.cnrs.fr/aniseed/gene/show_expression?unique_id=Cirobu.g00004112	https://www.aniseed.cnrs.fr/aniseed/gene/show_gene?unique_id=Cirobu.g00004112	http://ghost.zool.kyoto-u.ac.jp/cgi-bin/fordetailkh21.cgi?name=KH.C2.10;source=kh2013
4.03916e-53	-1.7535	0.285	0.625	5.42661e-49	0	KH.C2.140	Cirobu.g00004311	TMSB15B1/2	TMSB15B	9	https://www.aniseed.cnrs.fr/aniseed/gene/show_expression?unique_id=Cirobu.g00004311	https://www.aniseed.cnrs.fr/aniseed/gene/show_gene?unique_id=Cirobu.g00004311	http://ghost.zool.kyoto-u.ac.jp/cgi-bin/fordetailkh21.cgi?name=KH.C2.140;source=kh2013
5.73836e-53	0.698277	0.281	0.058	7.70949e-49	0	KH.C9.640	Cirobu.g00010207	KH2013:KH.C9.640	KH.C9.640	1	https://www.aniseed.cnrs.fr/aniseed/gene/show_expression?unique_id=Cirobu.g00010207	https://www.aniseed.cnrs.fr/aniseed/gene/show_gene?unique_id=Cirobu.g00010207	http://ghost.zool.kyoto-u.ac.jp/cgi-bin/fordetailkh21.cgi?name=KH.C9.640;source=kh2013
5.88394e-53	0.95371	0.445	0.159	7.90508e-49	0	KH.C4.547	Cirobu.g00006647	KH2013:KH.C4.547_BMP2/4	BMP2; BMP4; GDF5	18	https://www.aniseed.cnrs.fr/aniseed/gene/show_expression?unique_id=Cirobu.g00006647	https://www.aniseed.cnrs.fr/aniseed/gene/show_gene?unique_id=Cirobu.g00006647	http://ghost.zool.kyoto-u.ac.jp/cgi-bin/fordetailkh21.cgi?name=KH.C4.547;source=kh2013
6.82734e-53	0.803297	0.411	0.134	9.17253e-49	0	KH.C10.196	Cirobu.g00001396	KH2013:KH.C10.196	C6; C8A; C9	2	https://www.aniseed.cnrs.fr/aniseed/gene/show_expression?unique_id=Cirobu.g00001396	https://www.aniseed.cnrs.fr/aniseed/gene/show_gene?unique_id=Cirobu.g00001396	http://ghost.zool.kyoto-u.ac.jp/cgi-bin/fordetailkh21.cgi?name=KH.C10.196;source=kh2013
1.04069e-52	-1.8337	0.09	0.476	1.39817e-48	0	KH.C10.335	Cirobu.g00001547	KH2013:KH.C10.335_CALM1/2	CALM1; CALM3; CALML3	0	https://www.aniseed.cnrs.fr/aniseed/gene/show_expression?unique_id=Cirobu.g00001547	https://www.aniseed.cnrs.fr/aniseed/gene/show_gene?unique_id=Cirobu.g00001547	http://ghost.zool.kyoto-u.ac.jp/cgi-bin/fordetailkh21.cgi?name=KH.C10.335;source=kh2013
1.44824e-52	1.21872	0.721	0.439	1.94572e-48	0	KH.L116.49	Cirobu.g00010779	SPINK1/2	FSTL4; FSTL5; TMEFF2	0	https://www.aniseed.cnrs.fr/aniseed/gene/show_expression?unique_id=Cirobu.g00010779	https://www.aniseed.cnrs.fr/aniseed/gene/show_gene?unique_id=Cirobu.g00010779	http://ghost.zool.kyoto-u.ac.jp/cgi-bin/fordetailkh21.cgi?name=KH.L116.49;source=kh2013
1.86312e-52	0.648727	0.735	0.391	2.50311e-48	0	KH.S115.10	Cirobu.g00013630	RPF2	RPF2	0	https://www.aniseed.cnrs.fr/aniseed/gene/show_expression?unique_id=Cirobu.g00013630	https://www.aniseed.cnrs.fr/aniseed/gene/show_gene?unique_id=Cirobu.g00013630	http://ghost.zool.kyoto-u.ac.jp/cgi-bin/fordetailkh21.cgi?name=KH.S115.10;source=kh2013
2.18063e-52	-1.24828	0.02	0.398	2.92968e-48	0	KH.L18.100	Cirobu.g00011904	CSH1	A4GNT	4	https://www.aniseed.cnrs.fr/aniseed/gene/show_expression?unique_id=Cirobu.g00011904	https://www.aniseed.cnrs.fr/aniseed/gene/show_gene?unique_id=Cirobu.g00011904	http://ghost.zool.kyoto-u.ac.jp/cgi-bin/fordetailkh21.cgi?name=KH.L18.100;source=kh2013
2.41167e-52	0.600935	0.829	0.498	3.24008e-48	0	KH.C5.108	Cirobu.g00006966	KH2013:KH.C5.108_EEF2	EEF2; EFL1; EFTUD2	11	https://www.aniseed.cnrs.fr/aniseed/gene/show_expression?unique_id=Cirobu.g00006966	https://www.aniseed.cnrs.fr/aniseed/gene/show_gene?unique_id=Cirobu.g00006966	http://ghost.zool.kyoto-u.ac.jp/cgi-bin/fordetailkh21.cgi?name=KH.C5.108;source=kh2013
2.73287e-52	0.615373	0.793	0.467	3.67161e-48	0	KH.C1.287	Cirobu.g00000511	EIF4A1/2	EIF4A1; EIF4A2; EIF4A3	14	https://www.aniseed.cnrs.fr/aniseed/gene/show_expression?unique_id=Cirobu.g00000511	https://www.aniseed.cnrs.fr/aniseed/gene/show_gene?unique_id=Cirobu.g00000511	http://ghost.zool.kyoto-u.ac.jp/cgi-bin/fordetailkh21.cgi?name=KH.C1.287;source=kh2013
2.73468e-52	0.730979	0.596	0.28	3.67404e-48	0	KH.C4.619	Cirobu.g00006725	NAP1L1/4	NAP1L1; NAP1L4	10	https://www.aniseed.cnrs.fr/aniseed/gene/show_expression?unique_id=Cirobu.g00006725	https://www.aniseed.cnrs.fr/aniseed/gene/show_gene?unique_id=Cirobu.g00006725	http://ghost.zool.kyoto-u.ac.jp/cgi-bin/fordetailkh21.cgi?name=KH.C4.619;source=kh2013
3.57185e-52	-1.35262	0.036	0.419	4.79878e-48	0	KH.C7.581	Cirobu.g00008441	KH2013:KH.C7.581_B4GALT1	B4GALT1; B4GALT2; B4GALT4	4	https://www.aniseed.cnrs.fr/aniseed/gene/show_expression?unique_id=Cirobu.g00008441	https://www.aniseed.cnrs.fr/aniseed/gene/show_gene?unique_id=Cirobu.g00008441	http://ghost.zool.kyoto-u.ac.jp/cgi-bin/fordetailkh21.cgi?name=KH.C7.581;source=kh2013
5.09364e-52	-1.09936	0.353	0.665	6.84331e-48	0	KH.C4.183	Cirobu.g00006253	C4ORF34	ASIC2; ASIC3; ASIC5	2	https://www.aniseed.cnrs.fr/aniseed/gene/show_expression?unique_id=Cirobu.g00006253	https://www.aniseed.cnrs.fr/aniseed/gene/show_gene?unique_id=Cirobu.g00006253	http://ghost.zool.kyoto-u.ac.jp/cgi-bin/fordetailkh21.cgi?name=KH.C4.183;source=kh2013
6.52858e-52	-1.75443	0.031	0.408	8.77115e-48	0	KH.C1.158	Cirobu.g00000368	GSH1	GCLC	0	https://www.aniseed.cnrs.fr/aniseed/gene/show_expression?unique_id=Cirobu.g00000368	https://www.aniseed.cnrs.fr/aniseed/gene/show_gene?unique_id=Cirobu.g00000368	http://ghost.zool.kyoto-u.ac.jp/cgi-bin/fordetailkh21.cgi?name=KH.C1.158;source=kh2013
9.53422e-52	0.615302	0.742	0.397	1.28092e-47	0	KH.C6.132	Cirobu.g00007650	PHB2	PHB; PHB2	4	https://www.aniseed.cnrs.fr/aniseed/gene/show_expression?unique_id=Cirobu.g00007650	https://www.aniseed.cnrs.fr/aniseed/gene/show_gene?unique_id=Cirobu.g00007650	http://ghost.zool.kyoto-u.ac.jp/cgi-bin/fordetailkh21.cgi?name=KH.C6.132;source=kh2013
2.50814e-51	-2.25697	0.164	0.524	3.36968e-47	0	KH.S1366.1	Cirobu.g00013825	KH2013:KH.S1366.1	KH.S1366.1	3	https://www.aniseed.cnrs.fr/aniseed/gene/show_expression?unique_id=Cirobu.g00013825	https://www.aniseed.cnrs.fr/aniseed/gene/show_gene?unique_id=Cirobu.g00013825	http://ghost.zool.kyoto-u.ac.jp/cgi-bin/fordetailkh21.cgi?name=KH.S1366.1;source=kh2013
4.08835e-51	0.561253	0.906	0.678	5.49269e-47	0	KH.C5.15	Cirobu.g00007011	USMG5	ATP5MD	0	https://www.aniseed.cnrs.fr/aniseed/gene/show_expression?unique_id=Cirobu.g00007011	https://www.aniseed.cnrs.fr/aniseed/gene/show_gene?unique_id=Cirobu.g00007011	http://ghost.zool.kyoto-u.ac.jp/cgi-bin/fordetailkh21.cgi?name=KH.C5.15;source=kh2013
6.69684e-51	0.711249	0.503	0.202	8.9972e-47	0	KH.C6.18	Cirobu.g00007702	CCDC58	CCDC58	0	https://www.aniseed.cnrs.fr/aniseed/gene/show_expression?unique_id=Cirobu.g00007702	https://www.aniseed.cnrs.fr/aniseed/gene/show_gene?unique_id=Cirobu.g00007702	http://ghost.zool.kyoto-u.ac.jp/cgi-bin/fordetailkh21.cgi?name=KH.C6.18;source=kh2013
7.47623e-51	-1.45707	0.119	0.493	1.00443e-46	0	KH.C10.40	Cirobu.g00001618	PSAT1	PSAT1	0	https://www.aniseed.cnrs.fr/aniseed/gene/show_expression?unique_id=Cirobu.g00001618	https://www.aniseed.cnrs.fr/aniseed/gene/show_gene?unique_id=Cirobu.g00001618	http://ghost.zool.kyoto-u.ac.jp/cgi-bin/fordetailkh21.cgi?name=KH.C10.40;source=kh2013
8.24654e-51	0.628271	0.804	0.505	1.10792e-46	0	KH.C4.750	Cirobu.g00006871	KH2013:KH.C4.750_GLRX2	GLRX; GLRX2; TXNRD3	4	https://www.aniseed.cnrs.fr/aniseed/gene/show_expression?unique_id=Cirobu.g00006871	https://www.aniseed.cnrs.fr/aniseed/gene/show_gene?unique_id=Cirobu.g00006871	http://ghost.zool.kyoto-u.ac.jp/cgi-bin/fordetailkh21.cgi?name=KH.C4.750;source=kh2013
9.60556e-51	0.386886	0.996	0.888	1.29051e-46	0	KH.C5.25	Cirobu.g00007120	KH2013:KH.C5.25_SLC25A4/5/6	SLC25A4; SLC25A5; SLC25A6	4	https://www.aniseed.cnrs.fr/aniseed/gene/show_expression?unique_id=Cirobu.g00007120	https://www.aniseed.cnrs.fr/aniseed/gene/show_gene?unique_id=Cirobu.g00007120	http://ghost.zool.kyoto-u.ac.jp/cgi-bin/fordetailkh21.cgi?name=KH.C5.25;source=kh2013
9.91684e-51	-2.40326	0.218	0.555	1.33233e-46	0	KH.S345.1	Cirobu.g00014329	KH2013:KH.S345.1	KH.S345.1	8	https://www.aniseed.cnrs.fr/aniseed/gene/show_expression?unique_id=Cirobu.g00014329	https://www.aniseed.cnrs.fr/aniseed/gene/show_gene?unique_id=Cirobu.g00014329	http://ghost.zool.kyoto-u.ac.jp/cgi-bin/fordetailkh21.cgi?name=KH.S345.1;source=kh2013
1.36723e-50	-1.36865	0.043	0.415	1.83687e-46	0	KH.C10.144	Cirobu.g00001343	KH2013:KH.C10.144	F11; KLKB1; TMPRSS2	14	https://www.aniseed.cnrs.fr/aniseed/gene/show_expression?unique_id=Cirobu.g00001343	https://www.aniseed.cnrs.fr/aniseed/gene/show_gene?unique_id=Cirobu.g00001343	http://ghost.zool.kyoto-u.ac.jp/cgi-bin/fordetailkh21.cgi?name=KH.C10.144;source=kh2013
2.0166e-50	0.681892	0.742	0.434	2.7093e-46	0	KH.C8.20	Cirobu.g00008813	RPL38	RPL38	1	https://www.aniseed.cnrs.fr/aniseed/gene/show_expression?unique_id=Cirobu.g00008813	https://www.aniseed.cnrs.fr/aniseed/gene/show_gene?unique_id=Cirobu.g00008813	http://ghost.zool.kyoto-u.ac.jp/cgi-bin/fordetailkh21.cgi?name=KH.C8.20;source=kh2013
2.05392e-50	0.705264	0.598	0.279	2.75944e-46	0	KH.L116.61	Cirobu.g00010793	PRMT1/8	PRMT1; PRMT3; PRMT8	0	https://www.aniseed.cnrs.fr/aniseed/gene/show_expression?unique_id=Cirobu.g00010793	https://www.aniseed.cnrs.fr/aniseed/gene/show_gene?unique_id=Cirobu.g00010793	http://ghost.zool.kyoto-u.ac.jp/cgi-bin/fordetailkh21.cgi?name=KH.L116.61;source=kh2013
2.28217e-50	0.932664	0.515	0.218	3.0661e-46	0	KH.S725.5	Cirobu.g00014975	KH2013:KH.S725.5	KH.S725.5	0	https://www.aniseed.cnrs.fr/aniseed/gene/show_expression?unique_id=Cirobu.g00014975	https://www.aniseed.cnrs.fr/aniseed/gene/show_gene?unique_id=Cirobu.g00014975	http://ghost.zool.kyoto-u.ac.jp/cgi-bin/fordetailkh21.cgi?name=KH.S725.5;source=kh2013
4.16017e-50	0.648967	0.737	0.404	5.58919e-46	0	KH.C7.310	Cirobu.g00008146	KH2013:KH.C7.310	TOMM7	8	https://www.aniseed.cnrs.fr/aniseed/gene/show_expression?unique_id=Cirobu.g00008146	https://www.aniseed.cnrs.fr/aniseed/gene/show_gene?unique_id=Cirobu.g00008146	http://ghost.zool.kyoto-u.ac.jp/cgi-bin/fordetailkh21.cgi?name=KH.C7.310;source=kh2013
5.87396e-50	0.767812	0.452	0.168	7.89167e-46	0	KH.S1012.1	Cirobu.g00013494	SOD1	SOD1	5	https://www.aniseed.cnrs.fr/aniseed/gene/show_expression?unique_id=Cirobu.g00013494	https://www.aniseed.cnrs.fr/aniseed/gene/show_gene?unique_id=Cirobu.g00013494	http://ghost.zool.kyoto-u.ac.jp/cgi-bin/fordetailkh21.cgi?name=KH.S1012.1;source=kh2013
8.632e-50	0.635787	0.658	0.323	1.15971e-45	0	KH.C10.360	Cirobu.g00001575	HIS-12/21/26/3/30/33/35/43/47/53/57/61/65/68/7	H2AFJ; H2AFX; HIST2H2AC	8	https://www.aniseed.cnrs.fr/aniseed/gene/show_expression?unique_id=Cirobu.g00001575	https://www.aniseed.cnrs.fr/aniseed/gene/show_gene?unique_id=Cirobu.g00001575	http://ghost.zool.kyoto-u.ac.jp/cgi-bin/fordetailkh21.cgi?name=KH.C10.360;source=kh2013
2.4653e-49	-0.766288	0.897	0.931	3.31212e-45	0	KH.S546.3	Cirobu.g00014667	KH2013:KH.S546.3	KH.S546.3	6	https://www.aniseed.cnrs.fr/aniseed/gene/show_expression?unique_id=Cirobu.g00014667	https://www.aniseed.cnrs.fr/aniseed/gene/show_gene?unique_id=Cirobu.g00014667	http://ghost.zool.kyoto-u.ac.jp/cgi-bin/fordetailkh21.cgi?name=KH.S546.3;source=kh2013
3.09122e-49	-1.24716	0.027	0.394	4.15306e-45	0	KH.C5.240	Cirobu.g00007111	KH2013:KH.C5.240_LRP5/8	LRP4; LRP6	9	https://www.aniseed.cnrs.fr/aniseed/gene/show_expression?unique_id=Cirobu.g00007111	https://www.aniseed.cnrs.fr/aniseed/gene/show_gene?unique_id=Cirobu.g00007111	http://ghost.zool.kyoto-u.ac.jp/cgi-bin/fordetailkh21.cgi?name=KH.C5.240;source=kh2013
4.33756e-49	0.541817	0.667	0.299	5.82751e-45	0	KH.C9.500	Cirobu.g00010053	Ci-tune	KH.C9.500	7	https://www.aniseed.cnrs.fr/aniseed/gene/show_expression?unique_id=Cirobu.g00010053	https://www.aniseed.cnrs.fr/aniseed/gene/show_gene?unique_id=Cirobu.g00010053	http://ghost.zool.kyoto-u.ac.jp/cgi-bin/fordetailkh21.cgi?name=KH.C9.500;source=kh2013
4.36936e-49	0.511455	0.892	0.634	5.87024e-45	0	KH.S696.5	Cirobu.g00014951	DYNLL2	DNAL4; DYNLL1; DYNLL2	7	https://www.aniseed.cnrs.fr/aniseed/gene/show_expression?unique_id=Cirobu.g00014951	https://www.aniseed.cnrs.fr/aniseed/gene/show_gene?unique_id=Cirobu.g00014951	http://ghost.zool.kyoto-u.ac.jp/cgi-bin/fordetailkh21.cgi?name=KH.S696.5;source=kh2013
5.42026e-49	-0.928024	0.391	0.698	7.28212e-45	0	KH.L149.28	Cirobu.g00011349	PLSCR1/2	PLSCR1; PLSCR3; PLSCR5	1	https://www.aniseed.cnrs.fr/aniseed/gene/show_expression?unique_id=Cirobu.g00011349	https://www.aniseed.cnrs.fr/aniseed/gene/show_gene?unique_id=Cirobu.g00011349	http://ghost.zool.kyoto-u.ac.jp/cgi-bin/fordetailkh21.cgi?name=KH.L149.28;source=kh2013
8.00824e-49	0.670019	0.654	0.338	1.07591e-44	0	KH.S590.2	Cirobu.g00014744	TOMM20	TOMM20; TOMM20L	4	https://www.aniseed.cnrs.fr/aniseed/gene/show_expression?unique_id=Cirobu.g00014744	https://www.aniseed.cnrs.fr/aniseed/gene/show_gene?unique_id=Cirobu.g00014744	http://ghost.zool.kyoto-u.ac.jp/cgi-bin/fordetailkh21.cgi?name=KH.S590.2;source=kh2013
9.48708e-49	-1.53131	0.076	0.444	1.27459e-44	0	KH.S1914.1	Cirobu.g00014130	KH2013:KH.S1914.1	KH.S1914.1	0	https://www.aniseed.cnrs.fr/aniseed/gene/show_expression?unique_id=Cirobu.g00014130	https://www.aniseed.cnrs.fr/aniseed/gene/show_gene?unique_id=Cirobu.g00014130	http://ghost.zool.kyoto-u.ac.jp/cgi-bin/fordetailkh21.cgi?name=KH.S1914.1;source=kh2013
1.28075e-48	0.66681	0.638	0.329	1.72068e-44	0	KH.C14.115	Cirobu.g00003523	KH2013:KH.C14.115_SBP1	SRSF12; SRSF3; SRSF7	13	https://www.aniseed.cnrs.fr/aniseed/gene/show_expression?unique_id=Cirobu.g00003523	https://www.aniseed.cnrs.fr/aniseed/gene/show_gene?unique_id=Cirobu.g00003523	http://ghost.zool.kyoto-u.ac.jp/cgi-bin/fordetailkh21.cgi?name=KH.C14.115;source=kh2013
1.61123e-48	-1.51327	0.045	0.405	2.16469e-44	0	KH.C9.20	Cirobu.g00009724	KH2013:KH.C9.20	KH.C9.20	0	https://www.aniseed.cnrs.fr/aniseed/gene/show_expression?unique_id=Cirobu.g00009724	https://www.aniseed.cnrs.fr/aniseed/gene/show_gene?unique_id=Cirobu.g00009724	http://ghost.zool.kyoto-u.ac.jp/cgi-bin/fordetailkh21.cgi?name=KH.C9.20;source=kh2013
1.74317e-48	-1.30385	0.038	0.398	2.34195e-44	0	KH.L122.13	Cirobu.g00010892	KH2013:KH.L122.13_XBP1	JUNB; JUND; XBP1	10	https://www.aniseed.cnrs.fr/aniseed/gene/show_expression?unique_id=Cirobu.g00010892	https://www.aniseed.cnrs.fr/aniseed/gene/show_gene?unique_id=Cirobu.g00010892	http://ghost.zool.kyoto-u.ac.jp/cgi-bin/fordetailkh21.cgi?name=KH.L122.13;source=kh2013
3.10172e-48	-1.15552	0.036	0.4	4.16716e-44	0	KH.C9.157	Cirobu.g00009676	KH2013:KH.C9.157	KH.C9.157	0	https://www.aniseed.cnrs.fr/aniseed/gene/show_expression?unique_id=Cirobu.g00009676	https://www.aniseed.cnrs.fr/aniseed/gene/show_gene?unique_id=Cirobu.g00009676	http://ghost.zool.kyoto-u.ac.jp/cgi-bin/fordetailkh21.cgi?name=KH.C9.157;source=kh2013
3.50188e-48	0.505199	0.93	0.716	4.70478e-44	0	KH.C9.396	Cirobu.g00009937	EIF1B	EIF1; EIF1B	9	https://www.aniseed.cnrs.fr/aniseed/gene/show_expression?unique_id=Cirobu.g00009937	https://www.aniseed.cnrs.fr/aniseed/gene/show_gene?unique_id=Cirobu.g00009937	http://ghost.zool.kyoto-u.ac.jp/cgi-bin/fordetailkh21.cgi?name=KH.C9.396;source=kh2013
4.21361e-48	0.729169	0.622	0.315	5.66098e-44	0	KH.L116.36	Cirobu.g00010766	NVL	NVL; SPATA5; VCP	0	https://www.aniseed.cnrs.fr/aniseed/gene/show_expression?unique_id=Cirobu.g00010766	https://www.aniseed.cnrs.fr/aniseed/gene/show_gene?unique_id=Cirobu.g00010766	http://ghost.zool.kyoto-u.ac.jp/cgi-bin/fordetailkh21.cgi?name=KH.L116.36;source=kh2013
8.43636e-48	0.60788	0.811	0.501	1.13343e-43	0	KH.L95.18	Cirobu.g00013324	DUT/1	DUT	0	https://www.aniseed.cnrs.fr/aniseed/gene/show_expression?unique_id=Cirobu.g00013324	https://www.aniseed.cnrs.fr/aniseed/gene/show_gene?unique_id=Cirobu.g00013324	http://ghost.zool.kyoto-u.ac.jp/cgi-bin/fordetailkh21.cgi?name=KH.L95.18;source=kh2013
9.59987e-48	-1.13171	0.034	0.393	1.28974e-43	0	KH.L96.108	Cirobu.g00013345	KH2013:KH.L96.108_MUP1/3	SLC7A6; SLC7A7; SLC7A9	0	https://www.aniseed.cnrs.fr/aniseed/gene/show_expression?unique_id=Cirobu.g00013345	https://www.aniseed.cnrs.fr/aniseed/gene/show_gene?unique_id=Cirobu.g00013345	http://ghost.zool.kyoto-u.ac.jp/cgi-bin/fordetailkh21.cgi?name=KH.L96.108;source=kh2013
1.22734e-47	0.496799	0.937	0.697	1.64893e-43	0	KH.C3.498	Cirobu.g00005681	KH2013:KH.C3.498	KH.C3.498	4	https://www.aniseed.cnrs.fr/aniseed/gene/show_expression?unique_id=Cirobu.g00005681	https://www.aniseed.cnrs.fr/aniseed/gene/show_gene?unique_id=Cirobu.g00005681	http://ghost.zool.kyoto-u.ac.jp/cgi-bin/fordetailkh21.cgi?name=KH.C3.498;source=kh2013
2.35573e-47	0.636936	0.73	0.42	3.16493e-43	0	KH.C13.179	Cirobu.g00003397	RRP7A	RRP7A	6	https://www.aniseed.cnrs.fr/aniseed/gene/show_expression?unique_id=Cirobu.g00003397	https://www.aniseed.cnrs.fr/aniseed/gene/show_gene?unique_id=Cirobu.g00003397	http://ghost.zool.kyoto-u.ac.jp/cgi-bin/fordetailkh21.cgi?name=KH.C13.179;source=kh2013
2.91715e-47	-3.16316	0.719	0.839	3.91919e-43	0	KH.C11.454	Cirobu.g00002288	KH2013:KH.C11.454	TFF1	16	https://www.aniseed.cnrs.fr/aniseed/gene/show_expression?unique_id=Cirobu.g00002288	https://www.aniseed.cnrs.fr/aniseed/gene/show_gene?unique_id=Cirobu.g00002288	http://ghost.zool.kyoto-u.ac.jp/cgi-bin/fordetailkh21.cgi?name=KH.C11.454;source=kh2013
5.20899e-47	-1.05033	0.216	0.571	6.99827e-43	0	KH.C4.94	Cirobu.g00006951	SI:CH211-202H22.8/9	CDIP1; LITAF	4	https://www.aniseed.cnrs.fr/aniseed/gene/show_expression?unique_id=Cirobu.g00006951	https://www.aniseed.cnrs.fr/aniseed/gene/show_gene?unique_id=Cirobu.g00006951	http://ghost.zool.kyoto-u.ac.jp/cgi-bin/fordetailkh21.cgi?name=KH.C4.94;source=kh2013
5.49648e-47	-1.97517	0.108	0.46	7.38452e-43	0	KH.C1.802	Cirobu.g00001077	KH2013:KH.C1.802_MATN1	COL12A1; COL14A1; COL20A1	2	https://www.aniseed.cnrs.fr/aniseed/gene/show_expression?unique_id=Cirobu.g00001077	https://www.aniseed.cnrs.fr/aniseed/gene/show_gene?unique_id=Cirobu.g00001077	http://ghost.zool.kyoto-u.ac.jp/cgi-bin/fordetailkh21.cgi?name=KH.C1.802;source=kh2013
6.75392e-47	0.639351	0.748	0.451	9.07389e-43	0	KH.C1.994	Cirobu.g00001288	SNRNP35/70	RBMXL3; SNRNP35; SNRNP70	4	https://www.aniseed.cnrs.fr/aniseed/gene/show_expression?unique_id=Cirobu.g00001288	https://www.aniseed.cnrs.fr/aniseed/gene/show_gene?unique_id=Cirobu.g00001288	http://ghost.zool.kyoto-u.ac.jp/cgi-bin/fordetailkh21.cgi?name=KH.C1.994;source=kh2013
7.34673e-47	-1.50041	0.288	0.606	9.87034e-43	0	KH.C9.810	Cirobu.g00010395	GORAB	GORAB	0	https://www.aniseed.cnrs.fr/aniseed/gene/show_expression?unique_id=Cirobu.g00010395	https://www.aniseed.cnrs.fr/aniseed/gene/show_gene?unique_id=Cirobu.g00010395	http://ghost.zool.kyoto-u.ac.jp/cgi-bin/fordetailkh21.cgi?name=KH.C9.810;source=kh2013
8.21489e-47	0.607791	0.787	0.5	1.10367e-42	0	KH.C3.587	Cirobu.g00005778	RPN6	COPS2; COPS4; PSMD11	9	https://www.aniseed.cnrs.fr/aniseed/gene/show_expression?unique_id=Cirobu.g00005778	https://www.aniseed.cnrs.fr/aniseed/gene/show_gene?unique_id=Cirobu.g00005778	http://ghost.zool.kyoto-u.ac.jp/cgi-bin/fordetailkh21.cgi?name=KH.C3.587;source=kh2013
8.41476e-47	-1.1891	0.027	0.379	1.13052e-42	0	KH.C11.394	Cirobu.g00002224	KH2013:KH.C11.394	KH.C11.394	0	https://www.aniseed.cnrs.fr/aniseed/gene/show_expression?unique_id=Cirobu.g00002224	https://www.aniseed.cnrs.fr/aniseed/gene/show_gene?unique_id=Cirobu.g00002224	http://ghost.zool.kyoto-u.ac.jp/cgi-bin/fordetailkh21.cgi?name=KH.C11.394;source=kh2013
9.74342e-47	0.705122	0.524	0.225	1.30903e-42	0	KH.L93.6	Cirobu.g00013311	NOP5/58	NOP56; NOP58; PRPF31	6	https://www.aniseed.cnrs.fr/aniseed/gene/show_expression?unique_id=Cirobu.g00013311	https://www.aniseed.cnrs.fr/aniseed/gene/show_gene?unique_id=Cirobu.g00013311	http://ghost.zool.kyoto-u.ac.jp/cgi-bin/fordetailkh21.cgi?name=KH.L93.6;source=kh2013
9.97683e-47	0.657215	0.652	0.322	1.34039e-42	0	KH.C8.627	Cirobu.g00009278	EBNA1BP2	EBNA1BP2	0	https://www.aniseed.cnrs.fr/aniseed/gene/show_expression?unique_id=Cirobu.g00009278	https://www.aniseed.cnrs.fr/aniseed/gene/show_gene?unique_id=Cirobu.g00009278	http://ghost.zool.kyoto-u.ac.jp/cgi-bin/fordetailkh21.cgi?name=KH.C8.627;source=kh2013
1.46345e-46	0.575185	0.757	0.453	1.96614e-42	0	KH.C1.264	Cirobu.g00000486	YBX1/2	YBX1; YBX2; YBX3	20	https://www.aniseed.cnrs.fr/aniseed/gene/show_expression?unique_id=Cirobu.g00000486	https://www.aniseed.cnrs.fr/aniseed/gene/show_gene?unique_id=Cirobu.g00000486	http://ghost.zool.kyoto-u.ac.jp/cgi-bin/fordetailkh21.cgi?name=KH.C1.264;source=kh2013
1.71577e-46	-1.13843	0.058	0.416	2.30514e-42	0	KH.L8.1	Cirobu.g00013097	KH2013:KH.L8.1	ESRP1; ESRP2; HNRNPH2	0	https://www.aniseed.cnrs.fr/aniseed/gene/show_expression?unique_id=Cirobu.g00013097	https://www.aniseed.cnrs.fr/aniseed/gene/show_gene?unique_id=Cirobu.g00013097	http://ghost.zool.kyoto-u.ac.jp/cgi-bin/fordetailkh21.cgi?name=KH.L8.1;source=kh2013
4.06822e-46	0.674518	0.555	0.254	5.46565e-42	0	KH.L40.6	Cirobu.g00012557	NOLC1	TCOF1	1	https://www.aniseed.cnrs.fr/aniseed/gene/show_expression?unique_id=Cirobu.g00012557	https://www.aniseed.cnrs.fr/aniseed/gene/show_gene?unique_id=Cirobu.g00012557	http://ghost.zool.kyoto-u.ac.jp/cgi-bin/fordetailkh21.cgi?name=KH.L40.6;source=kh2013
4.99725e-46	-1.0003	0.265	0.607	6.71381e-42	0	KH.C8.66	Cirobu.g00009314	TMEM59L	TMEM59; TMEM59L	0	https://www.aniseed.cnrs.fr/aniseed/gene/show_expression?unique_id=Cirobu.g00009314	https://www.aniseed.cnrs.fr/aniseed/gene/show_gene?unique_id=Cirobu.g00009314	http://ghost.zool.kyoto-u.ac.jp/cgi-bin/fordetailkh21.cgi?name=KH.C8.66;source=kh2013
5.025e-46	-1.211	0.036	0.387	6.75109e-42	0	KH.L63.13	Cirobu.g00012890	RP11-1280I22.1	MZB1	0	https://www.aniseed.cnrs.fr/aniseed/gene/show_expression?unique_id=Cirobu.g00012890	https://www.aniseed.cnrs.fr/aniseed/gene/show_gene?unique_id=Cirobu.g00012890	http://ghost.zool.kyoto-u.ac.jp/cgi-bin/fordetailkh21.cgi?name=KH.L63.13;source=kh2013
8.00656e-46	0.679135	0.699	0.394	1.07568e-41	0	KH.C8.270	Cirobu.g00008891	TBCA	TBCA	0	https://www.aniseed.cnrs.fr/aniseed/gene/show_expression?unique_id=Cirobu.g00008891	https://www.aniseed.cnrs.fr/aniseed/gene/show_gene?unique_id=Cirobu.g00008891	http://ghost.zool.kyoto-u.ac.jp/cgi-bin/fordetailkh21.cgi?name=KH.C8.270;source=kh2013
9.2288e-46	0.625442	0.681	0.352	1.23989e-41	0	KH.C7.82	Cirobu.g00008682	EIF3I	DAW1; EIF3I; STRAP	5	https://www.aniseed.cnrs.fr/aniseed/gene/show_expression?unique_id=Cirobu.g00008682	https://www.aniseed.cnrs.fr/aniseed/gene/show_gene?unique_id=Cirobu.g00008682	http://ghost.zool.kyoto-u.ac.jp/cgi-bin/fordetailkh21.cgi?name=KH.C7.82;source=kh2013
1.01505e-45	0.673496	0.294	0.075	1.36372e-41	0	KH.C1.808	Cirobu.g00001083	KH2013:KH.C1.808_LIM2	LIM2	0	https://www.aniseed.cnrs.fr/aniseed/gene/show_expression?unique_id=Cirobu.g00001083	https://www.aniseed.cnrs.fr/aniseed/gene/show_gene?unique_id=Cirobu.g00001083	http://ghost.zool.kyoto-u.ac.jp/cgi-bin/fordetailkh21.cgi?name=KH.C1.808;source=kh2013
1.23188e-45	-1.06927	0.022	0.367	1.65503e-41	0	KH.C1.602	Cirobu.g00000856	KH2013:KH.C1.602_BPIFB2/3/4/6	BPI; BPIFB4; BPIFC	5	https://www.aniseed.cnrs.fr/aniseed/gene/show_expression?unique_id=Cirobu.g00000856	https://www.aniseed.cnrs.fr/aniseed/gene/show_gene?unique_id=Cirobu.g00000856	http://ghost.zool.kyoto-u.ac.jp/cgi-bin/fordetailkh21.cgi?name=KH.C1.602;source=kh2013
1.40942e-45	0.627174	0.737	0.411	1.89355e-41	0	KH.C4.110	Cirobu.g00006176	TIMM8A/1/2	TIMM13; TIMM8A; TIMM8B	13	https://www.aniseed.cnrs.fr/aniseed/gene/show_expression?unique_id=Cirobu.g00006176	https://www.aniseed.cnrs.fr/aniseed/gene/show_gene?unique_id=Cirobu.g00006176	http://ghost.zool.kyoto-u.ac.jp/cgi-bin/fordetailkh21.cgi?name=KH.C4.110;source=kh2013
1.44216e-45	0.560431	0.802	0.53	1.93754e-41	0	KH.L13.27	Cirobu.g00010996	PDIA3	P4HB; PDIA3; PDIA4	4	https://www.aniseed.cnrs.fr/aniseed/gene/show_expression?unique_id=Cirobu.g00010996	https://www.aniseed.cnrs.fr/aniseed/gene/show_gene?unique_id=Cirobu.g00010996	http://ghost.zool.kyoto-u.ac.jp/cgi-bin/fordetailkh21.cgi?name=KH.L13.27;source=kh2013
2.45237e-45	-1.0616	0.025	0.368	3.29475e-41	0	KH.C8.489	Cirobu.g00009128	KH2013:KH.C8.489_SI:DKEY-29D8.3	KH.C8.489	0	https://www.aniseed.cnrs.fr/aniseed/gene/show_expression?unique_id=Cirobu.g00009128	https://www.aniseed.cnrs.fr/aniseed/gene/show_gene?unique_id=Cirobu.g00009128	http://ghost.zool.kyoto-u.ac.jp/cgi-bin/fordetailkh21.cgi?name=KH.C8.489;source=kh2013
3.02461e-45	0.856594	0.348	0.109	4.06356e-41	0	KH.C1.1124	Cirobu.g00000141	KH2013:KH.C1.1124_SLC6A14	SLC6A14; SLC6A5; SLC6A9	0	https://www.aniseed.cnrs.fr/aniseed/gene/show_expression?unique_id=Cirobu.g00000141	https://www.aniseed.cnrs.fr/aniseed/gene/show_gene?unique_id=Cirobu.g00000141	http://ghost.zool.kyoto-u.ac.jp/cgi-bin/fordetailkh21.cgi?name=KH.C1.1124;source=kh2013
3.0784e-45	-2.22038	0.121	0.466	4.13583e-41	0	KH.L24.32	Cirobu.g00012230	KH2013:KH.L24.32_SORL1	LRP12; LRP4; SORL1	2	https://www.aniseed.cnrs.fr/aniseed/gene/show_expression?unique_id=Cirobu.g00012230	https://www.aniseed.cnrs.fr/aniseed/gene/show_gene?unique_id=Cirobu.g00012230	http://ghost.zool.kyoto-u.ac.jp/cgi-bin/fordetailkh21.cgi?name=KH.L24.32;source=kh2013
5.35504e-45	0.756272	0.658	0.366	7.19449e-41	0	KH.C14.492	Cirobu.g00003932	KH2013:KH.C14.492_DCK	DCK; DGUOK; TK2	4	https://www.aniseed.cnrs.fr/aniseed/gene/show_expression?unique_id=Cirobu.g00003932	https://www.aniseed.cnrs.fr/aniseed/gene/show_gene?unique_id=Cirobu.g00003932	http://ghost.zool.kyoto-u.ac.jp/cgi-bin/fordetailkh21.cgi?name=KH.C14.492;source=kh2013
8.33623e-45	-0.960748	0.299	0.633	1.11997e-40	0	KH.C3.82	Cirobu.g00006028	MAP1LC3B/2	MAP1LC3A; MAP1LC3B; MAP1LC3B2	5	https://www.aniseed.cnrs.fr/aniseed/gene/show_expression?unique_id=Cirobu.g00006028	https://www.aniseed.cnrs.fr/aniseed/gene/show_gene?unique_id=Cirobu.g00006028	http://ghost.zool.kyoto-u.ac.jp/cgi-bin/fordetailkh21.cgi?name=KH.C3.82;source=kh2013
1.19997e-44	-1.70537	0.193	0.527	1.61216e-40	0	KH.L116.7	Cirobu.g00010802	KH2013:KH.L116.7_KRTAP9-1/2/3/4/6/7/8/9	MUC6	2	https://www.aniseed.cnrs.fr/aniseed/gene/show_expression?unique_id=Cirobu.g00010802	https://www.aniseed.cnrs.fr/aniseed/gene/show_gene?unique_id=Cirobu.g00010802	http://ghost.zool.kyoto-u.ac.jp/cgi-bin/fordetailkh21.cgi?name=KH.L116.7;source=kh2013
1.54085e-44	0.679088	0.634	0.332	2.07013e-40	0	KH.C6.99	Cirobu.g00007915	ZMPSTE24	ZMPSTE24	5	https://www.aniseed.cnrs.fr/aniseed/gene/show_expression?unique_id=Cirobu.g00007915	https://www.aniseed.cnrs.fr/aniseed/gene/show_gene?unique_id=Cirobu.g00007915	http://ghost.zool.kyoto-u.ac.jp/cgi-bin/fordetailkh21.cgi?name=KH.C6.99;source=kh2013
1.88038e-44	-1.2086	0.031	0.373	2.52629e-40	0	KH.S653.4	Cirobu.g00014870	PTPRJA	FN1; PTPRJ; TNC	0	https://www.aniseed.cnrs.fr/aniseed/gene/show_expression?unique_id=Cirobu.g00014870	https://www.aniseed.cnrs.fr/aniseed/gene/show_gene?unique_id=Cirobu.g00014870	http://ghost.zool.kyoto-u.ac.jp/cgi-bin/fordetailkh21.cgi?name=KH.S653.4;source=kh2013
2.09268e-44	-2.05122	0.164	0.49	2.81152e-40	0	KH.C5.369	Cirobu.g00007245	DEPDC1B	DEPDC1; DEPDC1B; GSTT1	0	https://www.aniseed.cnrs.fr/aniseed/gene/show_expression?unique_id=Cirobu.g00007245	https://www.aniseed.cnrs.fr/aniseed/gene/show_gene?unique_id=Cirobu.g00007245	http://ghost.zool.kyoto-u.ac.jp/cgi-bin/fordetailkh21.cgi?name=KH.C5.369;source=kh2013
2.1964e-44	0.684655	0.573	0.281	2.95087e-40	0	KH.C2.227	Cirobu.g00004405	MRPL3/9	MRPL3	0	https://www.aniseed.cnrs.fr/aniseed/gene/show_expression?unique_id=Cirobu.g00004405	https://www.aniseed.cnrs.fr/aniseed/gene/show_gene?unique_id=Cirobu.g00004405	http://ghost.zool.kyoto-u.ac.jp/cgi-bin/fordetailkh21.cgi?name=KH.C2.227;source=kh2013
4.28272e-44	0.641623	0.694	0.401	5.75384e-40	0	KH.C10.187	Cirobu.g00001387	LLPH	LLPH	5	https://www.aniseed.cnrs.fr/aniseed/gene/show_expression?unique_id=Cirobu.g00001387	https://www.aniseed.cnrs.fr/aniseed/gene/show_gene?unique_id=Cirobu.g00001387	http://ghost.zool.kyoto-u.ac.jp/cgi-bin/fordetailkh21.cgi?name=KH.C10.187;source=kh2013
5.30408e-44	-1.18531	0.034	0.372	7.12603e-40	0	KH.C2.380	Cirobu.g00004572	KH2013:KH.C2.380_LARP6	LARP4; LARP6; LARP7	1	https://www.aniseed.cnrs.fr/aniseed/gene/show_expression?unique_id=Cirobu.g00004572	https://www.aniseed.cnrs.fr/aniseed/gene/show_gene?unique_id=Cirobu.g00004572	http://ghost.zool.kyoto-u.ac.jp/cgi-bin/fordetailkh21.cgi?name=KH.C2.380;source=kh2013
7.29424e-44	0.830511	0.279	0.07	9.79981e-40	0	KH.C9.90	Cirobu.g00010488	KH2013:KH.C9.90_CDC42	RAC1; RAC2; RAC3	0	https://www.aniseed.cnrs.fr/aniseed/gene/show_expression?unique_id=Cirobu.g00010488	https://www.aniseed.cnrs.fr/aniseed/gene/show_gene?unique_id=Cirobu.g00010488	http://ghost.zool.kyoto-u.ac.jp/cgi-bin/fordetailkh21.cgi?name=KH.C9.90;source=kh2013
1.25456e-43	-1.17468	0.04	0.377	1.6855e-39	0	KH.C9.501	Cirobu.g00010054	AL929239.1	KH.C9.501	0	https://www.aniseed.cnrs.fr/aniseed/gene/show_expression?unique_id=Cirobu.g00010054	https://www.aniseed.cnrs.fr/aniseed/gene/show_gene?unique_id=Cirobu.g00010054	http://ghost.zool.kyoto-u.ac.jp/cgi-bin/fordetailkh21.cgi?name=KH.C9.501;source=kh2013
1.94776e-43	0.61851	0.676	0.355	2.61682e-39	0	KH.C8.644	Cirobu.g00009297	MAK16	MAK16	0	https://www.aniseed.cnrs.fr/aniseed/gene/show_expression?unique_id=Cirobu.g00009297	https://www.aniseed.cnrs.fr/aniseed/gene/show_gene?unique_id=Cirobu.g00009297	http://ghost.zool.kyoto-u.ac.jp/cgi-bin/fordetailkh21.cgi?name=KH.C8.644;source=kh2013
2.03738e-43	0.604067	0.703	0.417	2.73722e-39	0	KH.C14.86	Cirobu.g00004096	KH2013:KH.C14.86	U2AF1; U2AF1L4; U2AF1L5	11	https://www.aniseed.cnrs.fr/aniseed/gene/show_expression?unique_id=Cirobu.g00004096	https://www.aniseed.cnrs.fr/aniseed/gene/show_gene?unique_id=Cirobu.g00004096	http://ghost.zool.kyoto-u.ac.jp/cgi-bin/fordetailkh21.cgi?name=KH.C14.86;source=kh2013
3.17459e-43	-1.85205	0.067	0.396	4.26506e-39	0	KH.L36.8	Cirobu.g00012369	KH2013:KH.L36.8_HMCN1	HMCN1; SEMA5A; SEMA5B	5	https://www.aniseed.cnrs.fr/aniseed/gene/show_expression?unique_id=Cirobu.g00012369	https://www.aniseed.cnrs.fr/aniseed/gene/show_gene?unique_id=Cirobu.g00012369	http://ghost.zool.kyoto-u.ac.jp/cgi-bin/fordetailkh21.cgi?name=KH.L36.8;source=kh2013
3.20659e-43	0.544119	0.849	0.592	4.30806e-39	0	KH.C8.325	Cirobu.g00008948	RBM8A	ELAVL1; PUF60; RBM8A	3	https://www.aniseed.cnrs.fr/aniseed/gene/show_expression?unique_id=Cirobu.g00008948	https://www.aniseed.cnrs.fr/aniseed/gene/show_gene?unique_id=Cirobu.g00008948	http://ghost.zool.kyoto-u.ac.jp/cgi-bin/fordetailkh21.cgi?name=KH.C8.325;source=kh2013
3.4846e-43	0.602313	0.679	0.373	4.68155e-39	0	KH.C12.281	Cirobu.g00002822	LSM5	LSM5; SNRPE	4	https://www.aniseed.cnrs.fr/aniseed/gene/show_expression?unique_id=Cirobu.g00002822	https://www.aniseed.cnrs.fr/aniseed/gene/show_gene?unique_id=Cirobu.g00002822	http://ghost.zool.kyoto-u.ac.jp/cgi-bin/fordetailkh21.cgi?name=KH.C12.281;source=kh2013
4.1293e-43	0.623666	0.872	0.623	5.54771e-39	0	KH.C4.182	Cirobu.g00006252	ZFP36L1/2	ZFP36; ZFP36L1; ZFP36L2	25	https://www.aniseed.cnrs.fr/aniseed/gene/show_expression?unique_id=Cirobu.g00006252	https://www.aniseed.cnrs.fr/aniseed/gene/show_gene?unique_id=Cirobu.g00006252	http://ghost.zool.kyoto-u.ac.jp/cgi-bin/fordetailkh21.cgi?name=KH.C4.182;source=kh2013
4.21374e-43	-2.215	0.126	0.447	5.66116e-39	0	KH.C4.73	Cirobu.g00006848	KH2013:KH.C4.73_COCH	COL12A1; COL6A5; COL6A6	0	https://www.aniseed.cnrs.fr/aniseed/gene/show_expression?unique_id=Cirobu.g00006848	https://www.aniseed.cnrs.fr/aniseed/gene/show_gene?unique_id=Cirobu.g00006848	http://ghost.zool.kyoto-u.ac.jp/cgi-bin/fordetailkh21.cgi?name=KH.C4.73;source=kh2013
4.4868e-43	0.581907	0.757	0.437	6.02801e-39	0	KH.C3.329	Cirobu.g00005501	AHCY/13	AHCY; AHCYL1; AHCYL2	2	https://www.aniseed.cnrs.fr/aniseed/gene/show_expression?unique_id=Cirobu.g00005501	https://www.aniseed.cnrs.fr/aniseed/gene/show_gene?unique_id=Cirobu.g00005501	http://ghost.zool.kyoto-u.ac.jp/cgi-bin/fordetailkh21.cgi?name=KH.C3.329;source=kh2013
4.75494e-43	-1.21037	0.022	0.354	6.38826e-39	0	KH.C5.208	Cirobu.g00007075	KH2013:KH.C5.208	KH.C5.208	0	https://www.aniseed.cnrs.fr/aniseed/gene/show_expression?unique_id=Cirobu.g00007075	https://www.aniseed.cnrs.fr/aniseed/gene/show_gene?unique_id=Cirobu.g00007075	http://ghost.zool.kyoto-u.ac.jp/cgi-bin/fordetailkh21.cgi?name=KH.C5.208;source=kh2013
5.15983e-43	0.686797	0.526	0.241	6.93223e-39	0	KH.C2.821	Cirobu.g00005055	CCNA1/2	CCNA1; CCNA2; CCNB1	10	https://www.aniseed.cnrs.fr/aniseed/gene/show_expression?unique_id=Cirobu.g00005055	https://www.aniseed.cnrs.fr/aniseed/gene/show_gene?unique_id=Cirobu.g00005055	http://ghost.zool.kyoto-u.ac.jp/cgi-bin/fordetailkh21.cgi?name=KH.C2.821;source=kh2013
5.44445e-43	0.647015	0.703	0.41	7.31462e-39	0	KH.C11.720	Cirobu.g00002577	TRA2A	CIRBP; TRA2A; TRA2B	7	https://www.aniseed.cnrs.fr/aniseed/gene/show_expression?unique_id=Cirobu.g00002577	https://www.aniseed.cnrs.fr/aniseed/gene/show_gene?unique_id=Cirobu.g00002577	http://ghost.zool.kyoto-u.ac.jp/cgi-bin/fordetailkh21.cgi?name=KH.C11.720;source=kh2013
8.09382e-43	-1.26087	0.049	0.382	1.0874e-38	0	KH.C4.559	Cirobu.g00006660	KH2013:KH.C4.559_TAGLN/2/3	CNN1; TAGLN; TAGLN2	0	https://www.aniseed.cnrs.fr/aniseed/gene/show_expression?unique_id=Cirobu.g00006660	https://www.aniseed.cnrs.fr/aniseed/gene/show_gene?unique_id=Cirobu.g00006660	http://ghost.zool.kyoto-u.ac.jp/cgi-bin/fordetailkh21.cgi?name=KH.C4.559;source=kh2013
1.08217e-42	0.652944	0.703	0.418	1.4539e-38	0	KH.C3.179	Cirobu.g00005337	KH2013:KH.C3.179	G3BP1; G3BP2; NUTF2	4	https://www.aniseed.cnrs.fr/aniseed/gene/show_expression?unique_id=Cirobu.g00005337	https://www.aniseed.cnrs.fr/aniseed/gene/show_gene?unique_id=Cirobu.g00005337	http://ghost.zool.kyoto-u.ac.jp/cgi-bin/fordetailkh21.cgi?name=KH.C3.179;source=kh2013
1.45124e-42	0.657422	0.645	0.344	1.94974e-38	0	KH.C7.426	Cirobu.g00008271	BCCIP	BCCIP	3	https://www.aniseed.cnrs.fr/aniseed/gene/show_expression?unique_id=Cirobu.g00008271	https://www.aniseed.cnrs.fr/aniseed/gene/show_gene?unique_id=Cirobu.g00008271	http://ghost.zool.kyoto-u.ac.jp/cgi-bin/fordetailkh21.cgi?name=KH.C7.426;source=kh2013
1.55002e-42	0.567532	0.787	0.507	2.08246e-38	0	KH.C1.662	Cirobu.g00000922	SHFM1	KH.C1.662	4	https://www.aniseed.cnrs.fr/aniseed/gene/show_expression?unique_id=Cirobu.g00000922	https://www.aniseed.cnrs.fr/aniseed/gene/show_gene?unique_id=Cirobu.g00000922	http://ghost.zool.kyoto-u.ac.jp/cgi-bin/fordetailkh21.cgi?name=KH.C1.662;source=kh2013
1.99592e-42	-0.995325	0.706	0.86	2.68152e-38	0	KH.C14.48	Cirobu.g00003918	KH2013:KH.C14.48	KH.C14.48	0	https://www.aniseed.cnrs.fr/aniseed/gene/show_expression?unique_id=Cirobu.g00003918	https://www.aniseed.cnrs.fr/aniseed/gene/show_gene?unique_id=Cirobu.g00003918	http://ghost.zool.kyoto-u.ac.jp/cgi-bin/fordetailkh21.cgi?name=KH.C14.48;source=kh2013
2.26074e-42	0.638127	0.564	0.276	3.0373e-38	0	KH.C1.145	Cirobu.g00000354	DKC1	DKC1; TRUB1	13	https://www.aniseed.cnrs.fr/aniseed/gene/show_expression?unique_id=Cirobu.g00000354	https://www.aniseed.cnrs.fr/aniseed/gene/show_gene?unique_id=Cirobu.g00000354	http://ghost.zool.kyoto-u.ac.jp/cgi-bin/fordetailkh21.cgi?name=KH.C1.145;source=kh2013
2.47821e-42	-1.53698	0.049	0.377	3.32947e-38	0	KH.C1.1109	Cirobu.g00000124	KH2013:KH.C1.1109_DP	MGAM2; MUC6	1	https://www.aniseed.cnrs.fr/aniseed/gene/show_expression?unique_id=Cirobu.g00000124	https://www.aniseed.cnrs.fr/aniseed/gene/show_gene?unique_id=Cirobu.g00000124	http://ghost.zool.kyoto-u.ac.jp/cgi-bin/fordetailkh21.cgi?name=KH.C1.1109;source=kh2013
3.10806e-42	-1.44606	0.027	0.352	4.17567e-38	0	KH.L144.11	Cirobu.g00011265	KH2013:KH.L144.11	KH.L144.11	0	https://www.aniseed.cnrs.fr/aniseed/gene/show_expression?unique_id=Cirobu.g00011265	https://www.aniseed.cnrs.fr/aniseed/gene/show_gene?unique_id=Cirobu.g00011265	http://ghost.zool.kyoto-u.ac.jp/cgi-bin/fordetailkh21.cgi?name=KH.L144.11;source=kh2013
5.06907e-42	0.64741	0.622	0.328	6.8103e-38	0	KH.S403.8	Cirobu.g00014433	RSL1D1	RSL1D1	5	https://www.aniseed.cnrs.fr/aniseed/gene/show_expression?unique_id=Cirobu.g00014433	https://www.aniseed.cnrs.fr/aniseed/gene/show_gene?unique_id=Cirobu.g00014433	http://ghost.zool.kyoto-u.ac.jp/cgi-bin/fordetailkh21.cgi?name=KH.S403.8;source=kh2013
6.14849e-42	0.692073	0.515	0.235	8.2605e-38	0	KH.C3.640	Cirobu.g00005836	SLC38A1/2/3/4	SLC38A2; SLC38A3; SLC38A4	4	https://www.aniseed.cnrs.fr/aniseed/gene/show_expression?unique_id=Cirobu.g00005836	https://www.aniseed.cnrs.fr/aniseed/gene/show_gene?unique_id=Cirobu.g00005836	http://ghost.zool.kyoto-u.ac.jp/cgi-bin/fordetailkh21.cgi?name=KH.C3.640;source=kh2013
9.99913e-42	-0.639657	0.996	0.992	1.34338e-37	0	KH.C2.36	Cirobu.g00004549	FTMT	FTH1; FTHL17; FTMT	9	https://www.aniseed.cnrs.fr/aniseed/gene/show_expression?unique_id=Cirobu.g00004549	https://www.aniseed.cnrs.fr/aniseed/gene/show_gene?unique_id=Cirobu.g00004549	http://ghost.zool.kyoto-u.ac.jp/cgi-bin/fordetailkh21.cgi?name=KH.C2.36;source=kh2013
1.0123e-41	0.521272	0.919	0.791	1.36002e-37	0	KH.C2.593	Cirobu.g00004807	HIL-2/3/4/5/6	H1F0; H1FX; HIST1H1T	9	https://www.aniseed.cnrs.fr/aniseed/gene/show_expression?unique_id=Cirobu.g00004807	https://www.aniseed.cnrs.fr/aniseed/gene/show_gene?unique_id=Cirobu.g00004807	http://ghost.zool.kyoto-u.ac.jp/cgi-bin/fordetailkh21.cgi?name=KH.C2.593;source=kh2013
1.38842e-41	0.589481	0.726	0.435	1.86535e-37	0	KH.C12.33	Cirobu.g00002875	BC048355	DNPH1	0	https://www.aniseed.cnrs.fr/aniseed/gene/show_expression?unique_id=Cirobu.g00002875	https://www.aniseed.cnrs.fr/aniseed/gene/show_gene?unique_id=Cirobu.g00002875	http://ghost.zool.kyoto-u.ac.jp/cgi-bin/fordetailkh21.cgi?name=KH.C12.33;source=kh2013
1.87315e-41	-1.55654	0.038	0.359	2.51657e-37	0	KH.L59.3	Cirobu.g00012838	KH2013:KH.L59.3_CRISPLD1/2	CRISP3; GLIPR1; PI16	0	https://www.aniseed.cnrs.fr/aniseed/gene/show_expression?unique_id=Cirobu.g00012838	https://www.aniseed.cnrs.fr/aniseed/gene/show_gene?unique_id=Cirobu.g00012838	http://ghost.zool.kyoto-u.ac.jp/cgi-bin/fordetailkh21.cgi?name=KH.L59.3;source=kh2013
2.1867e-41	0.627458	0.49	0.216	2.93783e-37	0	KH.C8.651	Cirobu.g00009305	SLC20A1	SLC20A1; SLC20A2	4	https://www.aniseed.cnrs.fr/aniseed/gene/show_expression?unique_id=Cirobu.g00009305	https://www.aniseed.cnrs.fr/aniseed/gene/show_gene?unique_id=Cirobu.g00009305	http://ghost.zool.kyoto-u.ac.jp/cgi-bin/fordetailkh21.cgi?name=KH.C8.651;source=kh2013
2.28456e-41	0.583942	0.685	0.393	3.06931e-37	0	KH.C8.416	Cirobu.g00009048	KH2013:KH.C8.416	URM1	0	https://www.aniseed.cnrs.fr/aniseed/gene/show_expression?unique_id=Cirobu.g00009048	https://www.aniseed.cnrs.fr/aniseed/gene/show_gene?unique_id=Cirobu.g00009048	http://ghost.zool.kyoto-u.ac.jp/cgi-bin/fordetailkh21.cgi?name=KH.C8.416;source=kh2013
2.56569e-41	0.532805	0.69	0.387	3.44701e-37	0	KH.L38.10	Cirobu.g00012451	EEF1G	EEF1G; VARS	0	https://www.aniseed.cnrs.fr/aniseed/gene/show_expression?unique_id=Cirobu.g00012451	https://www.aniseed.cnrs.fr/aniseed/gene/show_gene?unique_id=Cirobu.g00012451	http://ghost.zool.kyoto-u.ac.jp/cgi-bin/fordetailkh21.cgi?name=KH.L38.10;source=kh2013
4.01648e-41	-0.976905	0.047	0.374	5.39615e-37	0	KH.L17.15	Cirobu.g00011734	NR2F1/2/5	NR2F1; NR2F2; NR2F6	12	https://www.aniseed.cnrs.fr/aniseed/gene/show_expression?unique_id=Cirobu.g00011734	https://www.aniseed.cnrs.fr/aniseed/gene/show_gene?unique_id=Cirobu.g00011734	http://ghost.zool.kyoto-u.ac.jp/cgi-bin/fordetailkh21.cgi?name=KH.L17.15;source=kh2013
4.01648e-41	-0.976905	0.047	0.374	5.39615e-37	0	KH.L17.15	Cirobu.g00011734	NR2F1/2/5	NR2F1; NR2F2; NR2F6	12	https://www.aniseed.cnrs.fr/aniseed/gene/show_expression?unique_id=Cirobu.g00011734	https://www.aniseed.cnrs.fr/aniseed/gene/show_gene?unique_id=Cirobu.g00011734	http://ghost.zool.kyoto-u.ac.jp/cgi-bin/fordetailkh21.cgi?name=KH.L17.15;source=kh2013
4.12694e-41	-1.16276	0.049	0.371	5.54454e-37	0	KH.C2.649	Cirobu.g00004868	KH2013:KH.C2.649_COL12A1	COL12A1; COL14A1; COL6A3	1	https://www.aniseed.cnrs.fr/aniseed/gene/show_expression?unique_id=Cirobu.g00004868	https://www.aniseed.cnrs.fr/aniseed/gene/show_gene?unique_id=Cirobu.g00004868	http://ghost.zool.kyoto-u.ac.jp/cgi-bin/fordetailkh21.cgi?name=KH.C2.649;source=kh2013
4.57696e-41	0.692487	0.548	0.27	6.14914e-37	0	KH.C4.166	Cirobu.g00006234	CG14270	TIMM29	4	https://www.aniseed.cnrs.fr/aniseed/gene/show_expression?unique_id=Cirobu.g00006234	https://www.aniseed.cnrs.fr/aniseed/gene/show_gene?unique_id=Cirobu.g00006234	http://ghost.zool.kyoto-u.ac.jp/cgi-bin/fordetailkh21.cgi?name=KH.C4.166;source=kh2013
7.50053e-41	0.591412	0.613	0.314	1.0077e-36	0	KH.S1300.1	Cirobu.g00013780	CCT7	CCT3; CCT7; TCP1	4	https://www.aniseed.cnrs.fr/aniseed/gene/show_expression?unique_id=Cirobu.g00013780	https://www.aniseed.cnrs.fr/aniseed/gene/show_gene?unique_id=Cirobu.g00013780	http://ghost.zool.kyoto-u.ac.jp/cgi-bin/fordetailkh21.cgi?name=KH.S1300.1;source=kh2013
7.50452e-41	0.65701	0.656	0.395	1.00823e-36	0	KH.C3.193	Cirobu.g00005353	LSM14B	LSM14A; LSM14B	4	https://www.aniseed.cnrs.fr/aniseed/gene/show_expression?unique_id=Cirobu.g00005353	https://www.aniseed.cnrs.fr/aniseed/gene/show_gene?unique_id=Cirobu.g00005353	http://ghost.zool.kyoto-u.ac.jp/cgi-bin/fordetailkh21.cgi?name=KH.C3.193;source=kh2013
7.96332e-41	0.685976	0.519	0.236	1.06987e-36	0	KH.C10.242	Cirobu.g00001448	NOL7	KH.C10.242	0	https://www.aniseed.cnrs.fr/aniseed/gene/show_expression?unique_id=Cirobu.g00001448	https://www.aniseed.cnrs.fr/aniseed/gene/show_gene?unique_id=Cirobu.g00001448	http://ghost.zool.kyoto-u.ac.jp/cgi-bin/fordetailkh21.cgi?name=KH.C10.242;source=kh2013
8.82288e-41	0.553188	0.717	0.421	1.18535e-36	0	KH.C4.609	Cirobu.g00006714	KH2013:KH.C4.609	FKBP1B; FKBP1C; FKBP3	4	https://www.aniseed.cnrs.fr/aniseed/gene/show_expression?unique_id=Cirobu.g00006714	https://www.aniseed.cnrs.fr/aniseed/gene/show_gene?unique_id=Cirobu.g00006714	http://ghost.zool.kyoto-u.ac.jp/cgi-bin/fordetailkh21.cgi?name=KH.C4.609;source=kh2013
9.77692e-41	-2.73838	0.892	0.914	1.31353e-36	0	KH.C7.354	Cirobu.g00008193	KH2013:KH.C7.354	KH.C7.354	1	https://www.aniseed.cnrs.fr/aniseed/gene/show_expression?unique_id=Cirobu.g00008193	https://www.aniseed.cnrs.fr/aniseed/gene/show_gene?unique_id=Cirobu.g00008193	http://ghost.zool.kyoto-u.ac.jp/cgi-bin/fordetailkh21.cgi?name=KH.C7.354;source=kh2013
1.17026e-40	0.41781	0.62	0.304	1.57224e-36	0	KH.C11.89	Cirobu.g00002611	NID1/2	LRP4; NID1; NID2	8	https://www.aniseed.cnrs.fr/aniseed/gene/show_expression?unique_id=Cirobu.g00002611	https://www.aniseed.cnrs.fr/aniseed/gene/show_gene?unique_id=Cirobu.g00002611	http://ghost.zool.kyoto-u.ac.jp/cgi-bin/fordetailkh21.cgi?name=KH.C11.89;source=kh2013
1.61903e-40	0.512151	0.751	0.442	2.17517e-36	0	KH.C3.8	Cirobu.g00006005	EEF1B2	EEF1B2; EEF1D	6	https://www.aniseed.cnrs.fr/aniseed/gene/show_expression?unique_id=Cirobu.g00006005	https://www.aniseed.cnrs.fr/aniseed/gene/show_gene?unique_id=Cirobu.g00006005	http://ghost.zool.kyoto-u.ac.jp/cgi-bin/fordetailkh21.cgi?name=KH.C3.8;source=kh2013
1.83829e-40	-1.12855	0.031	0.346	2.46974e-36	0	KH.C14.201	Cirobu.g00003617	KH2013:KH.C14.201_LRP10/12/3	MALRD1; MDGA1; MDGA2	5	https://www.aniseed.cnrs.fr/aniseed/gene/show_expression?unique_id=Cirobu.g00003617	https://www.aniseed.cnrs.fr/aniseed/gene/show_gene?unique_id=Cirobu.g00003617	http://ghost.zool.kyoto-u.ac.jp/cgi-bin/fordetailkh21.cgi?name=KH.C14.201;source=kh2013
1.99601e-40	0.711358	0.557	0.276	2.68164e-36	0	KH.C3.232	Cirobu.g00005397	KH2013:KH.C3.232	KH.C3.232	1	https://www.aniseed.cnrs.fr/aniseed/gene/show_expression?unique_id=Cirobu.g00005397	https://www.aniseed.cnrs.fr/aniseed/gene/show_gene?unique_id=Cirobu.g00005397	http://ghost.zool.kyoto-u.ac.jp/cgi-bin/fordetailkh21.cgi?name=KH.C3.232;source=kh2013
2.83069e-40	0.691085	0.569	0.294	3.80303e-36	0	KH.L50.13	Cirobu.g00012728	SOD/1	CCS; SOD1; SOD3	3	https://www.aniseed.cnrs.fr/aniseed/gene/show_expression?unique_id=Cirobu.g00012728	https://www.aniseed.cnrs.fr/aniseed/gene/show_gene?unique_id=Cirobu.g00012728	http://ghost.zool.kyoto-u.ac.jp/cgi-bin/fordetailkh21.cgi?name=KH.L50.13;source=kh2013
3.64409e-40	-0.65093	0.951	0.961	4.89583e-36	0	KH.C1.216	Cirobu.g00000433	MYL1/3/4/6	MYL1; MYL3; MYL4	14	https://www.aniseed.cnrs.fr/aniseed/gene/show_expression?unique_id=Cirobu.g00000433	https://www.aniseed.cnrs.fr/aniseed/gene/show_gene?unique_id=Cirobu.g00000433	http://ghost.zool.kyoto-u.ac.jp/cgi-bin/fordetailkh21.cgi?name=KH.C1.216;source=kh2013
4.97315e-40	0.590814	0.526	0.247	6.68143e-36	0	KH.C12.420	Cirobu.g00002975	MRPS23	MRPS23	0	https://www.aniseed.cnrs.fr/aniseed/gene/show_expression?unique_id=Cirobu.g00002975	https://www.aniseed.cnrs.fr/aniseed/gene/show_gene?unique_id=Cirobu.g00002975	http://ghost.zool.kyoto-u.ac.jp/cgi-bin/fordetailkh21.cgi?name=KH.C12.420;source=kh2013
9.16815e-40	0.556713	0.773	0.509	1.23174e-35	0	KH.C1.384	Cirobu.g00000619	SF3B5	SF3B5	4	https://www.aniseed.cnrs.fr/aniseed/gene/show_expression?unique_id=Cirobu.g00000619	https://www.aniseed.cnrs.fr/aniseed/gene/show_gene?unique_id=Cirobu.g00000619	http://ghost.zool.kyoto-u.ac.jp/cgi-bin/fordetailkh21.cgi?name=KH.C1.384;source=kh2013
1.04508e-39	-1.89568	0.074	0.389	1.40406e-35	0	KH.C1.1018	Cirobu.g00000023	KH2013:KH.C1.1018	KH.C1.1018	0	https://www.aniseed.cnrs.fr/aniseed/gene/show_expression?unique_id=Cirobu.g00000023	https://www.aniseed.cnrs.fr/aniseed/gene/show_gene?unique_id=Cirobu.g00000023	http://ghost.zool.kyoto-u.ac.jp/cgi-bin/fordetailkh21.cgi?name=KH.C1.1018;source=kh2013
1.44951e-39	0.607876	0.56	0.274	1.94741e-35	0	KH.C7.774	Cirobu.g00008653	PINX1	AC105001.2; CMTR1; PINX1	6	https://www.aniseed.cnrs.fr/aniseed/gene/show_expression?unique_id=Cirobu.g00008653	https://www.aniseed.cnrs.fr/aniseed/gene/show_gene?unique_id=Cirobu.g00008653	http://ghost.zool.kyoto-u.ac.jp/cgi-bin/fordetailkh21.cgi?name=KH.C7.774;source=kh2013
1.45301e-39	0.613253	0.256	0.065	1.95212e-35	0	KH.C8.482	Cirobu.g00009121	NKX2-3	NKX2-3; NKX2-5; NKX2-6	30	https://www.aniseed.cnrs.fr/aniseed/gene/show_expression?unique_id=Cirobu.g00009121	https://www.aniseed.cnrs.fr/aniseed/gene/show_gene?unique_id=Cirobu.g00009121	http://ghost.zool.kyoto-u.ac.jp/cgi-bin/fordetailkh21.cgi?name=KH.C8.482;source=kh2013
1.61933e-39	-1.03344	0.398	0.632	2.17557e-35	0	KH.C3.149	Cirobu.g00005305	KH2013:KH.C3.149_SCRM-1/2	PLSCR1; PLSCR3; PLSCR5	0	https://www.aniseed.cnrs.fr/aniseed/gene/show_expression?unique_id=Cirobu.g00005305	https://www.aniseed.cnrs.fr/aniseed/gene/show_gene?unique_id=Cirobu.g00005305	http://ghost.zool.kyoto-u.ac.jp/cgi-bin/fordetailkh21.cgi?name=KH.C3.149;source=kh2013
1.62045e-39	-1.10746	0.858	0.894	2.17707e-35	0	KH.C11.143	Cirobu.g00001952	MYL12.1/2	MYL12A; MYL12B; MYL9	3	https://www.aniseed.cnrs.fr/aniseed/gene/show_expression?unique_id=Cirobu.g00001952	https://www.aniseed.cnrs.fr/aniseed/gene/show_gene?unique_id=Cirobu.g00001952	http://ghost.zool.kyoto-u.ac.jp/cgi-bin/fordetailkh21.cgi?name=KH.C11.143;source=kh2013
1.95463e-39	-1.21037	0.011	0.315	2.62605e-35	0	KH.L18.16	Cirobu.g00011951	GM13011	CTRB1; CTRB2; TMPRSS4	0	https://www.aniseed.cnrs.fr/aniseed/gene/show_expression?unique_id=Cirobu.g00011951	https://www.aniseed.cnrs.fr/aniseed/gene/show_gene?unique_id=Cirobu.g00011951	http://ghost.zool.kyoto-u.ac.jp/cgi-bin/fordetailkh21.cgi?name=KH.L18.16;source=kh2013
2.56343e-39	-0.847925	0.171	0.506	3.44396e-35	0	KH.C5.134	Cirobu.g00006994	NUCB1/2	FAM186A; NUCB1; NUCB2	2	https://www.aniseed.cnrs.fr/aniseed/gene/show_expression?unique_id=Cirobu.g00006994	https://www.aniseed.cnrs.fr/aniseed/gene/show_gene?unique_id=Cirobu.g00006994	http://ghost.zool.kyoto-u.ac.jp/cgi-bin/fordetailkh21.cgi?name=KH.C5.134;source=kh2013
2.63874e-39	0.615677	0.611	0.338	3.54514e-35	0	KH.C8.565	Cirobu.g00009211	SRSF10/12	SRSF10; SRSF12; SRSF2	4	https://www.aniseed.cnrs.fr/aniseed/gene/show_expression?unique_id=Cirobu.g00009211	https://www.aniseed.cnrs.fr/aniseed/gene/show_gene?unique_id=Cirobu.g00009211	http://ghost.zool.kyoto-u.ac.jp/cgi-bin/fordetailkh21.cgi?name=KH.C8.565;source=kh2013
2.6457e-39	-1.61047	0.072	0.38	3.5545e-35	0	KH.L27.2	Cirobu.g00012264	KH2013:KH.L27.2	KH.L27.2	8	https://www.aniseed.cnrs.fr/aniseed/gene/show_expression?unique_id=Cirobu.g00012264	https://www.aniseed.cnrs.fr/aniseed/gene/show_gene?unique_id=Cirobu.g00012264	http://ghost.zool.kyoto-u.ac.jp/cgi-bin/fordetailkh21.cgi?name=KH.L27.2;source=kh2013
4.32569e-39	0.471982	0.292	0.081	5.81157e-35	0	KH.C11.165	Cirobu.g00001976	KH2013:KH.C11.165_FAM55C	NXPE1; NXPE2; NXPE3	0	https://www.aniseed.cnrs.fr/aniseed/gene/show_expression?unique_id=Cirobu.g00001976	https://www.aniseed.cnrs.fr/aniseed/gene/show_gene?unique_id=Cirobu.g00001976	http://ghost.zool.kyoto-u.ac.jp/cgi-bin/fordetailkh21.cgi?name=KH.C11.165;source=kh2013
5.47648e-39	-0.99849	0.016	0.317	7.35765e-35	0	KH.C14.446	Cirobu.g00003881	KH2013:KH.C14.446	KH.C14.446	0	https://www.aniseed.cnrs.fr/aniseed/gene/show_expression?unique_id=Cirobu.g00003881	https://www.aniseed.cnrs.fr/aniseed/gene/show_gene?unique_id=Cirobu.g00003881	http://ghost.zool.kyoto-u.ac.jp/cgi-bin/fordetailkh21.cgi?name=KH.C14.446;source=kh2013
6.25015e-39	0.598814	0.596	0.305	8.39708e-35	0	KH.C3.658	Cirobu.g00005854	RRS1	RRS1	0	https://www.aniseed.cnrs.fr/aniseed/gene/show_expression?unique_id=Cirobu.g00005854	https://www.aniseed.cnrs.fr/aniseed/gene/show_gene?unique_id=Cirobu.g00005854	http://ghost.zool.kyoto-u.ac.jp/cgi-bin/fordetailkh21.cgi?name=KH.C3.658;source=kh2013
6.5933e-39	0.634041	0.535	0.26	8.8581e-35	0	KH.L145.1	Cirobu.g00011279	TYW1	POR; TYW1; TYW1B	0	https://www.aniseed.cnrs.fr/aniseed/gene/show_expression?unique_id=Cirobu.g00011279	https://www.aniseed.cnrs.fr/aniseed/gene/show_gene?unique_id=Cirobu.g00011279	http://ghost.zool.kyoto-u.ac.jp/cgi-bin/fordetailkh21.cgi?name=KH.L145.1;source=kh2013
7.01878e-39	-0.88242	0.373	0.653	9.42973e-35	0	KH.C13.13	Cirobu.g00003344	SURF4	SURF4	9	https://www.aniseed.cnrs.fr/aniseed/gene/show_expression?unique_id=Cirobu.g00003344	https://www.aniseed.cnrs.fr/aniseed/gene/show_gene?unique_id=Cirobu.g00003344	http://ghost.zool.kyoto-u.ac.jp/cgi-bin/fordetailkh21.cgi?name=KH.C13.13;source=kh2013
1.08273e-38	-1.56739	0.047	0.355	1.45465e-34	0	KH.S511.1	Cirobu.g00014600	KH2013:KH.S511.1	KH.S511.1	0	https://www.aniseed.cnrs.fr/aniseed/gene/show_expression?unique_id=Cirobu.g00014600	https://www.aniseed.cnrs.fr/aniseed/gene/show_gene?unique_id=Cirobu.g00014600	http://ghost.zool.kyoto-u.ac.jp/cgi-bin/fordetailkh21.cgi?name=KH.S511.1;source=kh2013
1.11224e-38	0.832001	0.294	0.087	1.4943e-34	0	KH.C1.853	Cirobu.g00001133	KH2013:KH.C1.853_LYG2	LYG1; LYG2	0	https://www.aniseed.cnrs.fr/aniseed/gene/show_expression?unique_id=Cirobu.g00001133	https://www.aniseed.cnrs.fr/aniseed/gene/show_gene?unique_id=Cirobu.g00001133	http://ghost.zool.kyoto-u.ac.jp/cgi-bin/fordetailkh21.cgi?name=KH.C1.853;source=kh2013
1.14343e-38	0.600954	0.575	0.291	1.5362e-34	0	KH.C8.177	Cirobu.g00008787	BYSL	BYSL	2	https://www.aniseed.cnrs.fr/aniseed/gene/show_expression?unique_id=Cirobu.g00008787	https://www.aniseed.cnrs.fr/aniseed/gene/show_gene?unique_id=Cirobu.g00008787	http://ghost.zool.kyoto-u.ac.jp/cgi-bin/fordetailkh21.cgi?name=KH.C8.177;source=kh2013
1.97634e-38	-0.755744	0.438	0.718	2.65522e-34	0	KH.C7.618	Cirobu.g00008482	OAZ1/3	OAZ1; OAZ2; OAZ3	11	https://www.aniseed.cnrs.fr/aniseed/gene/show_expression?unique_id=Cirobu.g00008482	https://www.aniseed.cnrs.fr/aniseed/gene/show_gene?unique_id=Cirobu.g00008482	http://ghost.zool.kyoto-u.ac.jp/cgi-bin/fordetailkh21.cgi?name=KH.C7.618;source=kh2013
2.04986e-38	0.307112	0.584	0.286	2.75399e-34	0	KH.S854.4	Cirobu.g00015129	TMSB15A	KH.S854.4	0	https://www.aniseed.cnrs.fr/aniseed/gene/show_expression?unique_id=Cirobu.g00015129	https://www.aniseed.cnrs.fr/aniseed/gene/show_gene?unique_id=Cirobu.g00015129	http://ghost.zool.kyoto-u.ac.jp/cgi-bin/fordetailkh21.cgi?name=KH.S854.4;source=kh2013
3.5868e-38	-1.33764	0.061	0.371	4.81887e-34	0	KH.C6.12	Cirobu.g00007636	KH2013:KH.C6.12_THBS1/2	ADGRB3; CFP	5	https://www.aniseed.cnrs.fr/aniseed/gene/show_expression?unique_id=Cirobu.g00007636	https://www.aniseed.cnrs.fr/aniseed/gene/show_gene?unique_id=Cirobu.g00007636	http://ghost.zool.kyoto-u.ac.jp/cgi-bin/fordetailkh21.cgi?name=KH.C6.12;source=kh2013
4.81536e-38	0.616707	0.611	0.339	6.46943e-34	0	KH.S1754.2	Cirobu.g00014061	KH2013:KH.S1754.2	AIMP1; YARS	0	https://www.aniseed.cnrs.fr/aniseed/gene/show_expression?unique_id=Cirobu.g00014061	https://www.aniseed.cnrs.fr/aniseed/gene/show_gene?unique_id=Cirobu.g00014061	http://ghost.zool.kyoto-u.ac.jp/cgi-bin/fordetailkh21.cgi?name=KH.S1754.2;source=kh2013
5.3835e-38	-0.921265	0.103	0.425	7.23274e-34	0	KH.C2.722	Cirobu.g00004947	RGN	RGN	0	https://www.aniseed.cnrs.fr/aniseed/gene/show_expression?unique_id=Cirobu.g00004947	https://www.aniseed.cnrs.fr/aniseed/gene/show_gene?unique_id=Cirobu.g00004947	http://ghost.zool.kyoto-u.ac.jp/cgi-bin/fordetailkh21.cgi?name=KH.C2.722;source=kh2013
5.72164e-38	0.654634	0.249	0.064	7.68702e-34	0	KH.C9.242	Cirobu.g00009770	KH2013:KH.C9.242_EFHB	EFHB; EFHC1; TNNC2	0	https://www.aniseed.cnrs.fr/aniseed/gene/show_expression?unique_id=Cirobu.g00009770	https://www.aniseed.cnrs.fr/aniseed/gene/show_gene?unique_id=Cirobu.g00009770	http://ghost.zool.kyoto-u.ac.jp/cgi-bin/fordetailkh21.cgi?name=KH.C9.242;source=kh2013
5.78437e-38	-1.73123	0.063	0.367	7.7713e-34	0	KH.C14.293	Cirobu.g00003717	KH2013:KH.C14.293_MATN1	MATN1; MATN2; MATN4	0	https://www.aniseed.cnrs.fr/aniseed/gene/show_expression?unique_id=Cirobu.g00003717	https://www.aniseed.cnrs.fr/aniseed/gene/show_gene?unique_id=Cirobu.g00003717	http://ghost.zool.kyoto-u.ac.jp/cgi-bin/fordetailkh21.cgi?name=KH.C14.293;source=kh2013
1.20346e-37	-0.88708	0.389	0.654	1.61685e-33	0	KH.C2.271	Cirobu.g00004453	KH2013:KH.C2.271	KH.C2.271	0	https://www.aniseed.cnrs.fr/aniseed/gene/show_expression?unique_id=Cirobu.g00004453	https://www.aniseed.cnrs.fr/aniseed/gene/show_gene?unique_id=Cirobu.g00004453	http://ghost.zool.kyoto-u.ac.jp/cgi-bin/fordetailkh21.cgi?name=KH.C2.271;source=kh2013
1.23946e-37	0.478929	0.861	0.669	1.66522e-33	0	KH.S663.1	Cirobu.g00014888	ERH	ERH	6	https://www.aniseed.cnrs.fr/aniseed/gene/show_expression?unique_id=Cirobu.g00014888	https://www.aniseed.cnrs.fr/aniseed/gene/show_gene?unique_id=Cirobu.g00014888	http://ghost.zool.kyoto-u.ac.jp/cgi-bin/fordetailkh21.cgi?name=KH.S663.1;source=kh2013
1.24742e-37	-1.13028	0.067	0.377	1.67591e-33	0	KH.C3.718	Cirobu.g00005920	SI:DKEY-238O13.4	KH.C3.718	0	https://www.aniseed.cnrs.fr/aniseed/gene/show_expression?unique_id=Cirobu.g00005920	https://www.aniseed.cnrs.fr/aniseed/gene/show_gene?unique_id=Cirobu.g00005920	http://ghost.zool.kyoto-u.ac.jp/cgi-bin/fordetailkh21.cgi?name=KH.C3.718;source=kh2013
1.36036e-37	-0.944624	0.011	0.304	1.82764e-33	0	KH.S390.3	Cirobu.g00014399	KCTD1/15	KCTD1; KCTD15; KCTD21	8	https://www.aniseed.cnrs.fr/aniseed/gene/show_expression?unique_id=Cirobu.g00014399	https://www.aniseed.cnrs.fr/aniseed/gene/show_gene?unique_id=Cirobu.g00014399	http://ghost.zool.kyoto-u.ac.jp/cgi-bin/fordetailkh21.cgi?name=KH.S390.3;source=kh2013
1.56085e-37	-0.938193	0.022	0.321	2.09701e-33	0	KH.L170.42	Cirobu.g00011779	KH2013:KH.L170.42_GNG10/12/2/3/4/5/7/8	GNG12; GNG2; GNG7	4	https://www.aniseed.cnrs.fr/aniseed/gene/show_expression?unique_id=Cirobu.g00011779	https://www.aniseed.cnrs.fr/aniseed/gene/show_gene?unique_id=Cirobu.g00011779	http://ghost.zool.kyoto-u.ac.jp/cgi-bin/fordetailkh21.cgi?name=KH.L170.42;source=kh2013
2.01929e-37	0.61985	0.555	0.267	2.71291e-33	0	KH.C5.588	Cirobu.g00007488	KH2013:KH.C5.588_MGST1	MGST1; PTGES	1	https://www.aniseed.cnrs.fr/aniseed/gene/show_expression?unique_id=Cirobu.g00007488	https://www.aniseed.cnrs.fr/aniseed/gene/show_gene?unique_id=Cirobu.g00007488	http://ghost.zool.kyoto-u.ac.jp/cgi-bin/fordetailkh21.cgi?name=KH.C5.588;source=kh2013
2.58098e-37	0.603759	0.569	0.303	3.46755e-33	0	KH.C3.509	Cirobu.g00005693	SNRPA	SF3B6; SNRPA; SNRPB2	4	https://www.aniseed.cnrs.fr/aniseed/gene/show_expression?unique_id=Cirobu.g00005693	https://www.aniseed.cnrs.fr/aniseed/gene/show_gene?unique_id=Cirobu.g00005693	http://ghost.zool.kyoto-u.ac.jp/cgi-bin/fordetailkh21.cgi?name=KH.C3.509;source=kh2013
2.76504e-37	-2.91482	0.263	0.529	3.71483e-33	0	KH.C11.274	Cirobu.g00002094	KH2013:KH.C11.274_MATN1/4	CSMD1; SELP; SVEP1	1	https://www.aniseed.cnrs.fr/aniseed/gene/show_expression?unique_id=Cirobu.g00002094	https://www.aniseed.cnrs.fr/aniseed/gene/show_gene?unique_id=Cirobu.g00002094	http://ghost.zool.kyoto-u.ac.jp/cgi-bin/fordetailkh21.cgi?name=KH.C11.274;source=kh2013
2.93115e-37	-0.861443	0.688	0.78	3.93801e-33	0	KH.C9.62	Cirobu.g00010184	ABRACL	ABRA; ABRACL	2	https://www.aniseed.cnrs.fr/aniseed/gene/show_expression?unique_id=Cirobu.g00010184	https://www.aniseed.cnrs.fr/aniseed/gene/show_gene?unique_id=Cirobu.g00010184	http://ghost.zool.kyoto-u.ac.jp/cgi-bin/fordetailkh21.cgi?name=KH.C9.62;source=kh2013
3.99934e-37	-1.127	0.036	0.333	5.37312e-33	0	KH.C14.478	Cirobu.g00003916	KH2013:KH.C14.478	KH.C14.478	0	https://www.aniseed.cnrs.fr/aniseed/gene/show_expression?unique_id=Cirobu.g00003916	https://www.aniseed.cnrs.fr/aniseed/gene/show_gene?unique_id=Cirobu.g00003916	http://ghost.zool.kyoto-u.ac.jp/cgi-bin/fordetailkh21.cgi?name=KH.C14.478;source=kh2013
4.35712e-37	0.602938	0.476	0.22	5.85379e-33	0	KH.S521.9	Cirobu.g00014626	C16ORF53	PAGR1	0	https://www.aniseed.cnrs.fr/aniseed/gene/show_expression?unique_id=Cirobu.g00014626	https://www.aniseed.cnrs.fr/aniseed/gene/show_gene?unique_id=Cirobu.g00014626	http://ghost.zool.kyoto-u.ac.jp/cgi-bin/fordetailkh21.cgi?name=KH.S521.9;source=kh2013
5.39801e-37	0.558444	0.207	0.044	7.25223e-33	0	KH.L116.101	Cirobu.g00010739	KH2013:KH.L116.101_IRC24	DCXR; HSD17B14; PECR	0	https://www.aniseed.cnrs.fr/aniseed/gene/show_expression?unique_id=Cirobu.g00010739	https://www.aniseed.cnrs.fr/aniseed/gene/show_gene?unique_id=Cirobu.g00010739	http://ghost.zool.kyoto-u.ac.jp/cgi-bin/fordetailkh21.cgi?name=KH.L116.101;source=kh2013
6.38644e-37	-0.919415	0.043	0.345	8.58018e-33	0	KH.C8.510	Cirobu.g00009152	KH2013:KH.C8.510_C36B7.5	COL6A5; MATN1; SSPO	6	https://www.aniseed.cnrs.fr/aniseed/gene/show_expression?unique_id=Cirobu.g00009152	https://www.aniseed.cnrs.fr/aniseed/gene/show_gene?unique_id=Cirobu.g00009152	http://ghost.zool.kyoto-u.ac.jp/cgi-bin/fordetailkh21.cgi?name=KH.C8.510;source=kh2013
1.23525e-36	0.654099	0.622	0.346	1.65956e-32	0	KH.L64.4	Cirobu.g00012914	CKS1/2	CKS1B; CKS2	5	https://www.aniseed.cnrs.fr/aniseed/gene/show_expression?unique_id=Cirobu.g00012914	https://www.aniseed.cnrs.fr/aniseed/gene/show_gene?unique_id=Cirobu.g00012914	http://ghost.zool.kyoto-u.ac.jp/cgi-bin/fordetailkh21.cgi?name=KH.L64.4;source=kh2013
1.30907e-36	-1.4509	0.04	0.334	1.75874e-32	0	KH.C2.922	Cirobu.g00005166	KH2013:KH.C2.922_HMCN1	ADGRB2; HMCN1; THBS1	0	https://www.aniseed.cnrs.fr/aniseed/gene/show_expression?unique_id=Cirobu.g00005166	https://www.aniseed.cnrs.fr/aniseed/gene/show_gene?unique_id=Cirobu.g00005166	http://ghost.zool.kyoto-u.ac.jp/cgi-bin/fordetailkh21.cgi?name=KH.C2.922;source=kh2013
1.45384e-36	0.711396	0.384	0.151	1.95323e-32	0	KH.C9.717	Cirobu.g00010291	FOXH1	FOXF1; FOXH1; FOXQ1	28	https://www.aniseed.cnrs.fr/aniseed/gene/show_expression?unique_id=Cirobu.g00010291	https://www.aniseed.cnrs.fr/aniseed/gene/show_gene?unique_id=Cirobu.g00010291	http://ghost.zool.kyoto-u.ac.jp/cgi-bin/fordetailkh21.cgi?name=KH.C9.717;source=kh2013
1.48264e-36	0.613615	0.548	0.292	1.99193e-32	0	KH.C1.1112	Cirobu.g00000128	KH2013:KH.C1.1112_DCK	DCK; DGUOK; TK2	4	https://www.aniseed.cnrs.fr/aniseed/gene/show_expression?unique_id=Cirobu.g00000128	https://www.aniseed.cnrs.fr/aniseed/gene/show_gene?unique_id=Cirobu.g00000128	http://ghost.zool.kyoto-u.ac.jp/cgi-bin/fordetailkh21.cgi?name=KH.C1.1112;source=kh2013
1.52769e-36	-1.24462	0.022	0.313	2.05245e-32	0	KH.C11.269	Cirobu.g00002088	KH2013:KH.C11.269_LPHN1/2	ADGRL2; EVA1C; PKD1L2	0	https://www.aniseed.cnrs.fr/aniseed/gene/show_expression?unique_id=Cirobu.g00002088	https://www.aniseed.cnrs.fr/aniseed/gene/show_gene?unique_id=Cirobu.g00002088	http://ghost.zool.kyoto-u.ac.jp/cgi-bin/fordetailkh21.cgi?name=KH.C11.269;source=kh2013
1.95656e-36	-1.68999	0.052	0.346	2.62864e-32	0	KH.C1.665	Cirobu.g00000925	CABZ01089974.1	METTL8	4	https://www.aniseed.cnrs.fr/aniseed/gene/show_expression?unique_id=Cirobu.g00000925	https://www.aniseed.cnrs.fr/aniseed/gene/show_gene?unique_id=Cirobu.g00000925	http://ghost.zool.kyoto-u.ac.jp/cgi-bin/fordetailkh21.cgi?name=KH.C1.665;source=kh2013
2.00723e-36	-1.00151	0.013	0.299	2.69672e-32	0	KH.C9.656	Cirobu.g00010224	KH2013:KH.C9.656	KH.C9.656	0	https://www.aniseed.cnrs.fr/aniseed/gene/show_expression?unique_id=Cirobu.g00010224	https://www.aniseed.cnrs.fr/aniseed/gene/show_gene?unique_id=Cirobu.g00010224	http://ghost.zool.kyoto-u.ac.jp/cgi-bin/fordetailkh21.cgi?name=KH.C9.656;source=kh2013
2.72005e-36	0.648423	0.452	0.202	3.65439e-32	0	KH.L75.3	Cirobu.g00013060	SYNCRIP	HNRNPR; SYNCRIP	12	https://www.aniseed.cnrs.fr/aniseed/gene/show_expression?unique_id=Cirobu.g00013060	https://www.aniseed.cnrs.fr/aniseed/gene/show_gene?unique_id=Cirobu.g00013060	http://ghost.zool.kyoto-u.ac.jp/cgi-bin/fordetailkh21.cgi?name=KH.L75.3;source=kh2013
4.74782e-36	0.61421	0.537	0.268	6.3787e-32	0	KH.C1.1168	Cirobu.g00000187	NOL10	DAW1; NOL10; WDR5B	10	https://www.aniseed.cnrs.fr/aniseed/gene/show_expression?unique_id=Cirobu.g00000187	https://www.aniseed.cnrs.fr/aniseed/gene/show_gene?unique_id=Cirobu.g00000187	http://ghost.zool.kyoto-u.ac.jp/cgi-bin/fordetailkh21.cgi?name=KH.C1.1168;source=kh2013
4.94662e-36	-0.934614	0.02	0.305	6.64578e-32	0	KH.C1.1093	Cirobu.g00000106	KH2013:KH.C1.1093_ZAN	KH.C1.1093	0	https://www.aniseed.cnrs.fr/aniseed/gene/show_expression?unique_id=Cirobu.g00000106	https://www.aniseed.cnrs.fr/aniseed/gene/show_gene?unique_id=Cirobu.g00000106	http://ghost.zool.kyoto-u.ac.jp/cgi-bin/fordetailkh21.cgi?name=KH.C1.1093;source=kh2013
6.83345e-36	-0.959103	0.038	0.332	9.18074e-32	0	KH.S164.28	Cirobu.g00014006	KH2013:KH.S164.28_FUT3/4/5/6/7/9	FUT4; FUT5; FUT7	5	https://www.aniseed.cnrs.fr/aniseed/gene/show_expression?unique_id=Cirobu.g00014006	https://www.aniseed.cnrs.fr/aniseed/gene/show_gene?unique_id=Cirobu.g00014006	http://ghost.zool.kyoto-u.ac.jp/cgi-bin/fordetailkh21.cgi?name=KH.S164.28;source=kh2013
7.28822e-36	0.612377	0.494	0.236	9.79172e-32	0	KH.C5.7	Cirobu.g00007580	SURF6	SURF6	2	https://www.aniseed.cnrs.fr/aniseed/gene/show_expression?unique_id=Cirobu.g00007580	https://www.aniseed.cnrs.fr/aniseed/gene/show_gene?unique_id=Cirobu.g00007580	http://ghost.zool.kyoto-u.ac.jp/cgi-bin/fordetailkh21.cgi?name=KH.C5.7;source=kh2013
7.33513e-36	-2.07492	0.049	0.341	9.85474e-32	0	KH.C2.411	Cirobu.g00004607	KH2013:KH.C2.411_CUTL-29	GP2; TECTA; UMOD	0	https://www.aniseed.cnrs.fr/aniseed/gene/show_expression?unique_id=Cirobu.g00004607	https://www.aniseed.cnrs.fr/aniseed/gene/show_gene?unique_id=Cirobu.g00004607	http://ghost.zool.kyoto-u.ac.jp/cgi-bin/fordetailkh21.cgi?name=KH.C2.411;source=kh2013
7.64802e-36	0.50489	0.827	0.577	1.02751e-31	0	KH.C1.360	Cirobu.g00000593	KH2013:KH.C1.360	KH.C1.360	0	https://www.aniseed.cnrs.fr/aniseed/gene/show_expression?unique_id=Cirobu.g00000593	https://www.aniseed.cnrs.fr/aniseed/gene/show_gene?unique_id=Cirobu.g00000593	http://ghost.zool.kyoto-u.ac.jp/cgi-bin/fordetailkh21.cgi?name=KH.C1.360;source=kh2013
8.20502e-36	0.622596	0.548	0.285	1.10234e-31	0	KH.L50.11	Cirobu.g00012727	FTSJ/3	FTSJ1; FTSJ3; MRM2	0	https://www.aniseed.cnrs.fr/aniseed/gene/show_expression?unique_id=Cirobu.g00012727	https://www.aniseed.cnrs.fr/aniseed/gene/show_gene?unique_id=Cirobu.g00012727	http://ghost.zool.kyoto-u.ac.jp/cgi-bin/fordetailkh21.cgi?name=KH.L50.11;source=kh2013
9.66671e-36	0.544121	0.654	0.384	1.29872e-31	0	KH.C2.716	Cirobu.g00004940	PAM16	CORO7-PAM16; PAM16	0	https://www.aniseed.cnrs.fr/aniseed/gene/show_expression?unique_id=Cirobu.g00004940	https://www.aniseed.cnrs.fr/aniseed/gene/show_gene?unique_id=Cirobu.g00004940	http://ghost.zool.kyoto-u.ac.jp/cgi-bin/fordetailkh21.cgi?name=KH.C2.716;source=kh2013
1.0754e-35	-1.41612	0.038	0.326	1.4448e-31	0	KH.C4.52	Cirobu.g00006618	KH2013:KH.C4.52	KH.C4.52	0	https://www.aniseed.cnrs.fr/aniseed/gene/show_expression?unique_id=Cirobu.g00006618	https://www.aniseed.cnrs.fr/aniseed/gene/show_gene?unique_id=Cirobu.g00006618	http://ghost.zool.kyoto-u.ac.jp/cgi-bin/fordetailkh21.cgi?name=KH.C4.52;source=kh2013
1.2211e-35	-0.963448	0.101	0.409	1.64055e-31	0	KH.C5.52	Cirobu.g00007413	FAM26E	CALHM2; CALHM5; CALHM6	6	https://www.aniseed.cnrs.fr/aniseed/gene/show_expression?unique_id=Cirobu.g00007413	https://www.aniseed.cnrs.fr/aniseed/gene/show_gene?unique_id=Cirobu.g00007413	http://ghost.zool.kyoto-u.ac.jp/cgi-bin/fordetailkh21.cgi?name=KH.C5.52;source=kh2013
1.50784e-35	0.601943	0.49	0.236	2.02579e-31	0	KH.C14.279	Cirobu.g00003701	MAD2L1	MAD2L1; MAD2L2	0	https://www.aniseed.cnrs.fr/aniseed/gene/show_expression?unique_id=Cirobu.g00003701	https://www.aniseed.cnrs.fr/aniseed/gene/show_gene?unique_id=Cirobu.g00003701	http://ghost.zool.kyoto-u.ac.jp/cgi-bin/fordetailkh21.cgi?name=KH.C14.279;source=kh2013
1.78151e-35	-0.886006	0.036	0.326	2.39346e-31	0	KH.L141.32	Cirobu.g00011186	ADRA1B	ADRA1B; ADRB1; CNR1	0	https://www.aniseed.cnrs.fr/aniseed/gene/show_expression?unique_id=Cirobu.g00011186	https://www.aniseed.cnrs.fr/aniseed/gene/show_gene?unique_id=Cirobu.g00011186	http://ghost.zool.kyoto-u.ac.jp/cgi-bin/fordetailkh21.cgi?name=KH.L141.32;source=kh2013
1.9419e-35	0.597115	0.461	0.214	2.60895e-31	0	KH.C8.730	Cirobu.g00009393	KH2013:KH.C8.730	KH.C8.730	0	https://www.aniseed.cnrs.fr/aniseed/gene/show_expression?unique_id=Cirobu.g00009393	https://www.aniseed.cnrs.fr/aniseed/gene/show_gene?unique_id=Cirobu.g00009393	http://ghost.zool.kyoto-u.ac.jp/cgi-bin/fordetailkh21.cgi?name=KH.C8.730;source=kh2013
2.21889e-35	0.520258	0.191	0.038	2.98108e-31	0	KH.C5.172	Cirobu.g00007035	KH2013:KH.C5.172	KH.C5.172	0	https://www.aniseed.cnrs.fr/aniseed/gene/show_expression?unique_id=Cirobu.g00007035	https://www.aniseed.cnrs.fr/aniseed/gene/show_gene?unique_id=Cirobu.g00007035	http://ghost.zool.kyoto-u.ac.jp/cgi-bin/fordetailkh21.cgi?name=KH.C5.172;source=kh2013
2.52064e-35	-1.58764	0.288	0.538	3.38648e-31	0	KH.L140.5	Cirobu.g00011157	CMTM4/7	CMTM4; CMTM7; PLP2	2	https://www.aniseed.cnrs.fr/aniseed/gene/show_expression?unique_id=Cirobu.g00011157	https://www.aniseed.cnrs.fr/aniseed/gene/show_gene?unique_id=Cirobu.g00011157	http://ghost.zool.kyoto-u.ac.jp/cgi-bin/fordetailkh21.cgi?name=KH.L140.5;source=kh2013
3.52375e-35	-1.04363	0.234	0.53	4.73416e-31	0	KH.C1.252	Cirobu.g00000473	CALU-1	CALU; RCN1; RCN3	7	https://www.aniseed.cnrs.fr/aniseed/gene/show_expression?unique_id=Cirobu.g00000473	https://www.aniseed.cnrs.fr/aniseed/gene/show_gene?unique_id=Cirobu.g00000473	http://ghost.zool.kyoto-u.ac.jp/cgi-bin/fordetailkh21.cgi?name=KH.C1.252;source=kh2013
4.25803e-35	-1.67828	0.155	0.445	5.72066e-31	0	KH.C7.154	Cirobu.g00007976	KH2013:KH.C7.154_UXS1	NSDHL; TGDS; UXS1	16	https://www.aniseed.cnrs.fr/aniseed/gene/show_expression?unique_id=Cirobu.g00007976	https://www.aniseed.cnrs.fr/aniseed/gene/show_gene?unique_id=Cirobu.g00007976	http://ghost.zool.kyoto-u.ac.jp/cgi-bin/fordetailkh21.cgi?name=KH.C7.154;source=kh2013
4.8659e-35	0.584801	0.488	0.231	6.53734e-31	0	KH.C11.118	Cirobu.g00001924	FKBP4/5/59	FKBP1B; FKBP4; FKBP5	0	https://www.aniseed.cnrs.fr/aniseed/gene/show_expression?unique_id=Cirobu.g00001924	https://www.aniseed.cnrs.fr/aniseed/gene/show_gene?unique_id=Cirobu.g00001924	http://ghost.zool.kyoto-u.ac.jp/cgi-bin/fordetailkh21.cgi?name=KH.C11.118;source=kh2013
5.35058e-35	0.595601	0.58	0.325	7.1885e-31	0	KH.C1.245	Cirobu.g00000465	SAP30L	SAP30; SAP30L	4	https://www.aniseed.cnrs.fr/aniseed/gene/show_expression?unique_id=Cirobu.g00000465	https://www.aniseed.cnrs.fr/aniseed/gene/show_gene?unique_id=Cirobu.g00000465	http://ghost.zool.kyoto-u.ac.jp/cgi-bin/fordetailkh21.cgi?name=KH.C1.245;source=kh2013
7.97552e-35	-0.968852	0.02	0.299	1.07151e-30	0	KH.L116.100	Cirobu.g00010738	KH2013:KH.L116.100_LRRC15	LGR5; LRIG2; LRIG3	0	https://www.aniseed.cnrs.fr/aniseed/gene/show_expression?unique_id=Cirobu.g00010738	https://www.aniseed.cnrs.fr/aniseed/gene/show_gene?unique_id=Cirobu.g00010738	http://ghost.zool.kyoto-u.ac.jp/cgi-bin/fordetailkh21.cgi?name=KH.L116.100;source=kh2013
8.18368e-35	0.561794	0.494	0.235	1.09948e-30	0	KH.C8.554	Cirobu.g00009200	BXDC2	BRIX1; IMP4; RPF2	7	https://www.aniseed.cnrs.fr/aniseed/gene/show_expression?unique_id=Cirobu.g00009200	https://www.aniseed.cnrs.fr/aniseed/gene/show_gene?unique_id=Cirobu.g00009200	http://ghost.zool.kyoto-u.ac.jp/cgi-bin/fordetailkh21.cgi?name=KH.C8.554;source=kh2013
1.39696e-34	-1.02376	0.047	0.334	1.87681e-30	0	KH.C12.67	Cirobu.g00003247	FHL/1/2/3/4/5	FHL2; FHL3; FHL5	9	https://www.aniseed.cnrs.fr/aniseed/gene/show_expression?unique_id=Cirobu.g00003247	https://www.aniseed.cnrs.fr/aniseed/gene/show_gene?unique_id=Cirobu.g00003247	http://ghost.zool.kyoto-u.ac.jp/cgi-bin/fordetailkh21.cgi?name=KH.C12.67;source=kh2013
1.59045e-34	0.447935	0.863	0.647	2.13678e-30	0	KH.C14.105	Cirobu.g00003512	CNOT7/8	CNOT7; CNOT8	9	https://www.aniseed.cnrs.fr/aniseed/gene/show_expression?unique_id=Cirobu.g00003512	https://www.aniseed.cnrs.fr/aniseed/gene/show_gene?unique_id=Cirobu.g00003512	http://ghost.zool.kyoto-u.ac.jp/cgi-bin/fordetailkh21.cgi?name=KH.C14.105;source=kh2013
1.88805e-34	0.624234	0.366	0.144	2.53659e-30	0	KH.C6.71	Cirobu.g00007886	TCF7L1/2	LEF1; TCF7; TCF7L2	12	https://www.aniseed.cnrs.fr/aniseed/gene/show_expression?unique_id=Cirobu.g00007886	https://www.aniseed.cnrs.fr/aniseed/gene/show_gene?unique_id=Cirobu.g00007886	http://ghost.zool.kyoto-u.ac.jp/cgi-bin/fordetailkh21.cgi?name=KH.C6.71;source=kh2013
2.15618e-34	-1.89599	0.103	0.399	2.89682e-30	0	KH.L4.43	Cirobu.g00012511	CAV-1	CAV1; CAV2; CAV3	4	https://www.aniseed.cnrs.fr/aniseed/gene/show_expression?unique_id=Cirobu.g00012511	https://www.aniseed.cnrs.fr/aniseed/gene/show_gene?unique_id=Cirobu.g00012511	http://ghost.zool.kyoto-u.ac.jp/cgi-bin/fordetailkh21.cgi?name=KH.L4.43;source=kh2013
3.05333e-34	-0.960979	0.027	0.305	4.10214e-30	0	KH.C11.184	Cirobu.g00001996	KH2013:KH.C11.184_GAL10	GALE; TGDS; UXS1	5	https://www.aniseed.cnrs.fr/aniseed/gene/show_expression?unique_id=Cirobu.g00001996	https://www.aniseed.cnrs.fr/aniseed/gene/show_gene?unique_id=Cirobu.g00001996	http://ghost.zool.kyoto-u.ac.jp/cgi-bin/fordetailkh21.cgi?name=KH.C11.184;source=kh2013
3.45984e-34	0.682165	0.342	0.125	4.64829e-30	0	KH.C11.605	Cirobu.g00002452	Q5CAQ0_CHICK	CD40LG; TNFSF15	0	https://www.aniseed.cnrs.fr/aniseed/gene/show_expression?unique_id=Cirobu.g00002452	https://www.aniseed.cnrs.fr/aniseed/gene/show_gene?unique_id=Cirobu.g00002452	http://ghost.zool.kyoto-u.ac.jp/cgi-bin/fordetailkh21.cgi?name=KH.C11.605;source=kh2013
5.14014e-34	0.638333	0.488	0.243	6.90578e-30	0	KH.C2.450	Cirobu.g00004649	KH2013:KH.C2.450	MRPL15	0	https://www.aniseed.cnrs.fr/aniseed/gene/show_expression?unique_id=Cirobu.g00004649	https://www.aniseed.cnrs.fr/aniseed/gene/show_gene?unique_id=Cirobu.g00004649	http://ghost.zool.kyoto-u.ac.jp/cgi-bin/fordetailkh21.cgi?name=KH.C2.450;source=kh2013
5.72027e-34	-0.814264	0.751	0.798	7.68519e-30	0	KH.C11.378	Cirobu.g00002206	KH2013:KH.C11.378_CLDN1/10/14/19/2/3/4/5/6/7/9	CLDN1; CLDN19; CLDN7	0	https://www.aniseed.cnrs.fr/aniseed/gene/show_expression?unique_id=Cirobu.g00002206	https://www.aniseed.cnrs.fr/aniseed/gene/show_gene?unique_id=Cirobu.g00002206	http://ghost.zool.kyoto-u.ac.jp/cgi-bin/fordetailkh21.cgi?name=KH.C11.378;source=kh2013
6.41624e-34	0.602102	0.413	0.174	8.62021e-30	0	KH.C13.35	Cirobu.g00003436	LECT1	CNMD; TNMD	4	https://www.aniseed.cnrs.fr/aniseed/gene/show_expression?unique_id=Cirobu.g00003436	https://www.aniseed.cnrs.fr/aniseed/gene/show_gene?unique_id=Cirobu.g00003436	http://ghost.zool.kyoto-u.ac.jp/cgi-bin/fordetailkh21.cgi?name=KH.C13.35;source=kh2013
7.01607e-34	-1.07368	0.126	0.417	9.42609e-30	0	KH.C8.287	Cirobu.g00008908	KH2013:KH.C8.287	KH.C8.287	4	https://www.aniseed.cnrs.fr/aniseed/gene/show_expression?unique_id=Cirobu.g00008908	https://www.aniseed.cnrs.fr/aniseed/gene/show_gene?unique_id=Cirobu.g00008908	http://ghost.zool.kyoto-u.ac.jp/cgi-bin/fordetailkh21.cgi?name=KH.C8.287;source=kh2013
7.72169e-34	-1.10452	0.036	0.314	1.03741e-29	0	KH.L131.17	Cirobu.g00011033	KH2013:KH.L131.17_CUZD1	CUZD1; TECTA; UMOD	0	https://www.aniseed.cnrs.fr/aniseed/gene/show_expression?unique_id=Cirobu.g00011033	https://www.aniseed.cnrs.fr/aniseed/gene/show_gene?unique_id=Cirobu.g00011033	http://ghost.zool.kyoto-u.ac.jp/cgi-bin/fordetailkh21.cgi?name=KH.L131.17;source=kh2013
7.85826e-34	0.606482	0.535	0.284	1.05576e-29	0	KH.C4.596	Cirobu.g00006699	KH2013:KH.C4.596_TAF9	AK6; PEX1	0	https://www.aniseed.cnrs.fr/aniseed/gene/show_expression?unique_id=Cirobu.g00006699	https://www.aniseed.cnrs.fr/aniseed/gene/show_gene?unique_id=Cirobu.g00006699	http://ghost.zool.kyoto-u.ac.jp/cgi-bin/fordetailkh21.cgi?name=KH.C4.596;source=kh2013
1.15247e-33	-1.09871	0.094	0.384	1.54834e-29	0	KH.C9.859	Cirobu.g00010447	RAC1/2	CDC42; RAC2; RAC3	4	https://www.aniseed.cnrs.fr/aniseed/gene/show_expression?unique_id=Cirobu.g00010447	https://www.aniseed.cnrs.fr/aniseed/gene/show_gene?unique_id=Cirobu.g00010447	http://ghost.zool.kyoto-u.ac.jp/cgi-bin/fordetailkh21.cgi?name=KH.C9.859;source=kh2013
1.16483e-33	0.561247	0.703	0.469	1.56495e-29	0	KH.C4.283	Cirobu.g00006361	KH2013:KH.C4.283	POLR2E	4	https://www.aniseed.cnrs.fr/aniseed/gene/show_expression?unique_id=Cirobu.g00006361	https://www.aniseed.cnrs.fr/aniseed/gene/show_gene?unique_id=Cirobu.g00006361	http://ghost.zool.kyoto-u.ac.jp/cgi-bin/fordetailkh21.cgi?name=KH.C4.283;source=kh2013
1.30588e-33	-0.986309	0.088	0.375	1.75445e-29	0	KH.C3.526	Cirobu.g00005712	RASGRP1/2/3/4	RASGRP1; RASGRP2; RASGRP3	3	https://www.aniseed.cnrs.fr/aniseed/gene/show_expression?unique_id=Cirobu.g00005712	https://www.aniseed.cnrs.fr/aniseed/gene/show_gene?unique_id=Cirobu.g00005712	http://ghost.zool.kyoto-u.ac.jp/cgi-bin/fordetailkh21.cgi?name=KH.C3.526;source=kh2013
1.48977e-33	-0.847069	0.076	0.369	2.00151e-29	0	KH.C1.837	Cirobu.g00001115	ALO1	D2HGDH; DHCR24; LDHD	0	https://www.aniseed.cnrs.fr/aniseed/gene/show_expression?unique_id=Cirobu.g00001115	https://www.aniseed.cnrs.fr/aniseed/gene/show_gene?unique_id=Cirobu.g00001115	http://ghost.zool.kyoto-u.ac.jp/cgi-bin/fordetailkh21.cgi?name=KH.C1.837;source=kh2013
1.54314e-33	0.593511	0.575	0.327	2.0732e-29	0	KH.C8.905	Cirobu.g00009585	LSM4	LSM2; LSM4; SNRPD3	0	https://www.aniseed.cnrs.fr/aniseed/gene/show_expression?unique_id=Cirobu.g00009585	https://www.aniseed.cnrs.fr/aniseed/gene/show_gene?unique_id=Cirobu.g00009585	http://ghost.zool.kyoto-u.ac.jp/cgi-bin/fordetailkh21.cgi?name=KH.C8.905;source=kh2013
2.07471e-33	0.524756	0.593	0.331	2.78738e-29	0	KH.C4.479	Cirobu.g00006574	EIF3M	COPS7A; EIF3M; VCL	6	https://www.aniseed.cnrs.fr/aniseed/gene/show_expression?unique_id=Cirobu.g00006574	https://www.aniseed.cnrs.fr/aniseed/gene/show_gene?unique_id=Cirobu.g00006574	http://ghost.zool.kyoto-u.ac.jp/cgi-bin/fordetailkh21.cgi?name=KH.C4.479;source=kh2013
2.13741e-33	-1.0172	0.027	0.3	2.87161e-29	0	KH.C5.596	Cirobu.g00007497	SI:DKEYP-75B4.10	ASGR2; CD209; COLEC11	0	https://www.aniseed.cnrs.fr/aniseed/gene/show_expression?unique_id=Cirobu.g00007497	https://www.aniseed.cnrs.fr/aniseed/gene/show_gene?unique_id=Cirobu.g00007497	http://ghost.zool.kyoto-u.ac.jp/cgi-bin/fordetailkh21.cgi?name=KH.C5.596;source=kh2013
2.16815e-33	0.522278	0.753	0.493	2.91291e-29	0	KH.L7.30	Cirobu.g00012993	CG2862	HINT1; HINT2; HINT3	2	https://www.aniseed.cnrs.fr/aniseed/gene/show_expression?unique_id=Cirobu.g00012993	https://www.aniseed.cnrs.fr/aniseed/gene/show_gene?unique_id=Cirobu.g00012993	http://ghost.zool.kyoto-u.ac.jp/cgi-bin/fordetailkh21.cgi?name=KH.L7.30;source=kh2013
2.44766e-33	0.569066	0.247	0.071	3.28843e-29	0	KH.C1.763	Cirobu.g00001034	KH2013:KH.C1.763_KIAA2013	KH.C1.763	0	https://www.aniseed.cnrs.fr/aniseed/gene/show_expression?unique_id=Cirobu.g00001034	https://www.aniseed.cnrs.fr/aniseed/gene/show_gene?unique_id=Cirobu.g00001034	http://ghost.zool.kyoto-u.ac.jp/cgi-bin/fordetailkh21.cgi?name=KH.C1.763;source=kh2013
2.85757e-33	-1.07809	0.074	0.359	3.83914e-29	0	KH.C14.330	Cirobu.g00003758	KH2013:KH.C14.330	KH.C14.330	9	https://www.aniseed.cnrs.fr/aniseed/gene/show_expression?unique_id=Cirobu.g00003758	https://www.aniseed.cnrs.fr/aniseed/gene/show_gene?unique_id=Cirobu.g00003758	http://ghost.zool.kyoto-u.ac.jp/cgi-bin/fordetailkh21.cgi?name=KH.C14.330;source=kh2013
3.71594e-33	-0.923461	0.056	0.339	4.99237e-29	0	KH.C1.611	Cirobu.g00000866	KH2013:KH.C1.611_TSTA3	TGDS; TSTA3	9	https://www.aniseed.cnrs.fr/aniseed/gene/show_expression?unique_id=Cirobu.g00000866	https://www.aniseed.cnrs.fr/aniseed/gene/show_gene?unique_id=Cirobu.g00000866	http://ghost.zool.kyoto-u.ac.jp/cgi-bin/fordetailkh21.cgi?name=KH.C1.611;source=kh2013
4.06538e-33	-0.8388	0.202	0.492	5.46184e-29	0	KH.L51.6	Cirobu.g00012753	IMPAD1	BPNT1; IMPAD1; INPP1	1	https://www.aniseed.cnrs.fr/aniseed/gene/show_expression?unique_id=Cirobu.g00012753	https://www.aniseed.cnrs.fr/aniseed/gene/show_gene?unique_id=Cirobu.g00012753	http://ghost.zool.kyoto-u.ac.jp/cgi-bin/fordetailkh21.cgi?name=KH.L51.6;source=kh2013
4.16724e-33	0.665093	0.245	0.068	5.59868e-29	0	KH.C2.1069	Cirobu.g00004189	IM:7138239	KH.C2.1069	0	https://www.aniseed.cnrs.fr/aniseed/gene/show_expression?unique_id=Cirobu.g00004189	https://www.aniseed.cnrs.fr/aniseed/gene/show_gene?unique_id=Cirobu.g00004189	http://ghost.zool.kyoto-u.ac.jp/cgi-bin/fordetailkh21.cgi?name=KH.C2.1069;source=kh2013
4.85566e-33	-1.05032	0.115	0.397	6.52358e-29	0	KH.C1.1199	Cirobu.g00000221	PAQR3	ADIPOR1; ADIPOR2; PAQR3	5	https://www.aniseed.cnrs.fr/aniseed/gene/show_expression?unique_id=Cirobu.g00000221	https://www.aniseed.cnrs.fr/aniseed/gene/show_gene?unique_id=Cirobu.g00000221	http://ghost.zool.kyoto-u.ac.jp/cgi-bin/fordetailkh21.cgi?name=KH.C1.1199;source=kh2013
5.56351e-33	-1.06968	0.063	0.347	7.47458e-29	0	KH.C11.734	Cirobu.g00002591	KH2013:KH.C11.734_STAB1/2	NID2; STAB1; STAB2	0	https://www.aniseed.cnrs.fr/aniseed/gene/show_expression?unique_id=Cirobu.g00002591	https://www.aniseed.cnrs.fr/aniseed/gene/show_gene?unique_id=Cirobu.g00002591	http://ghost.zool.kyoto-u.ac.jp/cgi-bin/fordetailkh21.cgi?name=KH.C11.734;source=kh2013
5.63441e-33	0.536163	0.613	0.353	7.56982e-29	0	KH.C8.125	Cirobu.g00008730	PPIH	PPID; PPIF; PPIH	0	https://www.aniseed.cnrs.fr/aniseed/gene/show_expression?unique_id=Cirobu.g00008730	https://www.aniseed.cnrs.fr/aniseed/gene/show_gene?unique_id=Cirobu.g00008730	http://ghost.zool.kyoto-u.ac.jp/cgi-bin/fordetailkh21.cgi?name=KH.C8.125;source=kh2013
6.77763e-33	0.466754	0.764	0.515	9.10574e-29	0	KH.C10.46	Cirobu.g00001682	RTN1/3/4	RTN1; RTN3; RTN4	4	https://www.aniseed.cnrs.fr/aniseed/gene/show_expression?unique_id=Cirobu.g00001682	https://www.aniseed.cnrs.fr/aniseed/gene/show_gene?unique_id=Cirobu.g00001682	http://ghost.zool.kyoto-u.ac.jp/cgi-bin/fordetailkh21.cgi?name=KH.C10.46;source=kh2013
8.16915e-33	0.507306	0.719	0.49	1.09753e-28	0	KH.C10.280	Cirobu.g00001490	EIF4A3	EIF4A1; EIF4A2; EIF4A3	4	https://www.aniseed.cnrs.fr/aniseed/gene/show_expression?unique_id=Cirobu.g00001490	https://www.aniseed.cnrs.fr/aniseed/gene/show_gene?unique_id=Cirobu.g00001490	http://ghost.zool.kyoto-u.ac.jp/cgi-bin/fordetailkh21.cgi?name=KH.C10.280;source=kh2013
8.79704e-33	-0.642517	0.64	0.812	1.18188e-28	0	KH.C4.262	Cirobu.g00006338	SEPT10/11/6/8	SEPT11; SEPT6; SEPT8	5	https://www.aniseed.cnrs.fr/aniseed/gene/show_expression?unique_id=Cirobu.g00006338	https://www.aniseed.cnrs.fr/aniseed/gene/show_gene?unique_id=Cirobu.g00006338	http://ghost.zool.kyoto-u.ac.jp/cgi-bin/fordetailkh21.cgi?name=KH.C4.262;source=kh2013
1.31872e-32	0.529185	0.721	0.479	1.7717e-28	0	KH.L170.2	Cirobu.g00011754	KH2013:KH.L170.2	EDF1	8	https://www.aniseed.cnrs.fr/aniseed/gene/show_expression?unique_id=Cirobu.g00011754	https://www.aniseed.cnrs.fr/aniseed/gene/show_gene?unique_id=Cirobu.g00011754	http://ghost.zool.kyoto-u.ac.jp/cgi-bin/fordetailkh21.cgi?name=KH.L170.2;source=kh2013
2.08971e-32	-0.868526	0.034	0.307	2.80752e-28	0	KH.C1.183	Cirobu.g00000396	TDH	UXS1	7	https://www.aniseed.cnrs.fr/aniseed/gene/show_expression?unique_id=Cirobu.g00000396	https://www.aniseed.cnrs.fr/aniseed/gene/show_gene?unique_id=Cirobu.g00000396	http://ghost.zool.kyoto-u.ac.jp/cgi-bin/fordetailkh21.cgi?name=KH.C1.183;source=kh2013
2.99109e-32	-1.91403	0.128	0.402	4.01853e-28	0	KH.L4.23	Cirobu.g00012490	KH2013:KH.L4.23_CAV1/3	CAV1; CAV2; CAV3	16	https://www.aniseed.cnrs.fr/aniseed/gene/show_expression?unique_id=Cirobu.g00012490	https://www.aniseed.cnrs.fr/aniseed/gene/show_gene?unique_id=Cirobu.g00012490	http://ghost.zool.kyoto-u.ac.jp/cgi-bin/fordetailkh21.cgi?name=KH.L4.23;source=kh2013
3.0315e-32	-0.903351	0.18	0.466	4.07283e-28	0	KH.C11.199	Cirobu.g00002012	SLC25A21/38	SLC25A1; SLC25A11; SLC25A21	4	https://www.aniseed.cnrs.fr/aniseed/gene/show_expression?unique_id=Cirobu.g00002012	https://www.aniseed.cnrs.fr/aniseed/gene/show_gene?unique_id=Cirobu.g00002012	http://ghost.zool.kyoto-u.ac.jp/cgi-bin/fordetailkh21.cgi?name=KH.C11.199;source=kh2013
3.17338e-32	0.455643	0.762	0.504	4.26344e-28	0	KH.C7.190	Cirobu.g00008014	TPT1	TPT1	6	https://www.aniseed.cnrs.fr/aniseed/gene/show_expression?unique_id=Cirobu.g00008014	https://www.aniseed.cnrs.fr/aniseed/gene/show_gene?unique_id=Cirobu.g00008014	http://ghost.zool.kyoto-u.ac.jp/cgi-bin/fordetailkh21.cgi?name=KH.C7.190;source=kh2013
3.42049e-32	0.718065	0.234	0.065	4.59543e-28	0	KH.C3.302	Cirobu.g00005473	KH2013:KH.C3.302_C07E3.9	AC100868.1; PLA2G1B; PLA2G2E	0	https://www.aniseed.cnrs.fr/aniseed/gene/show_expression?unique_id=Cirobu.g00005473	https://www.aniseed.cnrs.fr/aniseed/gene/show_gene?unique_id=Cirobu.g00005473	http://ghost.zool.kyoto-u.ac.jp/cgi-bin/fordetailkh21.cgi?name=KH.C3.302;source=kh2013
4.29795e-32	0.596259	0.47	0.237	5.7743e-28	0	KH.C3.831	Cirobu.g00006040	SSB	LARP6; LARP7; SSB	0	https://www.aniseed.cnrs.fr/aniseed/gene/show_expression?unique_id=Cirobu.g00006040	https://www.aniseed.cnrs.fr/aniseed/gene/show_gene?unique_id=Cirobu.g00006040	http://ghost.zool.kyoto-u.ac.jp/cgi-bin/fordetailkh21.cgi?name=KH.C3.831;source=kh2013
4.34684e-32	0.592127	0.476	0.238	5.83998e-28	0	KH.C10.105	Cirobu.g00001301	KH2013:KH.C10.105	TOMM34; TOMM70; TTC1	3	https://www.aniseed.cnrs.fr/aniseed/gene/show_expression?unique_id=Cirobu.g00001301	https://www.aniseed.cnrs.fr/aniseed/gene/show_gene?unique_id=Cirobu.g00001301	http://ghost.zool.kyoto-u.ac.jp/cgi-bin/fordetailkh21.cgi?name=KH.C10.105;source=kh2013
6.5668e-32	0.559758	0.557	0.307	8.82249e-28	0	KH.L172.6	Cirobu.g00011889	POP5	ADRA2C; HRH1; HTR1D	11	https://www.aniseed.cnrs.fr/aniseed/gene/show_expression?unique_id=Cirobu.g00011889	https://www.aniseed.cnrs.fr/aniseed/gene/show_gene?unique_id=Cirobu.g00011889	http://ghost.zool.kyoto-u.ac.jp/cgi-bin/fordetailkh21.cgi?name=KH.L172.6;source=kh2013
6.74371e-32	-1.04499	0.207	0.484	9.06017e-28	0	KH.S655.2	Cirobu.g00014877	COL4A1/3/5	COL4A1; COL4A2; COL4A6	7	https://www.aniseed.cnrs.fr/aniseed/gene/show_expression?unique_id=Cirobu.g00014877	https://www.aniseed.cnrs.fr/aniseed/gene/show_gene?unique_id=Cirobu.g00014877	http://ghost.zool.kyoto-u.ac.jp/cgi-bin/fordetailkh21.cgi?name=KH.S655.2;source=kh2013
6.92919e-32	-0.956474	0.038	0.307	9.30937e-28	0	KH.C10.220	Cirobu.g00001424	KH2013:KH.C10.220	KH.C10.220	0	https://www.aniseed.cnrs.fr/aniseed/gene/show_expression?unique_id=Cirobu.g00001424	https://www.aniseed.cnrs.fr/aniseed/gene/show_gene?unique_id=Cirobu.g00001424	http://ghost.zool.kyoto-u.ac.jp/cgi-bin/fordetailkh21.cgi?name=KH.C10.220;source=kh2013
8.93764e-32	-1.05265	0.043	0.31	1.20077e-27	0	KH.L10.31	Cirobu.g00010522	KH2013:KH.L10.31_COL12A1	COL12A1; MATN2; MATN4	0	https://www.aniseed.cnrs.fr/aniseed/gene/show_expression?unique_id=Cirobu.g00010522	https://www.aniseed.cnrs.fr/aniseed/gene/show_gene?unique_id=Cirobu.g00010522	http://ghost.zool.kyoto-u.ac.jp/cgi-bin/fordetailkh21.cgi?name=KH.L10.31;source=kh2013
8.96233e-32	0.576645	0.499	0.253	1.20409e-27	0	KH.L116.27	Cirobu.g00010757	C1QBP	C1QBP	6	https://www.aniseed.cnrs.fr/aniseed/gene/show_expression?unique_id=Cirobu.g00010757	https://www.aniseed.cnrs.fr/aniseed/gene/show_gene?unique_id=Cirobu.g00010757	http://ghost.zool.kyoto-u.ac.jp/cgi-bin/fordetailkh21.cgi?name=KH.L116.27;source=kh2013
8.96267e-32	-1.3007	0.222	0.489	1.20413e-27	0	KH.C5.616	Cirobu.g00007520	KH2013:KH.C5.616_CYP-33C1/11/12/3/4/5/6/7/8	CYP2C8; CYP2F1; CYP2J2	0	https://www.aniseed.cnrs.fr/aniseed/gene/show_expression?unique_id=Cirobu.g00007520	https://www.aniseed.cnrs.fr/aniseed/gene/show_gene?unique_id=Cirobu.g00007520	http://ghost.zool.kyoto-u.ac.jp/cgi-bin/fordetailkh21.cgi?name=KH.C5.616;source=kh2013
9.71542e-32	0.578893	0.517	0.268	1.30527e-27	0	KH.C10.33	Cirobu.g00001542	PHB/1	PHB; PHB2	6	https://www.aniseed.cnrs.fr/aniseed/gene/show_expression?unique_id=Cirobu.g00001542	https://www.aniseed.cnrs.fr/aniseed/gene/show_gene?unique_id=Cirobu.g00001542	http://ghost.zool.kyoto-u.ac.jp/cgi-bin/fordetailkh21.cgi?name=KH.C10.33;source=kh2013
1.06119e-31	0.590163	0.449	0.216	1.42571e-27	0	KH.C11.221	Cirobu.g00002037	KH2013:KH.C11.221	C15orf41	0	https://www.aniseed.cnrs.fr/aniseed/gene/show_expression?unique_id=Cirobu.g00002037	https://www.aniseed.cnrs.fr/aniseed/gene/show_gene?unique_id=Cirobu.g00002037	http://ghost.zool.kyoto-u.ac.jp/cgi-bin/fordetailkh21.cgi?name=KH.C11.221;source=kh2013
1.27352e-31	0.613063	0.458	0.225	1.71097e-27	0	KH.S389.1	Cirobu.g00014384	NCL	NCL; RBM3; SART3	17	https://www.aniseed.cnrs.fr/aniseed/gene/show_expression?unique_id=Cirobu.g00014384	https://www.aniseed.cnrs.fr/aniseed/gene/show_gene?unique_id=Cirobu.g00014384	http://ghost.zool.kyoto-u.ac.jp/cgi-bin/fordetailkh21.cgi?name=KH.S389.1;source=kh2013
1.39015e-31	0.562539	0.535	0.292	1.86767e-27	0	KH.L4.10	Cirobu.g00012476	THOC7	THOC7	0	https://www.aniseed.cnrs.fr/aniseed/gene/show_expression?unique_id=Cirobu.g00012476	https://www.aniseed.cnrs.fr/aniseed/gene/show_gene?unique_id=Cirobu.g00012476	http://ghost.zool.kyoto-u.ac.jp/cgi-bin/fordetailkh21.cgi?name=KH.L4.10;source=kh2013
1.40769e-31	0.561945	0.555	0.309	1.89123e-27	0	KH.L18.14	Cirobu.g00011947	CNBP	CNBP; ZCCHC13; ZCCHC9	10	https://www.aniseed.cnrs.fr/aniseed/gene/show_expression?unique_id=Cirobu.g00011947	https://www.aniseed.cnrs.fr/aniseed/gene/show_gene?unique_id=Cirobu.g00011947	http://ghost.zool.kyoto-u.ac.jp/cgi-bin/fordetailkh21.cgi?name=KH.L18.14;source=kh2013
1.64629e-31	-0.793665	0.022	0.285	2.21179e-27	0	KH.C4.201	Cirobu.g00006274	KH2013:KH.C4.201	KH.C4.201	0	https://www.aniseed.cnrs.fr/aniseed/gene/show_expression?unique_id=Cirobu.g00006274	https://www.aniseed.cnrs.fr/aniseed/gene/show_gene?unique_id=Cirobu.g00006274	http://ghost.zool.kyoto-u.ac.jp/cgi-bin/fordetailkh21.cgi?name=KH.C4.201;source=kh2013
1.82492e-31	-0.998222	0.173	0.451	2.45178e-27	0	KH.C10.229	Cirobu.g00001433	PCTP	PCTP; STARD7	0	https://www.aniseed.cnrs.fr/aniseed/gene/show_expression?unique_id=Cirobu.g00001433	https://www.aniseed.cnrs.fr/aniseed/gene/show_gene?unique_id=Cirobu.g00001433	http://ghost.zool.kyoto-u.ac.jp/cgi-bin/fordetailkh21.cgi?name=KH.C10.229;source=kh2013
2.00011e-31	0.547978	0.629	0.397	2.68715e-27	0	KH.L10.25	Cirobu.g00010515	SMC1A	SMC1A; SMC1B; SMC4	0	https://www.aniseed.cnrs.fr/aniseed/gene/show_expression?unique_id=Cirobu.g00010515	https://www.aniseed.cnrs.fr/aniseed/gene/show_gene?unique_id=Cirobu.g00010515	http://ghost.zool.kyoto-u.ac.jp/cgi-bin/fordetailkh21.cgi?name=KH.L10.25;source=kh2013
2.20078e-31	0.59404	0.175	0.037	2.95675e-27	0	KH.C1.1185	Cirobu.g00000206	TCTEX1D1/2	TCTEX1D1; TCTEX1D2; TCTEX1D4	0	https://www.aniseed.cnrs.fr/aniseed/gene/show_expression?unique_id=Cirobu.g00000206	https://www.aniseed.cnrs.fr/aniseed/gene/show_gene?unique_id=Cirobu.g00000206	http://ghost.zool.kyoto-u.ac.jp/cgi-bin/fordetailkh21.cgi?name=KH.C1.1185;source=kh2013
2.51097e-31	0.727376	0.299	0.104	3.37349e-27	0	KH.C3.88	Cirobu.g00006092	KH2013:KH.C3.88	KH.C3.88	1	https://www.aniseed.cnrs.fr/aniseed/gene/show_expression?unique_id=Cirobu.g00006092	https://www.aniseed.cnrs.fr/aniseed/gene/show_gene?unique_id=Cirobu.g00006092	http://ghost.zool.kyoto-u.ac.jp/cgi-bin/fordetailkh21.cgi?name=KH.C3.88;source=kh2013
2.56582e-31	-1.23138	0.056	0.322	3.44718e-27	0	KH.C9.723	Cirobu.g00010298	TMEM163	TMEM163	0	https://www.aniseed.cnrs.fr/aniseed/gene/show_expression?unique_id=Cirobu.g00010298	https://www.aniseed.cnrs.fr/aniseed/gene/show_gene?unique_id=Cirobu.g00010298	http://ghost.zool.kyoto-u.ac.jp/cgi-bin/fordetailkh21.cgi?name=KH.C9.723;source=kh2013
3.25377e-31	-2.74277	0.84	0.897	4.37144e-27	0	KH.C2.594	Cirobu.g00004808	KH2013:KH.C2.594	KH.C2.594	7	https://www.aniseed.cnrs.fr/aniseed/gene/show_expression?unique_id=Cirobu.g00004808	https://www.aniseed.cnrs.fr/aniseed/gene/show_gene?unique_id=Cirobu.g00004808	http://ghost.zool.kyoto-u.ac.jp/cgi-bin/fordetailkh21.cgi?name=KH.C2.594;source=kh2013
3.33732e-31	0.516529	0.64	0.389	4.48369e-27	0	KH.C3.204	Cirobu.g00005366	SRSF3	SRSF1; SRSF3; SRSF7	0	https://www.aniseed.cnrs.fr/aniseed/gene/show_expression?unique_id=Cirobu.g00005366	https://www.aniseed.cnrs.fr/aniseed/gene/show_gene?unique_id=Cirobu.g00005366	http://ghost.zool.kyoto-u.ac.jp/cgi-bin/fordetailkh21.cgi?name=KH.C3.204;source=kh2013
4.07709e-31	-0.774941	0.025	0.284	5.47757e-27	0	KH.C10.379	Cirobu.g00001594	ZGC:154054	MGAT4A; MGAT4B; MGAT4D	0	https://www.aniseed.cnrs.fr/aniseed/gene/show_expression?unique_id=Cirobu.g00001594	https://www.aniseed.cnrs.fr/aniseed/gene/show_gene?unique_id=Cirobu.g00001594	http://ghost.zool.kyoto-u.ac.jp/cgi-bin/fordetailkh21.cgi?name=KH.C10.379;source=kh2013
4.24736e-31	0.446502	0.789	0.555	5.70633e-27	0	KH.L90.1	Cirobu.g00013278	ATP5J2	ATP5MF	4	https://www.aniseed.cnrs.fr/aniseed/gene/show_expression?unique_id=Cirobu.g00013278	https://www.aniseed.cnrs.fr/aniseed/gene/show_gene?unique_id=Cirobu.g00013278	http://ghost.zool.kyoto-u.ac.jp/cgi-bin/fordetailkh21.cgi?name=KH.L90.1;source=kh2013
4.8053e-31	0.36811	0.667	0.403	6.45592e-27	0	KH.C13.106	Cirobu.g00003318	GMDS	GMDS; TGDS; UXS1	4	https://www.aniseed.cnrs.fr/aniseed/gene/show_expression?unique_id=Cirobu.g00003318	https://www.aniseed.cnrs.fr/aniseed/gene/show_gene?unique_id=Cirobu.g00003318	http://ghost.zool.kyoto-u.ac.jp/cgi-bin/fordetailkh21.cgi?name=KH.C13.106;source=kh2013
4.99674e-31	-0.895324	0.267	0.528	6.71312e-27	0	KH.C11.456	Cirobu.g00002290	MYH10/11/14/9	MYH10; MYH11	19	https://www.aniseed.cnrs.fr/aniseed/gene/show_expression?unique_id=Cirobu.g00002290	https://www.aniseed.cnrs.fr/aniseed/gene/show_gene?unique_id=Cirobu.g00002290	http://ghost.zool.kyoto-u.ac.jp/cgi-bin/fordetailkh21.cgi?name=KH.C11.456;source=kh2013
5.06757e-31	-0.778497	0.133	0.418	6.80828e-27	0	KH.C2.730	Cirobu.g00004956	KH2013:KH.C2.730_RNF149	RNF130; RNF149; RNF150	0	https://www.aniseed.cnrs.fr/aniseed/gene/show_expression?unique_id=Cirobu.g00004956	https://www.aniseed.cnrs.fr/aniseed/gene/show_gene?unique_id=Cirobu.g00004956	http://ghost.zool.kyoto-u.ac.jp/cgi-bin/fordetailkh21.cgi?name=KH.C2.730;source=kh2013
5.36413e-31	0.437461	0.831	0.628	7.2067e-27	0	KH.C1.858	Cirobu.g00001138	KH2013:KH.C1.858_RNASEH1	RNASEH1	4	https://www.aniseed.cnrs.fr/aniseed/gene/show_expression?unique_id=Cirobu.g00001138	https://www.aniseed.cnrs.fr/aniseed/gene/show_gene?unique_id=Cirobu.g00001138	http://ghost.zool.kyoto-u.ac.jp/cgi-bin/fordetailkh21.cgi?name=KH.C1.858;source=kh2013
6.29461e-31	-0.827046	0.009	0.259	8.45681e-27	0	KH.C3.503	Cirobu.g00005688	EPPK1	DSP; EPPK1; PLEC	0	https://www.aniseed.cnrs.fr/aniseed/gene/show_expression?unique_id=Cirobu.g00005688	https://www.aniseed.cnrs.fr/aniseed/gene/show_gene?unique_id=Cirobu.g00005688	http://ghost.zool.kyoto-u.ac.jp/cgi-bin/fordetailkh21.cgi?name=KH.C3.503;source=kh2013
8.47287e-31	-1.01838	0.517	0.681	1.13833e-26	0	KH.C1.1265	Cirobu.g00000294	TSPAN6/7	AF241726.2; TSPAN6; TSPAN7	0	https://www.aniseed.cnrs.fr/aniseed/gene/show_expression?unique_id=Cirobu.g00000294	https://www.aniseed.cnrs.fr/aniseed/gene/show_gene?unique_id=Cirobu.g00000294	http://ghost.zool.kyoto-u.ac.jp/cgi-bin/fordetailkh21.cgi?name=KH.C1.1265;source=kh2013
8.80517e-31	0.575721	0.584	0.355	1.18297e-26	0	KH.C8.648	Cirobu.g00009301	DFG5	KH.C8.648	0	https://www.aniseed.cnrs.fr/aniseed/gene/show_expression?unique_id=Cirobu.g00009301	https://www.aniseed.cnrs.fr/aniseed/gene/show_gene?unique_id=Cirobu.g00009301	http://ghost.zool.kyoto-u.ac.jp/cgi-bin/fordetailkh21.cgi?name=KH.C8.648;source=kh2013
1.2295e-30	0.548401	0.598	0.353	1.65183e-26	0	KH.C5.104	Cirobu.g00006962	KH2013:KH.C5.104_SRSF4/6	SRSF4; SRSF5; SRSF6	0	https://www.aniseed.cnrs.fr/aniseed/gene/show_expression?unique_id=Cirobu.g00006962	https://www.aniseed.cnrs.fr/aniseed/gene/show_gene?unique_id=Cirobu.g00006962	http://ghost.zool.kyoto-u.ac.jp/cgi-bin/fordetailkh21.cgi?name=KH.C5.104;source=kh2013
1.2879e-30	0.510848	0.562	0.31	1.73029e-26	0	KH.C2.16	Cirobu.g00004332	DDX27	DDX27; DDX47; DDX54	0	https://www.aniseed.cnrs.fr/aniseed/gene/show_expression?unique_id=Cirobu.g00004332	https://www.aniseed.cnrs.fr/aniseed/gene/show_gene?unique_id=Cirobu.g00004332	http://ghost.zool.kyoto-u.ac.jp/cgi-bin/fordetailkh21.cgi?name=KH.C2.16;source=kh2013
1.31792e-30	0.51257	0.73	0.54	1.77062e-26	0	KH.L37.6	Cirobu.g00012425	KH2013:KH.L37.6_MDP1	MDP1; NEDD8-MDP1	4	https://www.aniseed.cnrs.fr/aniseed/gene/show_expression?unique_id=Cirobu.g00012425	https://www.aniseed.cnrs.fr/aniseed/gene/show_gene?unique_id=Cirobu.g00012425	http://ghost.zool.kyoto-u.ac.jp/cgi-bin/fordetailkh21.cgi?name=KH.L37.6;source=kh2013
1.35854e-30	0.542091	0.443	0.211	1.8252e-26	0	KH.C3.860	Cirobu.g00006071	EIF3B	EIF2A; EIF3B; PUF60	4	https://www.aniseed.cnrs.fr/aniseed/gene/show_expression?unique_id=Cirobu.g00006071	https://www.aniseed.cnrs.fr/aniseed/gene/show_gene?unique_id=Cirobu.g00006071	http://ghost.zool.kyoto-u.ac.jp/cgi-bin/fordetailkh21.cgi?name=KH.C3.860;source=kh2013
1.56643e-30	0.638881	0.346	0.138	2.1045e-26	0	KH.C7.138	Cirobu.g00007958	SLC5A1/2/4/9	SLC5A1; SLC5A4; SLC5A9	2	https://www.aniseed.cnrs.fr/aniseed/gene/show_expression?unique_id=Cirobu.g00007958	https://www.aniseed.cnrs.fr/aniseed/gene/show_gene?unique_id=Cirobu.g00007958	http://ghost.zool.kyoto-u.ac.jp/cgi-bin/fordetailkh21.cgi?name=KH.C7.138;source=kh2013
1.91762e-30	-0.910037	0.074	0.342	2.57632e-26	0	KH.C9.496	Cirobu.g00010047	KH2013:KH.C9.496	KH.C9.496	0	https://www.aniseed.cnrs.fr/aniseed/gene/show_expression?unique_id=Cirobu.g00010047	https://www.aniseed.cnrs.fr/aniseed/gene/show_gene?unique_id=Cirobu.g00010047	http://ghost.zool.kyoto-u.ac.jp/cgi-bin/fordetailkh21.cgi?name=KH.C9.496;source=kh2013
1.95514e-30	0.523502	0.706	0.488	2.62674e-26	0	KH.C8.672	Cirobu.g00009328	KH2013:KH.C8.672_SBP1	SRSF1; SRSF9	3	https://www.aniseed.cnrs.fr/aniseed/gene/show_expression?unique_id=Cirobu.g00009328	https://www.aniseed.cnrs.fr/aniseed/gene/show_gene?unique_id=Cirobu.g00009328	http://ghost.zool.kyoto-u.ac.jp/cgi-bin/fordetailkh21.cgi?name=KH.C8.672;source=kh2013
1.96507e-30	0.546302	0.357	0.147	2.64007e-26	0	KH.C14.550	Cirobu.g00003996	PSEN1/2	PSEN1; PSEN2	0	https://www.aniseed.cnrs.fr/aniseed/gene/show_expression?unique_id=Cirobu.g00003996	https://www.aniseed.cnrs.fr/aniseed/gene/show_gene?unique_id=Cirobu.g00003996	http://ghost.zool.kyoto-u.ac.jp/cgi-bin/fordetailkh21.cgi?name=KH.C14.550;source=kh2013
2.05657e-30	-0.769443	0.018	0.267	2.763e-26	0	KH.C5.384	Cirobu.g00007262	FNDC1	GP2; TECTA; UMOD	0	https://www.aniseed.cnrs.fr/aniseed/gene/show_expression?unique_id=Cirobu.g00007262	https://www.aniseed.cnrs.fr/aniseed/gene/show_gene?unique_id=Cirobu.g00007262	http://ghost.zool.kyoto-u.ac.jp/cgi-bin/fordetailkh21.cgi?name=KH.C5.384;source=kh2013
2.14244e-30	0.57794	0.537	0.3	2.87837e-26	0	KH.C3.87	Cirobu.g00006081	ATP5B	ATP5F1B; ATP6V1A; ATP6V1B1	5	https://www.aniseed.cnrs.fr/aniseed/gene/show_expression?unique_id=Cirobu.g00006081	https://www.aniseed.cnrs.fr/aniseed/gene/show_gene?unique_id=Cirobu.g00006081	http://ghost.zool.kyoto-u.ac.jp/cgi-bin/fordetailkh21.cgi?name=KH.C3.87;source=kh2013
2.33506e-30	-0.781286	0.373	0.628	3.13715e-26	0	KH.L131.4	Cirobu.g00011036	GALNT1/10/13	GALNT1; GALNT13; GALNT2	5	https://www.aniseed.cnrs.fr/aniseed/gene/show_expression?unique_id=Cirobu.g00011036	https://www.aniseed.cnrs.fr/aniseed/gene/show_gene?unique_id=Cirobu.g00011036	http://ghost.zool.kyoto-u.ac.jp/cgi-bin/fordetailkh21.cgi?name=KH.L131.4;source=kh2013
2.4244e-30	-0.809669	0.013	0.261	3.25718e-26	0	KH.C9.204	Cirobu.g00009729	Y47D9A.1	EIF2B5; GMPPA; GMPPB	5	https://www.aniseed.cnrs.fr/aniseed/gene/show_expression?unique_id=Cirobu.g00009729	https://www.aniseed.cnrs.fr/aniseed/gene/show_gene?unique_id=Cirobu.g00009729	http://ghost.zool.kyoto-u.ac.jp/cgi-bin/fordetailkh21.cgi?name=KH.C9.204;source=kh2013
2.50823e-30	0.540159	0.569	0.33	3.36981e-26	0	KH.C1.289	Cirobu.g00000513	DNAJC2	DNAJC1; DNAJC2; DNAJC21	6	https://www.aniseed.cnrs.fr/aniseed/gene/show_expression?unique_id=Cirobu.g00000513	https://www.aniseed.cnrs.fr/aniseed/gene/show_gene?unique_id=Cirobu.g00000513	http://ghost.zool.kyoto-u.ac.jp/cgi-bin/fordetailkh21.cgi?name=KH.C1.289;source=kh2013
2.6521e-30	-1.27619	0.052	0.307	3.5631e-26	0	KH.C4.450	Cirobu.g00006543	KH2013:KH.C4.450_F36H2.3	CR1; CR2; SVEP1	4	https://www.aniseed.cnrs.fr/aniseed/gene/show_expression?unique_id=Cirobu.g00006543	https://www.aniseed.cnrs.fr/aniseed/gene/show_gene?unique_id=Cirobu.g00006543	http://ghost.zool.kyoto-u.ac.jp/cgi-bin/fordetailkh21.cgi?name=KH.C4.450;source=kh2013
3.29228e-30	-0.983949	0.02	0.269	4.42317e-26	0	KH.C1.1258	Cirobu.g00000286	KH2013:KH.C1.1258_B3GALT1	B3GALT1; B3GALT2; B3GALT5	2	https://www.aniseed.cnrs.fr/aniseed/gene/show_expression?unique_id=Cirobu.g00000286	https://www.aniseed.cnrs.fr/aniseed/gene/show_gene?unique_id=Cirobu.g00000286	http://ghost.zool.kyoto-u.ac.jp/cgi-bin/fordetailkh21.cgi?name=KH.C1.1258;source=kh2013
3.32785e-30	0.545853	0.555	0.306	4.47096e-26	0	KH.L18.63	Cirobu.g00012003	CYB5R1/2/3	CYB5R1; CYB5R2; CYB5R3	0	https://www.aniseed.cnrs.fr/aniseed/gene/show_expression?unique_id=Cirobu.g00012003	https://www.aniseed.cnrs.fr/aniseed/gene/show_gene?unique_id=Cirobu.g00012003	http://ghost.zool.kyoto-u.ac.jp/cgi-bin/fordetailkh21.cgi?name=KH.L18.63;source=kh2013
3.89905e-30	0.561715	0.548	0.302	5.23837e-26	0	KH.C9.124	Cirobu.g00009640	KH2013:KH.C9.124_PRPS1/2	PRPS1; PRPS1L1; PRPS2	0	https://www.aniseed.cnrs.fr/aniseed/gene/show_expression?unique_id=Cirobu.g00009640	https://www.aniseed.cnrs.fr/aniseed/gene/show_gene?unique_id=Cirobu.g00009640	http://ghost.zool.kyoto-u.ac.jp/cgi-bin/fordetailkh21.cgi?name=KH.C9.124;source=kh2013
3.92036e-30	0.293415	0.872	0.607	5.26701e-26	0	KH.L142.1	Cirobu.g00011236	KH2013:KH.L142.1	KH.L142.1	0	https://www.aniseed.cnrs.fr/aniseed/gene/show_expression?unique_id=Cirobu.g00011236	https://www.aniseed.cnrs.fr/aniseed/gene/show_gene?unique_id=Cirobu.g00011236	http://ghost.zool.kyoto-u.ac.jp/cgi-bin/fordetailkh21.cgi?name=KH.L142.1;source=kh2013
4.38759e-30	-0.948413	0.02	0.269	5.89472e-26	0	KH.S1524.1	Cirobu.g00013926	F1NG90_CHICK	KH.S1524.1	0	https://www.aniseed.cnrs.fr/aniseed/gene/show_expression?unique_id=Cirobu.g00013926	https://www.aniseed.cnrs.fr/aniseed/gene/show_gene?unique_id=Cirobu.g00013926	http://ghost.zool.kyoto-u.ac.jp/cgi-bin/fordetailkh21.cgi?name=KH.S1524.1;source=kh2013
4.60241e-30	0.603053	0.425	0.206	6.18334e-26	0	KH.C4.53	Cirobu.g00006629	C8H11ORF31	SELENOH	0	https://www.aniseed.cnrs.fr/aniseed/gene/show_expression?unique_id=Cirobu.g00006629	https://www.aniseed.cnrs.fr/aniseed/gene/show_gene?unique_id=Cirobu.g00006629	http://ghost.zool.kyoto-u.ac.jp/cgi-bin/fordetailkh21.cgi?name=KH.C4.53;source=kh2013
6.23417e-30	-1.9715	0.079	0.335	8.3756e-26	0	KH.L36.7	Cirobu.g00012368	KH2013:KH.L36.7_VWA1/2	COL12A1; COL14A1; COL22A1	0	https://www.aniseed.cnrs.fr/aniseed/gene/show_expression?unique_id=Cirobu.g00012368	https://www.aniseed.cnrs.fr/aniseed/gene/show_gene?unique_id=Cirobu.g00012368	http://ghost.zool.kyoto-u.ac.jp/cgi-bin/fordetailkh21.cgi?name=KH.L36.7;source=kh2013
7.08141e-30	0.552159	0.528	0.288	9.51388e-26	0	KH.C3.828	Cirobu.g00006036	COIL	COIL	0	https://www.aniseed.cnrs.fr/aniseed/gene/show_expression?unique_id=Cirobu.g00006036	https://www.aniseed.cnrs.fr/aniseed/gene/show_gene?unique_id=Cirobu.g00006036	http://ghost.zool.kyoto-u.ac.jp/cgi-bin/fordetailkh21.cgi?name=KH.C3.828;source=kh2013
7.48023e-30	-0.906723	0.031	0.282	1.00497e-25	0	KH.C1.747	Cirobu.g00001016	KH2013:KH.C1.747_QDR1/2/3	SLC22A16; SLC22A4; SLC22A6	1	https://www.aniseed.cnrs.fr/aniseed/gene/show_expression?unique_id=Cirobu.g00001016	https://www.aniseed.cnrs.fr/aniseed/gene/show_gene?unique_id=Cirobu.g00001016	http://ghost.zool.kyoto-u.ac.jp/cgi-bin/fordetailkh21.cgi?name=KH.C1.747;source=kh2013
7.66053e-30	0.309455	0.93	0.743	1.02919e-25	0	KH.L37.33	Cirobu.g00012396	CFL1/2	CFL1; CFL2; DSTN	10	https://www.aniseed.cnrs.fr/aniseed/gene/show_expression?unique_id=Cirobu.g00012396	https://www.aniseed.cnrs.fr/aniseed/gene/show_gene?unique_id=Cirobu.g00012396	http://ghost.zool.kyoto-u.ac.jp/cgi-bin/fordetailkh21.cgi?name=KH.L37.33;source=kh2013
7.7897e-30	-0.829151	0.025	0.276	1.04655e-25	0	KH.C12.402	Cirobu.g00002955	KH2013:KH.C12.402	KH.C12.402	1	https://www.aniseed.cnrs.fr/aniseed/gene/show_expression?unique_id=Cirobu.g00002955	https://www.aniseed.cnrs.fr/aniseed/gene/show_gene?unique_id=Cirobu.g00002955	http://ghost.zool.kyoto-u.ac.jp/cgi-bin/fordetailkh21.cgi?name=KH.C12.402;source=kh2013
9.01578e-30	-0.785192	0.016	0.258	1.21127e-25	0	KH.L116.41	Cirobu.g00010772	Lib-like	KH.L116.41	0	https://www.aniseed.cnrs.fr/aniseed/gene/show_expression?unique_id=Cirobu.g00010772	https://www.aniseed.cnrs.fr/aniseed/gene/show_gene?unique_id=Cirobu.g00010772	http://ghost.zool.kyoto-u.ac.jp/cgi-bin/fordetailkh21.cgi?name=KH.L116.41;source=kh2013
9.2058e-30	0.560626	0.488	0.253	1.2368e-25	0	KH.C2.579	Cirobu.g00004791	SRSF7	SRSF12; SRSF3; SRSF7	9	https://www.aniseed.cnrs.fr/aniseed/gene/show_expression?unique_id=Cirobu.g00004791	https://www.aniseed.cnrs.fr/aniseed/gene/show_gene?unique_id=Cirobu.g00004791	http://ghost.zool.kyoto-u.ac.jp/cgi-bin/fordetailkh21.cgi?name=KH.C2.579;source=kh2013
1.36135e-29	-0.7732	0.022	0.269	1.82898e-25	0	KH.L7.16	Cirobu.g00012977	KH2013:KH.L7.16_ACSL1/5/6	ACSL1; ACSL5; ACSL6	0	https://www.aniseed.cnrs.fr/aniseed/gene/show_expression?unique_id=Cirobu.g00012977	https://www.aniseed.cnrs.fr/aniseed/gene/show_gene?unique_id=Cirobu.g00012977	http://ghost.zool.kyoto-u.ac.jp/cgi-bin/fordetailkh21.cgi?name=KH.L7.16;source=kh2013
1.39341e-29	0.590852	0.485	0.257	1.87205e-25	0	KH.C5.462	Cirobu.g00007349	KIAA0101	AC087632.1; PCLAF; ZAN	0	https://www.aniseed.cnrs.fr/aniseed/gene/show_expression?unique_id=Cirobu.g00007349	https://www.aniseed.cnrs.fr/aniseed/gene/show_gene?unique_id=Cirobu.g00007349	http://ghost.zool.kyoto-u.ac.jp/cgi-bin/fordetailkh21.cgi?name=KH.C5.462;source=kh2013
1.79312e-29	-0.793704	0.144	0.429	2.40905e-25	0	KH.L141.10	Cirobu.g00011163	KH2013:KH.L141.10	KH.L141.10	0	https://www.aniseed.cnrs.fr/aniseed/gene/show_expression?unique_id=Cirobu.g00011163	https://www.aniseed.cnrs.fr/aniseed/gene/show_gene?unique_id=Cirobu.g00011163	http://ghost.zool.kyoto-u.ac.jp/cgi-bin/fordetailkh21.cgi?name=KH.L141.10;source=kh2013
1.85418e-29	-0.623172	0.44	0.67	2.49109e-25	0	KH.C10.50	Cirobu.g00001725	RAB1B	RAB1A; RAB1B; RAB8B	9	https://www.aniseed.cnrs.fr/aniseed/gene/show_expression?unique_id=Cirobu.g00001725	https://www.aniseed.cnrs.fr/aniseed/gene/show_gene?unique_id=Cirobu.g00001725	http://ghost.zool.kyoto-u.ac.jp/cgi-bin/fordetailkh21.cgi?name=KH.C10.50;source=kh2013
2.17323e-29	0.516262	0.634	0.401	2.91973e-25	0	KH.C4.410	Cirobu.g00006499	ALYREF/2	ALYREF; MYEF2; POLDIP3	0	https://www.aniseed.cnrs.fr/aniseed/gene/show_expression?unique_id=Cirobu.g00006499	https://www.aniseed.cnrs.fr/aniseed/gene/show_gene?unique_id=Cirobu.g00006499	http://ghost.zool.kyoto-u.ac.jp/cgi-bin/fordetailkh21.cgi?name=KH.C4.410;source=kh2013
2.22653e-29	0.486589	0.213	0.058	2.99134e-25	0	KH.C12.416	Cirobu.g00002970	KH2013:KH.C12.416_PCS60	ACSF2; ACSM3; ACSM5	0	https://www.aniseed.cnrs.fr/aniseed/gene/show_expression?unique_id=Cirobu.g00002970	https://www.aniseed.cnrs.fr/aniseed/gene/show_gene?unique_id=Cirobu.g00002970	http://ghost.zool.kyoto-u.ac.jp/cgi-bin/fordetailkh21.cgi?name=KH.C12.416;source=kh2013
2.4001e-29	0.351487	0.951	0.805	3.22454e-25	0	KH.C7.139	Cirobu.g00007959	KH2013:KH.C7.139_SEC61G	SEC61G	2	https://www.aniseed.cnrs.fr/aniseed/gene/show_expression?unique_id=Cirobu.g00007959	https://www.aniseed.cnrs.fr/aniseed/gene/show_gene?unique_id=Cirobu.g00007959	http://ghost.zool.kyoto-u.ac.jp/cgi-bin/fordetailkh21.cgi?name=KH.C7.139;source=kh2013
2.40549e-29	-0.784391	0.034	0.287	3.23177e-25	0	KH.C3.381	Cirobu.g00005557	KH2013:KH.C3.381	KH.C3.381	0	https://www.aniseed.cnrs.fr/aniseed/gene/show_expression?unique_id=Cirobu.g00005557	https://www.aniseed.cnrs.fr/aniseed/gene/show_gene?unique_id=Cirobu.g00005557	http://ghost.zool.kyoto-u.ac.jp/cgi-bin/fordetailkh21.cgi?name=KH.C3.381;source=kh2013
2.46262e-29	0.352217	0.944	0.818	3.30852e-25	0	KH.C14.124	Cirobu.g00003533	KH2013:KH.C14.124	KH.C14.124	0	https://www.aniseed.cnrs.fr/aniseed/gene/show_expression?unique_id=Cirobu.g00003533	https://www.aniseed.cnrs.fr/aniseed/gene/show_gene?unique_id=Cirobu.g00003533	http://ghost.zool.kyoto-u.ac.jp/cgi-bin/fordetailkh21.cgi?name=KH.C14.124;source=kh2013
2.57752e-29	-0.896526	0.011	0.252	3.4629e-25	0	KH.C7.559	Cirobu.g00008417	CG31220	PRSS8; TMPRSS15; TMPRSS6	0	https://www.aniseed.cnrs.fr/aniseed/gene/show_expression?unique_id=Cirobu.g00008417	https://www.aniseed.cnrs.fr/aniseed/gene/show_gene?unique_id=Cirobu.g00008417	http://ghost.zool.kyoto-u.ac.jp/cgi-bin/fordetailkh21.cgi?name=KH.C7.559;source=kh2013
2.58395e-29	-0.977703	0.016	0.257	3.47154e-25	0	KH.C11.196	Cirobu.g00002009	KH2013:KH.C11.196_LARP6	LARP6; LARP7; SSB	0	https://www.aniseed.cnrs.fr/aniseed/gene/show_expression?unique_id=Cirobu.g00002009	https://www.aniseed.cnrs.fr/aniseed/gene/show_gene?unique_id=Cirobu.g00002009	http://ghost.zool.kyoto-u.ac.jp/cgi-bin/fordetailkh21.cgi?name=KH.C11.196;source=kh2013
2.82959e-29	-0.728413	0.016	0.259	3.80155e-25	0	KH.C5.140	Cirobu.g00007001	KH2013:KH.C5.140_CYP-33C1/11/12/3/4/5/6/7/8	CYP2A13; CYP2J2; CYP2U1	0	https://www.aniseed.cnrs.fr/aniseed/gene/show_expression?unique_id=Cirobu.g00007001	https://www.aniseed.cnrs.fr/aniseed/gene/show_gene?unique_id=Cirobu.g00007001	http://ghost.zool.kyoto-u.ac.jp/cgi-bin/fordetailkh21.cgi?name=KH.C5.140;source=kh2013
2.94115e-29	0.537182	0.533	0.297	3.95143e-25	0	KH.C1.624	Cirobu.g00000880	LSM6	LSM2; LSM6; SNRPF	4	https://www.aniseed.cnrs.fr/aniseed/gene/show_expression?unique_id=Cirobu.g00000880	https://www.aniseed.cnrs.fr/aniseed/gene/show_gene?unique_id=Cirobu.g00000880	http://ghost.zool.kyoto-u.ac.jp/cgi-bin/fordetailkh21.cgi?name=KH.C1.624;source=kh2013
2.99016e-29	-0.927588	0.047	0.303	4.01728e-25	0	KH.S1248.1	Cirobu.g00013748	KH2013:KH.S1248.1	KH.S1248.1	0	https://www.aniseed.cnrs.fr/aniseed/gene/show_expression?unique_id=Cirobu.g00013748	https://www.aniseed.cnrs.fr/aniseed/gene/show_gene?unique_id=Cirobu.g00013748	http://ghost.zool.kyoto-u.ac.jp/cgi-bin/fordetailkh21.cgi?name=KH.S1248.1;source=kh2013
3.50614e-29	0.610309	0.535	0.305	4.7105e-25	0	KH.C8.230	Cirobu.g00008847	CG7519	PBDC1	4	https://www.aniseed.cnrs.fr/aniseed/gene/show_expression?unique_id=Cirobu.g00008847	https://www.aniseed.cnrs.fr/aniseed/gene/show_gene?unique_id=Cirobu.g00008847	http://ghost.zool.kyoto-u.ac.jp/cgi-bin/fordetailkh21.cgi?name=KH.C8.230;source=kh2013
3.56409e-29	-0.805665	0.097	0.362	4.78836e-25	0	KH.C14.354	Cirobu.g00003784	TMEM184C	TMEM184A; TMEM184B; TMEM184C	0	https://www.aniseed.cnrs.fr/aniseed/gene/show_expression?unique_id=Cirobu.g00003784	https://www.aniseed.cnrs.fr/aniseed/gene/show_gene?unique_id=Cirobu.g00003784	http://ghost.zool.kyoto-u.ac.jp/cgi-bin/fordetailkh21.cgi?name=KH.C14.354;source=kh2013
3.90036e-29	0.544223	0.584	0.344	5.24014e-25	0	KH.L165.2	Cirobu.g00011698	HTATSF1	EWSR1; HTATSF1; PUF60	9	https://www.aniseed.cnrs.fr/aniseed/gene/show_expression?unique_id=Cirobu.g00011698	https://www.aniseed.cnrs.fr/aniseed/gene/show_gene?unique_id=Cirobu.g00011698	http://ghost.zool.kyoto-u.ac.jp/cgi-bin/fordetailkh21.cgi?name=KH.L165.2;source=kh2013
4.60827e-29	0.583338	0.528	0.299	6.19121e-25	0	KH.C1.144	Cirobu.g00000353	KHDRBS1/2/3	KHDRBS1; KHDRBS2; KHDRBS3	11	https://www.aniseed.cnrs.fr/aniseed/gene/show_expression?unique_id=Cirobu.g00000353	https://www.aniseed.cnrs.fr/aniseed/gene/show_gene?unique_id=Cirobu.g00000353	http://ghost.zool.kyoto-u.ac.jp/cgi-bin/fordetailkh21.cgi?name=KH.C1.144;source=kh2013
5.18643e-29	-1.33613	0.031	0.277	6.96797e-25	0	KH.C4.247	Cirobu.g00006322	KH2013:KH.C4.247_VIT	COL12A1; COL14A1; COL6A6	4	https://www.aniseed.cnrs.fr/aniseed/gene/show_expression?unique_id=Cirobu.g00006322	https://www.aniseed.cnrs.fr/aniseed/gene/show_gene?unique_id=Cirobu.g00006322	http://ghost.zool.kyoto-u.ac.jp/cgi-bin/fordetailkh21.cgi?name=KH.C4.247;source=kh2013
5.25838e-29	0.502117	0.629	0.406	7.06463e-25	0	KH.C3.457	Cirobu.g00005639	KH2013:KH.C3.457	KH.C3.457	4	https://www.aniseed.cnrs.fr/aniseed/gene/show_expression?unique_id=Cirobu.g00005639	https://www.aniseed.cnrs.fr/aniseed/gene/show_gene?unique_id=Cirobu.g00005639	http://ghost.zool.kyoto-u.ac.jp/cgi-bin/fordetailkh21.cgi?name=KH.C3.457;source=kh2013
5.77518e-29	0.553864	0.422	0.206	7.75895e-25	0	KH.C3.713	Cirobu.g00005915	P53	TP53; TP63; TP73	14	https://www.aniseed.cnrs.fr/aniseed/gene/show_expression?unique_id=Cirobu.g00005915	https://www.aniseed.cnrs.fr/aniseed/gene/show_gene?unique_id=Cirobu.g00005915	http://ghost.zool.kyoto-u.ac.jp/cgi-bin/fordetailkh21.cgi?name=KH.C3.713;source=kh2013
5.90751e-29	-0.759762	0.011	0.248	7.93673e-25	0	KH.S417.3	Cirobu.g00014471	GAL3ST1	GAL3ST1; GAL3ST3; GAL3ST4	0	https://www.aniseed.cnrs.fr/aniseed/gene/show_expression?unique_id=Cirobu.g00014471	https://www.aniseed.cnrs.fr/aniseed/gene/show_gene?unique_id=Cirobu.g00014471	http://ghost.zool.kyoto-u.ac.jp/cgi-bin/fordetailkh21.cgi?name=KH.S417.3;source=kh2013
8.35508e-29	0.451738	0.744	0.498	1.12251e-24	0	KH.C13.195	Cirobu.g00003415	UCK1/2	UCK1; UCK2; UCKL1	7	https://www.aniseed.cnrs.fr/aniseed/gene/show_expression?unique_id=Cirobu.g00003415	https://www.aniseed.cnrs.fr/aniseed/gene/show_gene?unique_id=Cirobu.g00003415	http://ghost.zool.kyoto-u.ac.jp/cgi-bin/fordetailkh21.cgi?name=KH.C13.195;source=kh2013
8.59403e-29	-0.769631	0.029	0.273	1.15461e-24	0	KH.L4.8	Cirobu.g00012532	O93393_CHICK	AC117457.1; KCNMB2	0	https://www.aniseed.cnrs.fr/aniseed/gene/show_expression?unique_id=Cirobu.g00012532	https://www.aniseed.cnrs.fr/aniseed/gene/show_gene?unique_id=Cirobu.g00012532	http://ghost.zool.kyoto-u.ac.jp/cgi-bin/fordetailkh21.cgi?name=KH.L4.8;source=kh2013
1.1092e-28	0.560687	0.569	0.338	1.49021e-24	0	KH.C8.71	Cirobu.g00009370	C12ORF10	C12orf10	2	https://www.aniseed.cnrs.fr/aniseed/gene/show_expression?unique_id=Cirobu.g00009370	https://www.aniseed.cnrs.fr/aniseed/gene/show_gene?unique_id=Cirobu.g00009370	http://ghost.zool.kyoto-u.ac.jp/cgi-bin/fordetailkh21.cgi?name=KH.C8.71;source=kh2013
1.10995e-28	0.545977	0.535	0.304	1.49122e-24	0	KH.C8.493	Cirobu.g00009133	PSMG4	PSMG4	0	https://www.aniseed.cnrs.fr/aniseed/gene/show_expression?unique_id=Cirobu.g00009133	https://www.aniseed.cnrs.fr/aniseed/gene/show_gene?unique_id=Cirobu.g00009133	http://ghost.zool.kyoto-u.ac.jp/cgi-bin/fordetailkh21.cgi?name=KH.C8.493;source=kh2013
1.11522e-28	-0.833338	0.02	0.259	1.49829e-24	0	KH.C3.231	Cirobu.g00005396	KH2013:KH.C3.231_FRRS1	KH.C3.231	1	https://www.aniseed.cnrs.fr/aniseed/gene/show_expression?unique_id=Cirobu.g00005396	https://www.aniseed.cnrs.fr/aniseed/gene/show_gene?unique_id=Cirobu.g00005396	http://ghost.zool.kyoto-u.ac.jp/cgi-bin/fordetailkh21.cgi?name=KH.C3.231;source=kh2013
1.21416e-28	0.527201	0.506	0.267	1.63122e-24	0	KH.C8.363	Cirobu.g00008989	KH2013:KH.C8.363_DAZAP1	DAZAP1; MSI1; MSI2	0	https://www.aniseed.cnrs.fr/aniseed/gene/show_expression?unique_id=Cirobu.g00008989	https://www.aniseed.cnrs.fr/aniseed/gene/show_gene?unique_id=Cirobu.g00008989	http://ghost.zool.kyoto-u.ac.jp/cgi-bin/fordetailkh21.cgi?name=KH.C8.363;source=kh2013
1.26414e-28	-0.739995	0.029	0.273	1.69837e-24	0	KH.L37.65	Cirobu.g00012431	CG3397	KCNAB1; KCNAB2; KCNAB3	1	https://www.aniseed.cnrs.fr/aniseed/gene/show_expression?unique_id=Cirobu.g00012431	https://www.aniseed.cnrs.fr/aniseed/gene/show_gene?unique_id=Cirobu.g00012431	http://ghost.zool.kyoto-u.ac.jp/cgi-bin/fordetailkh21.cgi?name=KH.L37.65;source=kh2013
1.34793e-28	-0.9326	0.398	0.621	1.81095e-24	0	KH.C4.208	Cirobu.g00006281	2020-09-02	SEPT2; SEPT4; SEPT5	4	https://www.aniseed.cnrs.fr/aniseed/gene/show_expression?unique_id=Cirobu.g00006281	https://www.aniseed.cnrs.fr/aniseed/gene/show_gene?unique_id=Cirobu.g00006281	http://ghost.zool.kyoto-u.ac.jp/cgi-bin/fordetailkh21.cgi?name=KH.C4.208;source=kh2013
1.4035e-28	0.522439	0.611	0.375	1.88561e-24	0	KH.C12.465	Cirobu.g00003021	MRPS24	MRPS24	0	https://www.aniseed.cnrs.fr/aniseed/gene/show_expression?unique_id=Cirobu.g00003021	https://www.aniseed.cnrs.fr/aniseed/gene/show_gene?unique_id=Cirobu.g00003021	http://ghost.zool.kyoto-u.ac.jp/cgi-bin/fordetailkh21.cgi?name=KH.C12.465;source=kh2013
1.43971e-28	0.553172	0.42	0.2	1.93425e-24	0	KH.C3.19	Cirobu.g00005349	NOP2	NSUN2; NSUN5; NSUN6	0	https://www.aniseed.cnrs.fr/aniseed/gene/show_expression?unique_id=Cirobu.g00005349	https://www.aniseed.cnrs.fr/aniseed/gene/show_gene?unique_id=Cirobu.g00005349	http://ghost.zool.kyoto-u.ac.jp/cgi-bin/fordetailkh21.cgi?name=KH.C3.19;source=kh2013
1.5188e-28	0.626199	0.382	0.175	2.0405e-24	0	KH.L171.5	Cirobu.g00011854	SFRP1/5	SFRP1; SFRP2; SFRP5	71	https://www.aniseed.cnrs.fr/aniseed/gene/show_expression?unique_id=Cirobu.g00011854	https://www.aniseed.cnrs.fr/aniseed/gene/show_gene?unique_id=Cirobu.g00011854	http://ghost.zool.kyoto-u.ac.jp/cgi-bin/fordetailkh21.cgi?name=KH.L171.5;source=kh2013
1.71456e-28	-0.935416	0.022	0.262	2.30351e-24	0	KH.L132.17	Cirobu.g00011050	HOXB2/3	HOXA10; HOXC10; HOXD10	22	https://www.aniseed.cnrs.fr/aniseed/gene/show_expression?unique_id=Cirobu.g00011050	https://www.aniseed.cnrs.fr/aniseed/gene/show_gene?unique_id=Cirobu.g00011050	http://ghost.zool.kyoto-u.ac.jp/cgi-bin/fordetailkh21.cgi?name=KH.L132.17;source=kh2013
2.45771e-28	0.627658	0.236	0.073	3.30193e-24	0	KH.C9.395	Cirobu.g00009936	PLA2G4A	PLA2G4A; PLA2G4E; PLA2G4F	2	https://www.aniseed.cnrs.fr/aniseed/gene/show_expression?unique_id=Cirobu.g00009936	https://www.aniseed.cnrs.fr/aniseed/gene/show_gene?unique_id=Cirobu.g00009936	http://ghost.zool.kyoto-u.ac.jp/cgi-bin/fordetailkh21.cgi?name=KH.C9.395;source=kh2013
2.6071e-28	0.551071	0.449	0.227	3.50263e-24	0	KH.L18.122	Cirobu.g00011928	KH2013:KH.L18.122	DR1; NFYB; POLE3	10	https://www.aniseed.cnrs.fr/aniseed/gene/show_expression?unique_id=Cirobu.g00011928	https://www.aniseed.cnrs.fr/aniseed/gene/show_gene?unique_id=Cirobu.g00011928	http://ghost.zool.kyoto-u.ac.jp/cgi-bin/fordetailkh21.cgi?name=KH.L18.122;source=kh2013
3.15735e-28	0.513625	0.503	0.269	4.2419e-24	0	KH.C2.856	Cirobu.g00005093	KH2013:KH.C2.856	RPAP3; SGTA; ST13	0	https://www.aniseed.cnrs.fr/aniseed/gene/show_expression?unique_id=Cirobu.g00005093	https://www.aniseed.cnrs.fr/aniseed/gene/show_gene?unique_id=Cirobu.g00005093	http://ghost.zool.kyoto-u.ac.jp/cgi-bin/fordetailkh21.cgi?name=KH.C2.856;source=kh2013
3.33176e-28	-1.42291	0.063	0.311	4.47622e-24	0	KH.C4.428	Cirobu.g00006518	T07H6.4	CR1; CSMD3; SVEP1	0	https://www.aniseed.cnrs.fr/aniseed/gene/show_expression?unique_id=Cirobu.g00006518	https://www.aniseed.cnrs.fr/aniseed/gene/show_gene?unique_id=Cirobu.g00006518	http://ghost.zool.kyoto-u.ac.jp/cgi-bin/fordetailkh21.cgi?name=KH.C4.428;source=kh2013
3.57057e-28	0.513581	0.413	0.195	4.79707e-24	0	KH.S1354.1	Cirobu.g00013817	LST-3	KH.S1354.1	3	https://www.aniseed.cnrs.fr/aniseed/gene/show_expression?unique_id=Cirobu.g00013817	https://www.aniseed.cnrs.fr/aniseed/gene/show_gene?unique_id=Cirobu.g00013817	http://ghost.zool.kyoto-u.ac.jp/cgi-bin/fordetailkh21.cgi?name=KH.S1354.1;source=kh2013
4.59358e-28	-0.671844	0.375	0.635	6.17147e-24	0	KH.C7.437	Cirobu.g00008283	RAB6A	RAB6A; RAB6B; RAB6C	0	https://www.aniseed.cnrs.fr/aniseed/gene/show_expression?unique_id=Cirobu.g00008283	https://www.aniseed.cnrs.fr/aniseed/gene/show_gene?unique_id=Cirobu.g00008283	http://ghost.zool.kyoto-u.ac.jp/cgi-bin/fordetailkh21.cgi?name=KH.C7.437;source=kh2013
5.08396e-28	0.541495	0.483	0.262	6.8303e-24	0	KH.L13.15	Cirobu.g00010983	CHTF18	ATAD5; CHTF18; RFC1	4	https://www.aniseed.cnrs.fr/aniseed/gene/show_expression?unique_id=Cirobu.g00010983	https://www.aniseed.cnrs.fr/aniseed/gene/show_gene?unique_id=Cirobu.g00010983	http://ghost.zool.kyoto-u.ac.jp/cgi-bin/fordetailkh21.cgi?name=KH.L13.15;source=kh2013
5.28669e-28	0.552753	0.427	0.212	7.10267e-24	0	KH.L75.12	Cirobu.g00013055	MRG-1	MORF4L1; MORF4L2; MSL3	0	https://www.aniseed.cnrs.fr/aniseed/gene/show_expression?unique_id=Cirobu.g00013055	https://www.aniseed.cnrs.fr/aniseed/gene/show_gene?unique_id=Cirobu.g00013055	http://ghost.zool.kyoto-u.ac.jp/cgi-bin/fordetailkh21.cgi?name=KH.L75.12;source=kh2013
5.67044e-28	0.472698	0.456	0.226	7.61823e-24	0	KH.C8.425	Cirobu.g00009058	RPIA	RPIA	4	https://www.aniseed.cnrs.fr/aniseed/gene/show_expression?unique_id=Cirobu.g00009058	https://www.aniseed.cnrs.fr/aniseed/gene/show_gene?unique_id=Cirobu.g00009058	http://ghost.zool.kyoto-u.ac.jp/cgi-bin/fordetailkh21.cgi?name=KH.C8.425;source=kh2013
6.1601e-28	0.622682	0.479	0.268	8.27609e-24	0	KH.C12.443	Cirobu.g00002998	PCNA	PCNA	0	https://www.aniseed.cnrs.fr/aniseed/gene/show_expression?unique_id=Cirobu.g00002998	https://www.aniseed.cnrs.fr/aniseed/gene/show_gene?unique_id=Cirobu.g00002998	http://ghost.zool.kyoto-u.ac.jp/cgi-bin/fordetailkh21.cgi?name=KH.C12.443;source=kh2013
6.5621e-28	0.529743	0.528	0.299	8.81618e-24	0	KH.C14.411	Cirobu.g00003843	SUMO2/3/4	SUMO2; SUMO3; SUMO4	0	https://www.aniseed.cnrs.fr/aniseed/gene/show_expression?unique_id=Cirobu.g00003843	https://www.aniseed.cnrs.fr/aniseed/gene/show_gene?unique_id=Cirobu.g00003843	http://ghost.zool.kyoto-u.ac.jp/cgi-bin/fordetailkh21.cgi?name=KH.C14.411;source=kh2013
7.78632e-28	-0.997522	0.038	0.277	1.04609e-23	0	KH.L108.28	Cirobu.g00010622	C1QTNF4	C1QTNF1; C1QTNF4; C1QTNF6	0	https://www.aniseed.cnrs.fr/aniseed/gene/show_expression?unique_id=Cirobu.g00010622	https://www.aniseed.cnrs.fr/aniseed/gene/show_gene?unique_id=Cirobu.g00010622	http://ghost.zool.kyoto-u.ac.jp/cgi-bin/fordetailkh21.cgi?name=KH.L108.28;source=kh2013
7.88847e-28	0.591575	0.249	0.082	1.05982e-23	0	KH.L44.19	Cirobu.g00012659	FOXS1	FOXF1; FOXF2; FOXQ1	12	https://www.aniseed.cnrs.fr/aniseed/gene/show_expression?unique_id=Cirobu.g00012659	https://www.aniseed.cnrs.fr/aniseed/gene/show_gene?unique_id=Cirobu.g00012659	http://ghost.zool.kyoto-u.ac.jp/cgi-bin/fordetailkh21.cgi?name=KH.L44.19;source=kh2013
7.92611e-28	-1.18226	0.088	0.335	1.06487e-23	0	KH.L116.28	Cirobu.g00010758	UGP/1/2	UAP1L1; UGP2	1	https://www.aniseed.cnrs.fr/aniseed/gene/show_expression?unique_id=Cirobu.g00010758	https://www.aniseed.cnrs.fr/aniseed/gene/show_gene?unique_id=Cirobu.g00010758	http://ghost.zool.kyoto-u.ac.jp/cgi-bin/fordetailkh21.cgi?name=KH.L116.28;source=kh2013
8.29082e-28	0.488065	0.528	0.288	1.11387e-23	0	KH.C1.1102	Cirobu.g00000117	UTP23	FCF1; UTP23	0	https://www.aniseed.cnrs.fr/aniseed/gene/show_expression?unique_id=Cirobu.g00000117	https://www.aniseed.cnrs.fr/aniseed/gene/show_gene?unique_id=Cirobu.g00000117	http://ghost.zool.kyoto-u.ac.jp/cgi-bin/fordetailkh21.cgi?name=KH.C1.1102;source=kh2013
9.00358e-28	-0.79338	0.018	0.248	1.20963e-23	0	KH.L149.12	Cirobu.g00011332	KH2013:KH.L149.12_TMPRSS6/7	KLKB1; ST14; TMPRSS15	0	https://www.aniseed.cnrs.fr/aniseed/gene/show_expression?unique_id=Cirobu.g00011332	https://www.aniseed.cnrs.fr/aniseed/gene/show_gene?unique_id=Cirobu.g00011332	http://ghost.zool.kyoto-u.ac.jp/cgi-bin/fordetailkh21.cgi?name=KH.L149.12;source=kh2013
9.349e-28	0.518135	0.611	0.38	1.25604e-23	0	KH.L147.12	Cirobu.g00011291	RPS21	RPS21; TBCE	1	https://www.aniseed.cnrs.fr/aniseed/gene/show_expression?unique_id=Cirobu.g00011291	https://www.aniseed.cnrs.fr/aniseed/gene/show_gene?unique_id=Cirobu.g00011291	http://ghost.zool.kyoto-u.ac.jp/cgi-bin/fordetailkh21.cgi?name=KH.L147.12;source=kh2013
1.00127e-27	-1.09192	0.02	0.253	1.3452e-23	0	KH.C8.519	Cirobu.g00009161	KH2013:KH.C8.519_GLCAT-S	B3GAT1; B3GAT2; B3GAT3	0	https://www.aniseed.cnrs.fr/aniseed/gene/show_expression?unique_id=Cirobu.g00009161	https://www.aniseed.cnrs.fr/aniseed/gene/show_gene?unique_id=Cirobu.g00009161	http://ghost.zool.kyoto-u.ac.jp/cgi-bin/fordetailkh21.cgi?name=KH.C8.519;source=kh2013
1.06785e-27	0.503912	0.607	0.373	1.43465e-23	0	KH.C2.505	Cirobu.g00004710	C2ORF68	C2orf68	0	https://www.aniseed.cnrs.fr/aniseed/gene/show_expression?unique_id=Cirobu.g00004710	https://www.aniseed.cnrs.fr/aniseed/gene/show_gene?unique_id=Cirobu.g00004710	http://ghost.zool.kyoto-u.ac.jp/cgi-bin/fordetailkh21.cgi?name=KH.C2.505;source=kh2013
1.27343e-27	0.512232	0.658	0.459	1.71085e-23	0	KH.L107.2	Cirobu.g00010594	DTD1	DTD1; DTD2	0	https://www.aniseed.cnrs.fr/aniseed/gene/show_expression?unique_id=Cirobu.g00010594	https://www.aniseed.cnrs.fr/aniseed/gene/show_gene?unique_id=Cirobu.g00010594	http://ghost.zool.kyoto-u.ac.jp/cgi-bin/fordetailkh21.cgi?name=KH.L107.2;source=kh2013
1.38503e-27	-0.732956	0.029	0.266	1.86079e-23	0	KH.C14.184	Cirobu.g00003598	KH2013:KH.C14.184	KH.C14.184	0	https://www.aniseed.cnrs.fr/aniseed/gene/show_expression?unique_id=Cirobu.g00003598	https://www.aniseed.cnrs.fr/aniseed/gene/show_gene?unique_id=Cirobu.g00003598	http://ghost.zool.kyoto-u.ac.jp/cgi-bin/fordetailkh21.cgi?name=KH.C14.184;source=kh2013
1.49416e-27	0.515715	0.463	0.237	2.00741e-23	0	KH.C7.159	Cirobu.g00007981	LSM7	LSM7; LSM8; SNRPG	2	https://www.aniseed.cnrs.fr/aniseed/gene/show_expression?unique_id=Cirobu.g00007981	https://www.aniseed.cnrs.fr/aniseed/gene/show_gene?unique_id=Cirobu.g00007981	http://ghost.zool.kyoto-u.ac.jp/cgi-bin/fordetailkh21.cgi?name=KH.C7.159;source=kh2013
1.66333e-27	-1.27499	0.036	0.274	2.23468e-23	0	KH.L141.61	Cirobu.g00011217	KH2013:KH.L141.61	CFP; HMCN1; THBS1	0	https://www.aniseed.cnrs.fr/aniseed/gene/show_expression?unique_id=Cirobu.g00011217	https://www.aniseed.cnrs.fr/aniseed/gene/show_gene?unique_id=Cirobu.g00011217	http://ghost.zool.kyoto-u.ac.jp/cgi-bin/fordetailkh21.cgi?name=KH.L141.61;source=kh2013
2.07927e-27	0.536727	0.533	0.304	2.7935e-23	0	KH.C2.714	Cirobu.g00004938	DCAF13	DCAF13; KATNB1; POC1B	2	https://www.aniseed.cnrs.fr/aniseed/gene/show_expression?unique_id=Cirobu.g00004938	https://www.aniseed.cnrs.fr/aniseed/gene/show_gene?unique_id=Cirobu.g00004938	http://ghost.zool.kyoto-u.ac.jp/cgi-bin/fordetailkh21.cgi?name=KH.C2.714;source=kh2013
2.11097e-27	-0.749753	0.045	0.291	2.83608e-23	0	KH.C4.339	Cirobu.g00006422	KH2013:KH.C4.339_ABCC12/5	ABCC11; ABCC12; ABCC5	0	https://www.aniseed.cnrs.fr/aniseed/gene/show_expression?unique_id=Cirobu.g00006422	https://www.aniseed.cnrs.fr/aniseed/gene/show_gene?unique_id=Cirobu.g00006422	http://ghost.zool.kyoto-u.ac.jp/cgi-bin/fordetailkh21.cgi?name=KH.C4.339;source=kh2013
2.3416e-27	0.599344	0.409	0.199	3.14593e-23	0	KH.C7.261	Cirobu.g00008091	KH2013:KH.C7.261_SLC6A15/17	SLC6A15; SLC6A17; SLC6A19	11	https://www.aniseed.cnrs.fr/aniseed/gene/show_expression?unique_id=Cirobu.g00008091	https://www.aniseed.cnrs.fr/aniseed/gene/show_gene?unique_id=Cirobu.g00008091	http://ghost.zool.kyoto-u.ac.jp/cgi-bin/fordetailkh21.cgi?name=KH.C7.261;source=kh2013
2.54685e-27	0.497932	0.551	0.314	3.42169e-23	0	KH.C14.21	Cirobu.g00003626	APRT	APRT	0	https://www.aniseed.cnrs.fr/aniseed/gene/show_expression?unique_id=Cirobu.g00003626	https://www.aniseed.cnrs.fr/aniseed/gene/show_gene?unique_id=Cirobu.g00003626	http://ghost.zool.kyoto-u.ac.jp/cgi-bin/fordetailkh21.cgi?name=KH.C14.21;source=kh2013
2.66295e-27	0.421862	0.719	0.459	3.57767e-23	0	KH.C9.24	Cirobu.g00009767	CLGN	CALR; CANX; CLGN	3	https://www.aniseed.cnrs.fr/aniseed/gene/show_expression?unique_id=Cirobu.g00009767	https://www.aniseed.cnrs.fr/aniseed/gene/show_gene?unique_id=Cirobu.g00009767	http://ghost.zool.kyoto-u.ac.jp/cgi-bin/fordetailkh21.cgi?name=KH.C9.24;source=kh2013
3.19284e-27	-0.651789	0.016	0.245	4.28958e-23	0	KH.C14.476	Cirobu.g00003914	UNC13C	L1TD1	5	https://www.aniseed.cnrs.fr/aniseed/gene/show_expression?unique_id=Cirobu.g00003914	https://www.aniseed.cnrs.fr/aniseed/gene/show_gene?unique_id=Cirobu.g00003914	http://ghost.zool.kyoto-u.ac.jp/cgi-bin/fordetailkh21.cgi?name=KH.C14.476;source=kh2013
3.24148e-27	-1.5938	0.061	0.302	4.35493e-23	0	KH.C4.615	Cirobu.g00006721	KH2013:KH.C4.615_COL6A3	KH.C4.615	0	https://www.aniseed.cnrs.fr/aniseed/gene/show_expression?unique_id=Cirobu.g00006721	https://www.aniseed.cnrs.fr/aniseed/gene/show_gene?unique_id=Cirobu.g00006721	http://ghost.zool.kyoto-u.ac.jp/cgi-bin/fordetailkh21.cgi?name=KH.C4.615;source=kh2013
3.82143e-27	-0.802183	0.018	0.247	5.13409e-23	0	KH.C5.385	Cirobu.g00007263	SUSD2	KH.C5.385	0	https://www.aniseed.cnrs.fr/aniseed/gene/show_expression?unique_id=Cirobu.g00007263	https://www.aniseed.cnrs.fr/aniseed/gene/show_gene?unique_id=Cirobu.g00007263	http://ghost.zool.kyoto-u.ac.jp/cgi-bin/fordetailkh21.cgi?name=KH.C5.385;source=kh2013
4.67863e-27	0.500809	0.51	0.281	6.28574e-23	0	KH.C1.220	Cirobu.g00000438	MRPS25	MRPS25	0	https://www.aniseed.cnrs.fr/aniseed/gene/show_expression?unique_id=Cirobu.g00000438	https://www.aniseed.cnrs.fr/aniseed/gene/show_gene?unique_id=Cirobu.g00000438	http://ghost.zool.kyoto-u.ac.jp/cgi-bin/fordetailkh21.cgi?name=KH.C1.220;source=kh2013
5.84196e-27	-1.73947	0.085	0.327	7.84867e-23	0	KH.C2.910	Cirobu.g00005153	KH2013:KH.C2.910_CLDND2	CLDN7	0	https://www.aniseed.cnrs.fr/aniseed/gene/show_expression?unique_id=Cirobu.g00005153	https://www.aniseed.cnrs.fr/aniseed/gene/show_gene?unique_id=Cirobu.g00005153	http://ghost.zool.kyoto-u.ac.jp/cgi-bin/fordetailkh21.cgi?name=KH.C2.910;source=kh2013
7.38394e-27	0.547114	0.398	0.193	9.92033e-23	0	KH.L18.15	Cirobu.g00011950	GNL3L	GNL2; GNL3; GNL3L	1	https://www.aniseed.cnrs.fr/aniseed/gene/show_expression?unique_id=Cirobu.g00011950	https://www.aniseed.cnrs.fr/aniseed/gene/show_gene?unique_id=Cirobu.g00011950	http://ghost.zool.kyoto-u.ac.jp/cgi-bin/fordetailkh21.cgi?name=KH.L18.15;source=kh2013
7.52783e-27	-1.17518	0.047	0.283	1.01136e-22	0	KH.C3.251	Cirobu.g00005416	KH2013:KH.C3.251_MDGA1	FRRS1; MALRD1; MDGA1	0	https://www.aniseed.cnrs.fr/aniseed/gene/show_expression?unique_id=Cirobu.g00005416	https://www.aniseed.cnrs.fr/aniseed/gene/show_gene?unique_id=Cirobu.g00005416	http://ghost.zool.kyoto-u.ac.jp/cgi-bin/fordetailkh21.cgi?name=KH.C3.251;source=kh2013
8.03526e-27	-0.845037	0.025	0.253	1.07954e-22	0	KH.C8.877	Cirobu.g00009553	ACA1	CREB3L3; CREB3L4; XBP1	13	https://www.aniseed.cnrs.fr/aniseed/gene/show_expression?unique_id=Cirobu.g00009553	https://www.aniseed.cnrs.fr/aniseed/gene/show_gene?unique_id=Cirobu.g00009553	http://ghost.zool.kyoto-u.ac.jp/cgi-bin/fordetailkh21.cgi?name=KH.C8.877;source=kh2013
8.44863e-27	0.450162	0.521	0.291	1.13507e-22	0	KH.C9.1	Cirobu.g00009613	NIP7	NIP7	0	https://www.aniseed.cnrs.fr/aniseed/gene/show_expression?unique_id=Cirobu.g00009613	https://www.aniseed.cnrs.fr/aniseed/gene/show_gene?unique_id=Cirobu.g00009613	http://ghost.zool.kyoto-u.ac.jp/cgi-bin/fordetailkh21.cgi?name=KH.C9.1;source=kh2013
8.56542e-27	0.569168	0.461	0.25	1.15076e-22	0	KH.L128.11	Cirobu.g00010956	DNMT3B	DNMT3A; DNMT3B; DNMT3L	4	https://www.aniseed.cnrs.fr/aniseed/gene/show_expression?unique_id=Cirobu.g00010956	https://www.aniseed.cnrs.fr/aniseed/gene/show_gene?unique_id=Cirobu.g00010956	http://ghost.zool.kyoto-u.ac.jp/cgi-bin/fordetailkh21.cgi?name=KH.L128.11;source=kh2013
9.41839e-27	0.536041	0.492	0.274	1.26536e-22	0	KH.C2.576	Cirobu.g00004788	TMA16	KH.C2.576	0	https://www.aniseed.cnrs.fr/aniseed/gene/show_expression?unique_id=Cirobu.g00004788	https://www.aniseed.cnrs.fr/aniseed/gene/show_gene?unique_id=Cirobu.g00004788	http://ghost.zool.kyoto-u.ac.jp/cgi-bin/fordetailkh21.cgi?name=KH.C2.576;source=kh2013
9.57108e-27	0.530886	0.436	0.219	1.28587e-22	0	KH.C2.510	Cirobu.g00004716	C9H2ORF15	AC079447.1; AC092587.1; MRPL30	0	https://www.aniseed.cnrs.fr/aniseed/gene/show_expression?unique_id=Cirobu.g00004716	https://www.aniseed.cnrs.fr/aniseed/gene/show_gene?unique_id=Cirobu.g00004716	http://ghost.zool.kyoto-u.ac.jp/cgi-bin/fordetailkh21.cgi?name=KH.C2.510;source=kh2013
1.06574e-26	0.541562	0.38	0.18	1.43183e-22	0	KH.C1.1151	Cirobu.g00000170	RPA2/4	RPA2; RPA4	0	https://www.aniseed.cnrs.fr/aniseed/gene/show_expression?unique_id=Cirobu.g00000170	https://www.aniseed.cnrs.fr/aniseed/gene/show_gene?unique_id=Cirobu.g00000170	http://ghost.zool.kyoto-u.ac.jp/cgi-bin/fordetailkh21.cgi?name=KH.C1.1151;source=kh2013
1.09485e-26	0.457321	0.207	0.059	1.47093e-22	0	KH.C4.6	Cirobu.g00006703	KH2013:KH.C4.6_PANX1/2/3	KH.C4.6	0	https://www.aniseed.cnrs.fr/aniseed/gene/show_expression?unique_id=Cirobu.g00006703	https://www.aniseed.cnrs.fr/aniseed/gene/show_gene?unique_id=Cirobu.g00006703	http://ghost.zool.kyoto-u.ac.jp/cgi-bin/fordetailkh21.cgi?name=KH.C4.6;source=kh2013
1.10388e-26	0.578647	0.652	0.445	1.48307e-22	0	KH.L24.7	Cirobu.g00012243	PCMTD1/2	PCMTD1; PCMTD2	0	https://www.aniseed.cnrs.fr/aniseed/gene/show_expression?unique_id=Cirobu.g00012243	https://www.aniseed.cnrs.fr/aniseed/gene/show_gene?unique_id=Cirobu.g00012243	http://ghost.zool.kyoto-u.ac.jp/cgi-bin/fordetailkh21.cgi?name=KH.L24.7;source=kh2013
1.28974e-26	0.455005	0.728	0.521	1.73276e-22	0	KH.C6.140	Cirobu.g00007659	ATP5O	AP000311.1; ATP5PO	7	https://www.aniseed.cnrs.fr/aniseed/gene/show_expression?unique_id=Cirobu.g00007659	https://www.aniseed.cnrs.fr/aniseed/gene/show_gene?unique_id=Cirobu.g00007659	http://ghost.zool.kyoto-u.ac.jp/cgi-bin/fordetailkh21.cgi?name=KH.C6.140;source=kh2013
2.3359e-26	0.502655	0.553	0.335	3.13828e-22	0	KH.L65.5	Cirobu.g00012942	KH2013:KH.L65.5_SRSF4/6	SRSF4; SRSF5; SRSF6	0	https://www.aniseed.cnrs.fr/aniseed/gene/show_expression?unique_id=Cirobu.g00012942	https://www.aniseed.cnrs.fr/aniseed/gene/show_gene?unique_id=Cirobu.g00012942	http://ghost.zool.kyoto-u.ac.jp/cgi-bin/fordetailkh21.cgi?name=KH.L65.5;source=kh2013
2.36099e-26	0.465859	0.627	0.386	3.17199e-22	0	KH.C5.571	Cirobu.g00007470	KH2013:KH.C5.571	CRADD	0	https://www.aniseed.cnrs.fr/aniseed/gene/show_expression?unique_id=Cirobu.g00007470	https://www.aniseed.cnrs.fr/aniseed/gene/show_gene?unique_id=Cirobu.g00007470	http://ghost.zool.kyoto-u.ac.jp/cgi-bin/fordetailkh21.cgi?name=KH.C5.571;source=kh2013
2.72352e-26	0.54007	0.472	0.256	3.65905e-22	0	KH.C1.550	Cirobu.g00000800	MRP63	MRPL57	0	https://www.aniseed.cnrs.fr/aniseed/gene/show_expression?unique_id=Cirobu.g00000800	https://www.aniseed.cnrs.fr/aniseed/gene/show_gene?unique_id=Cirobu.g00000800	http://ghost.zool.kyoto-u.ac.jp/cgi-bin/fordetailkh21.cgi?name=KH.C1.550;source=kh2013
2.93945e-26	-0.771021	0.02	0.243	3.94915e-22	0	KH.L106.6	Cirobu.g00010586	HP1BP3	ZBTB44; ZBTB6; ZBTB8B	4	https://www.aniseed.cnrs.fr/aniseed/gene/show_expression?unique_id=Cirobu.g00010586	https://www.aniseed.cnrs.fr/aniseed/gene/show_gene?unique_id=Cirobu.g00010586	http://ghost.zool.kyoto-u.ac.jp/cgi-bin/fordetailkh21.cgi?name=KH.L106.6;source=kh2013
3.10695e-26	-0.704679	0.067	0.31	4.17419e-22	0	KH.S403.4	Cirobu.g00014429	GCAT	ALAS1; ALAS2; GCAT	1	https://www.aniseed.cnrs.fr/aniseed/gene/show_expression?unique_id=Cirobu.g00014429	https://www.aniseed.cnrs.fr/aniseed/gene/show_gene?unique_id=Cirobu.g00014429	http://ghost.zool.kyoto-u.ac.jp/cgi-bin/fordetailkh21.cgi?name=KH.S403.4;source=kh2013
3.13857e-26	-1.06451	0.02	0.243	4.21666e-22	0	KH.L147.25	Cirobu.g00011304	KH2013:KH.L147.25_F36H2.3	CR1; CR2; SVEP1	0	https://www.aniseed.cnrs.fr/aniseed/gene/show_expression?unique_id=Cirobu.g00011304	https://www.aniseed.cnrs.fr/aniseed/gene/show_gene?unique_id=Cirobu.g00011304	http://ghost.zool.kyoto-u.ac.jp/cgi-bin/fordetailkh21.cgi?name=KH.L147.25;source=kh2013
3.25969e-26	-0.683722	0.366	0.609	4.37939e-22	0	KH.L96.7	Cirobu.g00013416	SPPL3	HM13; SPPL2B; SPPL3	0	https://www.aniseed.cnrs.fr/aniseed/gene/show_expression?unique_id=Cirobu.g00013416	https://www.aniseed.cnrs.fr/aniseed/gene/show_gene?unique_id=Cirobu.g00013416	http://ghost.zool.kyoto-u.ac.jp/cgi-bin/fordetailkh21.cgi?name=KH.L96.7;source=kh2013
3.49207e-26	0.519829	0.422	0.213	4.69159e-22	0	KH.C2.780	Cirobu.g00005009	KH2013:KH.C2.780_SBP1	SRSF4; SRSF5; SRSF6	4	https://www.aniseed.cnrs.fr/aniseed/gene/show_expression?unique_id=Cirobu.g00005009	https://www.aniseed.cnrs.fr/aniseed/gene/show_gene?unique_id=Cirobu.g00005009	http://ghost.zool.kyoto-u.ac.jp/cgi-bin/fordetailkh21.cgi?name=KH.C2.780;source=kh2013
3.56369e-26	-0.71713	0.02	0.243	4.78782e-22	0	KH.C3.745	Cirobu.g00005948	KH2013:KH.C3.745	KH.C3.745	4	https://www.aniseed.cnrs.fr/aniseed/gene/show_expression?unique_id=Cirobu.g00005948	https://www.aniseed.cnrs.fr/aniseed/gene/show_gene?unique_id=Cirobu.g00005948	http://ghost.zool.kyoto-u.ac.jp/cgi-bin/fordetailkh21.cgi?name=KH.C3.745;source=kh2013
4.0383e-26	-0.455122	0.883	0.925	5.42545e-22	0	KH.L131.7	Cirobu.g00011039	2020-09-15	SELENOF	4	https://www.aniseed.cnrs.fr/aniseed/gene/show_expression?unique_id=Cirobu.g00011039	https://www.aniseed.cnrs.fr/aniseed/gene/show_gene?unique_id=Cirobu.g00011039	http://ghost.zool.kyoto-u.ac.jp/cgi-bin/fordetailkh21.cgi?name=KH.L131.7;source=kh2013
4.71007e-26	-0.67961	0.02	0.243	6.32798e-22	0	KH.C2.373	Cirobu.g00004564	KH2013:KH.C2.373_EDE1	KH.C2.373	1	https://www.aniseed.cnrs.fr/aniseed/gene/show_expression?unique_id=Cirobu.g00004564	https://www.aniseed.cnrs.fr/aniseed/gene/show_gene?unique_id=Cirobu.g00004564	http://ghost.zool.kyoto-u.ac.jp/cgi-bin/fordetailkh21.cgi?name=KH.C2.373;source=kh2013
5.38163e-26	0.502572	0.411	0.205	7.23022e-22	0	KH.C3.181	Cirobu.g00005340	TPX2	TPX2	8	https://www.aniseed.cnrs.fr/aniseed/gene/show_expression?unique_id=Cirobu.g00005340	https://www.aniseed.cnrs.fr/aniseed/gene/show_gene?unique_id=Cirobu.g00005340	http://ghost.zool.kyoto-u.ac.jp/cgi-bin/fordetailkh21.cgi?name=KH.C3.181;source=kh2013
5.91542e-26	0.515094	0.461	0.239	7.94736e-22	0	KH.C7.582	Cirobu.g00008442	KH2013:KH.C7.582_SRM	SMS; SRM	4	https://www.aniseed.cnrs.fr/aniseed/gene/show_expression?unique_id=Cirobu.g00008442	https://www.aniseed.cnrs.fr/aniseed/gene/show_gene?unique_id=Cirobu.g00008442	http://ghost.zool.kyoto-u.ac.jp/cgi-bin/fordetailkh21.cgi?name=KH.C7.582;source=kh2013
6.26903e-26	0.546155	0.443	0.237	8.42245e-22	0	KH.C8.192	Cirobu.g00008804	RBBP4	GRWD1; RBBP4; RBBP7	2	https://www.aniseed.cnrs.fr/aniseed/gene/show_expression?unique_id=Cirobu.g00008804	https://www.aniseed.cnrs.fr/aniseed/gene/show_gene?unique_id=Cirobu.g00008804	http://ghost.zool.kyoto-u.ac.jp/cgi-bin/fordetailkh21.cgi?name=KH.C8.192;source=kh2013
6.27272e-26	0.537498	0.339	0.149	8.4274e-22	0	KH.C1.234	Cirobu.g00000453	CLNS1A	CLNS1A	0	https://www.aniseed.cnrs.fr/aniseed/gene/show_expression?unique_id=Cirobu.g00000453	https://www.aniseed.cnrs.fr/aniseed/gene/show_gene?unique_id=Cirobu.g00000453	http://ghost.zool.kyoto-u.ac.jp/cgi-bin/fordetailkh21.cgi?name=KH.C1.234;source=kh2013
1.01936e-25	0.513104	0.449	0.237	1.36951e-21	0	KH.S663.3	Cirobu.g00014890	AAMP	AAMP; DAW1; SMU1	1	https://www.aniseed.cnrs.fr/aniseed/gene/show_expression?unique_id=Cirobu.g00014890	https://www.aniseed.cnrs.fr/aniseed/gene/show_gene?unique_id=Cirobu.g00014890	http://ghost.zool.kyoto-u.ac.jp/cgi-bin/fordetailkh21.cgi?name=KH.S663.3;source=kh2013
1.13125e-25	0.530291	0.371	0.171	1.51983e-21	0	KH.C11.94	Cirobu.g00002616	KIAA0020	PUM1; PUM2; PUM3	1	https://www.aniseed.cnrs.fr/aniseed/gene/show_expression?unique_id=Cirobu.g00002616	https://www.aniseed.cnrs.fr/aniseed/gene/show_gene?unique_id=Cirobu.g00002616	http://ghost.zool.kyoto-u.ac.jp/cgi-bin/fordetailkh21.cgi?name=KH.C11.94;source=kh2013
1.13461e-25	-0.672314	0.081	0.326	1.52435e-21	0	KH.C1.661	Cirobu.g00000921	MXD1/3/4	MXD1; MXD4; MXI1	17	https://www.aniseed.cnrs.fr/aniseed/gene/show_expression?unique_id=Cirobu.g00000921	https://www.aniseed.cnrs.fr/aniseed/gene/show_gene?unique_id=Cirobu.g00000921	http://ghost.zool.kyoto-u.ac.jp/cgi-bin/fordetailkh21.cgi?name=KH.C1.661;source=kh2013
1.26735e-25	0.557369	0.467	0.257	1.70268e-21	0	KH.C1.471	Cirobu.g00000714	NCAPD2	NCAPD2	0	https://www.aniseed.cnrs.fr/aniseed/gene/show_expression?unique_id=Cirobu.g00000714	https://www.aniseed.cnrs.fr/aniseed/gene/show_gene?unique_id=Cirobu.g00000714	http://ghost.zool.kyoto-u.ac.jp/cgi-bin/fordetailkh21.cgi?name=KH.C1.471;source=kh2013
1.35002e-25	-0.742406	0.106	0.351	1.81376e-21	0	KH.C6.115	Cirobu.g00007631	MCFD2	CGREF1; CHP1; MCFD2	4	https://www.aniseed.cnrs.fr/aniseed/gene/show_expression?unique_id=Cirobu.g00007631	https://www.aniseed.cnrs.fr/aniseed/gene/show_gene?unique_id=Cirobu.g00007631	http://ghost.zool.kyoto-u.ac.jp/cgi-bin/fordetailkh21.cgi?name=KH.C6.115;source=kh2013
1.65762e-25	0.426999	0.804	0.625	2.22701e-21	0	KH.C6.26	Cirobu.g00007788	KH2013:KH.C6.26_GJA4	GJA10; GJA4; GJB1	0	https://www.aniseed.cnrs.fr/aniseed/gene/show_expression?unique_id=Cirobu.g00007788	https://www.aniseed.cnrs.fr/aniseed/gene/show_gene?unique_id=Cirobu.g00007788	http://ghost.zool.kyoto-u.ac.jp/cgi-bin/fordetailkh21.cgi?name=KH.C6.26;source=kh2013
2.08574e-25	0.533754	0.481	0.277	2.80219e-21	0	KH.C7.119	Cirobu.g00007938	UBE2I/2	UBE2A; UBE2B; UBE2I	0	https://www.aniseed.cnrs.fr/aniseed/gene/show_expression?unique_id=Cirobu.g00007938	https://www.aniseed.cnrs.fr/aniseed/gene/show_gene?unique_id=Cirobu.g00007938	http://ghost.zool.kyoto-u.ac.jp/cgi-bin/fordetailkh21.cgi?name=KH.C7.119;source=kh2013
2.16187e-25	0.454294	0.524	0.305	2.90447e-21	0	KH.C12.180	Cirobu.g00002711	LMPT	KH.C12.180	2	https://www.aniseed.cnrs.fr/aniseed/gene/show_expression?unique_id=Cirobu.g00002711	https://www.aniseed.cnrs.fr/aniseed/gene/show_gene?unique_id=Cirobu.g00002711	http://ghost.zool.kyoto-u.ac.jp/cgi-bin/fordetailkh21.cgi?name=KH.C12.180;source=kh2013
2.21852e-25	-0.967011	0.182	0.441	2.98058e-21	0	KH.C8.717	Cirobu.g00009378	CPLX1/2	CPLX1; CPLX2	11	https://www.aniseed.cnrs.fr/aniseed/gene/show_expression?unique_id=Cirobu.g00009378	https://www.aniseed.cnrs.fr/aniseed/gene/show_gene?unique_id=Cirobu.g00009378	http://ghost.zool.kyoto-u.ac.jp/cgi-bin/fordetailkh21.cgi?name=KH.C8.717;source=kh2013
2.29501e-25	0.47132	0.524	0.3	3.08335e-21	0	KH.C14.574	Cirobu.g00004021	TALDO1	TALDO1	0	https://www.aniseed.cnrs.fr/aniseed/gene/show_expression?unique_id=Cirobu.g00004021	https://www.aniseed.cnrs.fr/aniseed/gene/show_gene?unique_id=Cirobu.g00004021	http://ghost.zool.kyoto-u.ac.jp/cgi-bin/fordetailkh21.cgi?name=KH.C14.574;source=kh2013
2.65641e-25	0.520944	0.375	0.176	3.56889e-21	0	KH.L147.34	Cirobu.g00011314	KH2013:KH.L147.34_EIF3L	EIF3L	0	https://www.aniseed.cnrs.fr/aniseed/gene/show_expression?unique_id=Cirobu.g00011314	https://www.aniseed.cnrs.fr/aniseed/gene/show_gene?unique_id=Cirobu.g00011314	http://ghost.zool.kyoto-u.ac.jp/cgi-bin/fordetailkh21.cgi?name=KH.L147.34;source=kh2013
2.89506e-25	-0.905946	0.031	0.251	3.88951e-21	0	KH.L37.12	Cirobu.g00012373	KH2013:KH.L37.12	KH.L37.12	0	https://www.aniseed.cnrs.fr/aniseed/gene/show_expression?unique_id=Cirobu.g00012373	https://www.aniseed.cnrs.fr/aniseed/gene/show_gene?unique_id=Cirobu.g00012373	http://ghost.zool.kyoto-u.ac.jp/cgi-bin/fordetailkh21.cgi?name=KH.L37.12;source=kh2013
2.91275e-25	-0.795437	0.013	0.225	3.91328e-21	0	KH.C12.84	Cirobu.g00003293	KH2013:KH.C12.84_TRIM2	TRIM2; TRIM3; TRIM71	0	https://www.aniseed.cnrs.fr/aniseed/gene/show_expression?unique_id=Cirobu.g00003293	https://www.aniseed.cnrs.fr/aniseed/gene/show_gene?unique_id=Cirobu.g00003293	http://ghost.zool.kyoto-u.ac.jp/cgi-bin/fordetailkh21.cgi?name=KH.C12.84;source=kh2013
2.9208e-25	0.464	0.607	0.374	3.92409e-21	0	KH.C8.334	Cirobu.g00008958	CHCHD4	CHCHD4	4	https://www.aniseed.cnrs.fr/aniseed/gene/show_expression?unique_id=Cirobu.g00008958	https://www.aniseed.cnrs.fr/aniseed/gene/show_gene?unique_id=Cirobu.g00008958	http://ghost.zool.kyoto-u.ac.jp/cgi-bin/fordetailkh21.cgi?name=KH.C8.334;source=kh2013
3.05277e-25	0.752017	0.431	0.231	4.1014e-21	0	KH.C14.188	Cirobu.g00003602	MINPP1	MINPP1	0	https://www.aniseed.cnrs.fr/aniseed/gene/show_expression?unique_id=Cirobu.g00003602	https://www.aniseed.cnrs.fr/aniseed/gene/show_gene?unique_id=Cirobu.g00003602	http://ghost.zool.kyoto-u.ac.jp/cgi-bin/fordetailkh21.cgi?name=KH.C14.188;source=kh2013
3.05596e-25	-2.00492	0.196	0.421	4.10569e-21	0	KH.C7.391	Cirobu.g00008234	KH2013:KH.C7.391_F56C4.4	KH.C7.391	19	https://www.aniseed.cnrs.fr/aniseed/gene/show_expression?unique_id=Cirobu.g00008234	https://www.aniseed.cnrs.fr/aniseed/gene/show_gene?unique_id=Cirobu.g00008234	http://ghost.zool.kyoto-u.ac.jp/cgi-bin/fordetailkh21.cgi?name=KH.C7.391;source=kh2013
3.8789e-25	0.520075	0.436	0.229	5.2113e-21	0	KH.C11.112	Cirobu.g00001918	XPO1	IPO13; XPO1; XPO5	4	https://www.aniseed.cnrs.fr/aniseed/gene/show_expression?unique_id=Cirobu.g00001918	https://www.aniseed.cnrs.fr/aniseed/gene/show_gene?unique_id=Cirobu.g00001918	http://ghost.zool.kyoto-u.ac.jp/cgi-bin/fordetailkh21.cgi?name=KH.C11.112;source=kh2013
4.05232e-25	0.527475	0.431	0.223	5.44429e-21	0	KH.C10.434	Cirobu.g00001656	KH2013:KH.C10.434_TSTA3	TSTA3; UXS1	2	https://www.aniseed.cnrs.fr/aniseed/gene/show_expression?unique_id=Cirobu.g00001656	https://www.aniseed.cnrs.fr/aniseed/gene/show_gene?unique_id=Cirobu.g00001656	http://ghost.zool.kyoto-u.ac.jp/cgi-bin/fordetailkh21.cgi?name=KH.C10.434;source=kh2013
4.0538e-25	0.520594	0.494	0.281	5.44628e-21	0	KH.L122.11	Cirobu.g00010890	MTA1/2/3	MTA1; MTA2; MTA3	14	https://www.aniseed.cnrs.fr/aniseed/gene/show_expression?unique_id=Cirobu.g00010890	https://www.aniseed.cnrs.fr/aniseed/gene/show_gene?unique_id=Cirobu.g00010890	http://ghost.zool.kyoto-u.ac.jp/cgi-bin/fordetailkh21.cgi?name=KH.L122.11;source=kh2013
4.05522e-25	-0.751659	0.045	0.267	5.44818e-21	0	KH.C13.3	Cirobu.g00003430	KH2013:KH.C13.3	SLC35G1; SLC35G2	0	https://www.aniseed.cnrs.fr/aniseed/gene/show_expression?unique_id=Cirobu.g00003430	https://www.aniseed.cnrs.fr/aniseed/gene/show_gene?unique_id=Cirobu.g00003430	http://ghost.zool.kyoto-u.ac.jp/cgi-bin/fordetailkh21.cgi?name=KH.C13.3;source=kh2013
5.04872e-25	-2.40881	0.234	0.456	6.78296e-21	0	KH.C9.174	Cirobu.g00009695	KH2013:KH.C9.174_MSMP	KH.C9.174	0	https://www.aniseed.cnrs.fr/aniseed/gene/show_expression?unique_id=Cirobu.g00009695	https://www.aniseed.cnrs.fr/aniseed/gene/show_gene?unique_id=Cirobu.g00009695	http://ghost.zool.kyoto-u.ac.jp/cgi-bin/fordetailkh21.cgi?name=KH.C9.174;source=kh2013
5.11672e-25	0.548913	0.431	0.229	6.87431e-21	0	KH.C1.1278	Cirobu.g00000308	NSMCE1	NSMCE1	0	https://www.aniseed.cnrs.fr/aniseed/gene/show_expression?unique_id=Cirobu.g00000308	https://www.aniseed.cnrs.fr/aniseed/gene/show_gene?unique_id=Cirobu.g00000308	http://ghost.zool.kyoto-u.ac.jp/cgi-bin/fordetailkh21.cgi?name=KH.C1.1278;source=kh2013
5.51631e-25	-0.722948	0.198	0.447	7.41116e-21	0	KH.C7.63	Cirobu.g00008495	CDK5RAP2	AKAP9; CDK5RAP2; PDE4DIP	5	https://www.aniseed.cnrs.fr/aniseed/gene/show_expression?unique_id=Cirobu.g00008495	https://www.aniseed.cnrs.fr/aniseed/gene/show_gene?unique_id=Cirobu.g00008495	http://ghost.zool.kyoto-u.ac.jp/cgi-bin/fordetailkh21.cgi?name=KH.C7.63;source=kh2013
6.09337e-25	0.421283	0.751	0.567	8.18644e-21	0	KH.C3.820	Cirobu.g00006029	PABPN1	BCL2L2-PABPN1; PABPN1; PABPN1L	0	https://www.aniseed.cnrs.fr/aniseed/gene/show_expression?unique_id=Cirobu.g00006029	https://www.aniseed.cnrs.fr/aniseed/gene/show_gene?unique_id=Cirobu.g00006029	http://ghost.zool.kyoto-u.ac.jp/cgi-bin/fordetailkh21.cgi?name=KH.C3.820;source=kh2013
6.12837e-25	0.527995	0.488	0.281	8.23346e-21	0	KH.C8.402	Cirobu.g00009033	PPHLN1	KH.C8.402	0	https://www.aniseed.cnrs.fr/aniseed/gene/show_expression?unique_id=Cirobu.g00009033	https://www.aniseed.cnrs.fr/aniseed/gene/show_gene?unique_id=Cirobu.g00009033	http://ghost.zool.kyoto-u.ac.jp/cgi-bin/fordetailkh21.cgi?name=KH.C8.402;source=kh2013
6.19453e-25	0.511984	0.474	0.266	8.32235e-21	0	KH.C1.139	Cirobu.g00000347	TSTD1	TSTD1	0	https://www.aniseed.cnrs.fr/aniseed/gene/show_expression?unique_id=Cirobu.g00000347	https://www.aniseed.cnrs.fr/aniseed/gene/show_gene?unique_id=Cirobu.g00000347	http://ghost.zool.kyoto-u.ac.jp/cgi-bin/fordetailkh21.cgi?name=KH.C1.139;source=kh2013
8.01476e-25	0.59366	0.342	0.157	1.07678e-20	0	KH.L4.17	Cirobu.g00012483	SALM	SALL1; SALL3	14	https://www.aniseed.cnrs.fr/aniseed/gene/show_expression?unique_id=Cirobu.g00012483	https://www.aniseed.cnrs.fr/aniseed/gene/show_gene?unique_id=Cirobu.g00012483	http://ghost.zool.kyoto-u.ac.jp/cgi-bin/fordetailkh21.cgi?name=KH.L4.17;source=kh2013
8.9911e-25	-0.69171	0.106	0.349	1.20795e-20	0	KH.C11.402	Cirobu.g00002234	BSCL2	BSCL2	2	https://www.aniseed.cnrs.fr/aniseed/gene/show_expression?unique_id=Cirobu.g00002234	https://www.aniseed.cnrs.fr/aniseed/gene/show_gene?unique_id=Cirobu.g00002234	http://ghost.zool.kyoto-u.ac.jp/cgi-bin/fordetailkh21.cgi?name=KH.C11.402;source=kh2013
1.07049e-24	-0.998924	0.029	0.245	1.4382e-20	0	KH.C9.445	Cirobu.g00009991	CG3303	ENDOU	0	https://www.aniseed.cnrs.fr/aniseed/gene/show_expression?unique_id=Cirobu.g00009991	https://www.aniseed.cnrs.fr/aniseed/gene/show_gene?unique_id=Cirobu.g00009991	http://ghost.zool.kyoto-u.ac.jp/cgi-bin/fordetailkh21.cgi?name=KH.C9.445;source=kh2013
1.07823e-24	0.60775	0.294	0.121	1.44861e-20	0	KH.C9.714	Cirobu.g00010288	KH2013:KH.C9.714_SULT1ST1/2/3/4	SULT1A1; SULT1A2; SULT2A1	0	https://www.aniseed.cnrs.fr/aniseed/gene/show_expression?unique_id=Cirobu.g00010288	https://www.aniseed.cnrs.fr/aniseed/gene/show_gene?unique_id=Cirobu.g00010288	http://ghost.zool.kyoto-u.ac.jp/cgi-bin/fordetailkh21.cgi?name=KH.C9.714;source=kh2013
1.13145e-24	0.468005	0.51	0.296	1.5201e-20	0	KH.C14.132	Cirobu.g00003542	CHTOP	CHTOP	0	https://www.aniseed.cnrs.fr/aniseed/gene/show_expression?unique_id=Cirobu.g00003542	https://www.aniseed.cnrs.fr/aniseed/gene/show_gene?unique_id=Cirobu.g00003542	http://ghost.zool.kyoto-u.ac.jp/cgi-bin/fordetailkh21.cgi?name=KH.C14.132;source=kh2013
1.13518e-24	-0.666363	0.016	0.227	1.52512e-20	0	KH.C14.146	Cirobu.g00003557	KH2013:KH.C14.146_GLIPR2	CRISP2; CRISP3; GLIPR2	1	https://www.aniseed.cnrs.fr/aniseed/gene/show_expression?unique_id=Cirobu.g00003557	https://www.aniseed.cnrs.fr/aniseed/gene/show_gene?unique_id=Cirobu.g00003557	http://ghost.zool.kyoto-u.ac.jp/cgi-bin/fordetailkh21.cgi?name=KH.C14.146;source=kh2013
1.13831e-24	-1.41492	0.063	0.29	1.52932e-20	0	KH.L141.68	Cirobu.g00011224	KH2013:KH.L141.68	KH.L141.68	0	https://www.aniseed.cnrs.fr/aniseed/gene/show_expression?unique_id=Cirobu.g00011224	https://www.aniseed.cnrs.fr/aniseed/gene/show_gene?unique_id=Cirobu.g00011224	http://ghost.zool.kyoto-u.ac.jp/cgi-bin/fordetailkh21.cgi?name=KH.L141.68;source=kh2013
1.33691e-24	-0.797757	0.018	0.228	1.79614e-20	0	KH.C11.390	Cirobu.g00002220	KH2013:KH.C11.390_HMCN1	ADGRB1; ADGRB2; HMCN1	0	https://www.aniseed.cnrs.fr/aniseed/gene/show_expression?unique_id=Cirobu.g00002220	https://www.aniseed.cnrs.fr/aniseed/gene/show_gene?unique_id=Cirobu.g00002220	http://ghost.zool.kyoto-u.ac.jp/cgi-bin/fordetailkh21.cgi?name=KH.C11.390;source=kh2013
1.58755e-24	0.496846	0.472	0.261	2.13288e-20	0	KH.L13.14	Cirobu.g00010982	TUFM	EEF1A1; EEF1A2; TUFM	1	https://www.aniseed.cnrs.fr/aniseed/gene/show_expression?unique_id=Cirobu.g00010982	https://www.aniseed.cnrs.fr/aniseed/gene/show_gene?unique_id=Cirobu.g00010982	http://ghost.zool.kyoto-u.ac.jp/cgi-bin/fordetailkh21.cgi?name=KH.L13.14;source=kh2013
1.60537e-24	0.511981	0.479	0.265	2.15681e-20	0	KH.C8.327	Cirobu.g00008950	SEPHS1	SEPHS1; SEPHS2	0	https://www.aniseed.cnrs.fr/aniseed/gene/show_expression?unique_id=Cirobu.g00008950	https://www.aniseed.cnrs.fr/aniseed/gene/show_gene?unique_id=Cirobu.g00008950	http://ghost.zool.kyoto-u.ac.jp/cgi-bin/fordetailkh21.cgi?name=KH.C8.327;source=kh2013
1.64855e-24	-0.727024	0.025	0.237	2.21483e-20	0	KH.C5.537	Cirobu.g00007432	KH2013:KH.C5.537_CG9550	CHST1; CHST2; CHST3	0	https://www.aniseed.cnrs.fr/aniseed/gene/show_expression?unique_id=Cirobu.g00007432	https://www.aniseed.cnrs.fr/aniseed/gene/show_gene?unique_id=Cirobu.g00007432	http://ghost.zool.kyoto-u.ac.jp/cgi-bin/fordetailkh21.cgi?name=KH.C5.537;source=kh2013
1.74844e-24	0.530257	0.4	0.202	2.34903e-20	0	KH.C1.539	Cirobu.g00000787	KH2013:KH.C1.539_HNRNPA1/3	HNRNPA1L2; HNRNPA2B1; HNRNPA3	7	https://www.aniseed.cnrs.fr/aniseed/gene/show_expression?unique_id=Cirobu.g00000787	https://www.aniseed.cnrs.fr/aniseed/gene/show_gene?unique_id=Cirobu.g00000787	http://ghost.zool.kyoto-u.ac.jp/cgi-bin/fordetailkh21.cgi?name=KH.C1.539;source=kh2013
1.95523e-24	0.46006	0.508	0.288	2.62686e-20	0	KH.L161.3	Cirobu.g00011661	TMPO	LEMD3; TMPO	0	https://www.aniseed.cnrs.fr/aniseed/gene/show_expression?unique_id=Cirobu.g00011661	https://www.aniseed.cnrs.fr/aniseed/gene/show_gene?unique_id=Cirobu.g00011661	http://ghost.zool.kyoto-u.ac.jp/cgi-bin/fordetailkh21.cgi?name=KH.L161.3;source=kh2013
2.09906e-24	0.505917	0.404	0.205	2.82008e-20	0	KH.S1642.2	Cirobu.g00014021	AATF	AATF	0	https://www.aniseed.cnrs.fr/aniseed/gene/show_expression?unique_id=Cirobu.g00014021	https://www.aniseed.cnrs.fr/aniseed/gene/show_gene?unique_id=Cirobu.g00014021	http://ghost.zool.kyoto-u.ac.jp/cgi-bin/fordetailkh21.cgi?name=KH.S1642.2;source=kh2013
2.24627e-24	-1.07058	0.022	0.232	3.01786e-20	0	KH.C12.394	Cirobu.g00002946	KH2013:KH.C12.394	KH.C12.394	4	https://www.aniseed.cnrs.fr/aniseed/gene/show_expression?unique_id=Cirobu.g00002946	https://www.aniseed.cnrs.fr/aniseed/gene/show_gene?unique_id=Cirobu.g00002946	http://ghost.zool.kyoto-u.ac.jp/cgi-bin/fordetailkh21.cgi?name=KH.C12.394;source=kh2013
2.50401e-24	0.508447	0.425	0.225	3.36414e-20	0	KH.C14.250	Cirobu.g00003671	PLRG1	PAFAH1B1; PLRG1; WDR5	0	https://www.aniseed.cnrs.fr/aniseed/gene/show_expression?unique_id=Cirobu.g00003671	https://www.aniseed.cnrs.fr/aniseed/gene/show_gene?unique_id=Cirobu.g00003671	http://ghost.zool.kyoto-u.ac.jp/cgi-bin/fordetailkh21.cgi?name=KH.C14.250;source=kh2013
2.56322e-24	0.4685	0.445	0.24	3.44369e-20	0	KH.C10.94	Cirobu.g00001898	CREBZF	CREBZF	2	https://www.aniseed.cnrs.fr/aniseed/gene/show_expression?unique_id=Cirobu.g00001898	https://www.aniseed.cnrs.fr/aniseed/gene/show_gene?unique_id=Cirobu.g00001898	http://ghost.zool.kyoto-u.ac.jp/cgi-bin/fordetailkh21.cgi?name=KH.C10.94;source=kh2013
3.04054e-24	0.505524	0.438	0.234	4.08496e-20	0	KH.C12.372	Cirobu.g00002922	CDC2/28	CDK1; CDK3; TEN1-CDK3	2	https://www.aniseed.cnrs.fr/aniseed/gene/show_expression?unique_id=Cirobu.g00002922	https://www.aniseed.cnrs.fr/aniseed/gene/show_gene?unique_id=Cirobu.g00002922	http://ghost.zool.kyoto-u.ac.jp/cgi-bin/fordetailkh21.cgi?name=KH.C12.372;source=kh2013
3.08644e-24	-1.70386	0.072	0.294	4.14663e-20	0	KH.C4.134	Cirobu.g00006201	KH2013:KH.C4.134_NRP1/2	MALRD1; MDGA1; PCOLCE2	0	https://www.aniseed.cnrs.fr/aniseed/gene/show_expression?unique_id=Cirobu.g00006201	https://www.aniseed.cnrs.fr/aniseed/gene/show_gene?unique_id=Cirobu.g00006201	http://ghost.zool.kyoto-u.ac.jp/cgi-bin/fordetailkh21.cgi?name=KH.C4.134;source=kh2013
3.29926e-24	0.505438	0.494	0.287	4.43255e-20	0	KH.C8.201	Cirobu.g00008815	CG34362	CIRBP; DAZAP1; RBM3	4	https://www.aniseed.cnrs.fr/aniseed/gene/show_expression?unique_id=Cirobu.g00008815	https://www.aniseed.cnrs.fr/aniseed/gene/show_gene?unique_id=Cirobu.g00008815	http://ghost.zool.kyoto-u.ac.jp/cgi-bin/fordetailkh21.cgi?name=KH.C8.201;source=kh2013
3.48795e-24	-0.609753	0.016	0.224	4.68606e-20	0	KH.C10.545	Cirobu.g00001774	KH2013:KH.C10.545_SCOSPONDIN	KH.C10.545	1	https://www.aniseed.cnrs.fr/aniseed/gene/show_expression?unique_id=Cirobu.g00001774	https://www.aniseed.cnrs.fr/aniseed/gene/show_gene?unique_id=Cirobu.g00001774	http://ghost.zool.kyoto-u.ac.jp/cgi-bin/fordetailkh21.cgi?name=KH.C10.545;source=kh2013
3.60876e-24	-0.60203	0.213	0.471	4.84837e-20	0	KH.C10.208	Cirobu.g00001410	KH2013:KH.C10.208	SLC25A20; SLC25A29; SLC25A45	0	https://www.aniseed.cnrs.fr/aniseed/gene/show_expression?unique_id=Cirobu.g00001410	https://www.aniseed.cnrs.fr/aniseed/gene/show_gene?unique_id=Cirobu.g00001410	http://ghost.zool.kyoto-u.ac.jp/cgi-bin/fordetailkh21.cgi?name=KH.C10.208;source=kh2013
3.64947e-24	0.443835	0.56	0.343	4.90307e-20	0	KH.C1.534	Cirobu.g00000782	ATP5H	ATP5PD	0	https://www.aniseed.cnrs.fr/aniseed/gene/show_expression?unique_id=Cirobu.g00000782	https://www.aniseed.cnrs.fr/aniseed/gene/show_gene?unique_id=Cirobu.g00000782	http://ghost.zool.kyoto-u.ac.jp/cgi-bin/fordetailkh21.cgi?name=KH.C1.534;source=kh2013
4.5527e-24	0.514096	0.524	0.315	6.11656e-20	0	KH.C14.190	Cirobu.g00003605	POMP	POMP	1	https://www.aniseed.cnrs.fr/aniseed/gene/show_expression?unique_id=Cirobu.g00003605	https://www.aniseed.cnrs.fr/aniseed/gene/show_gene?unique_id=Cirobu.g00003605	http://ghost.zool.kyoto-u.ac.jp/cgi-bin/fordetailkh21.cgi?name=KH.C14.190;source=kh2013
4.56299e-24	-0.701122	0.025	0.235	6.13038e-20	0	KH.C12.544	Cirobu.g00003109	KH2013:KH.C12.544_CG8673	B3GALT1; B3GALT2; B3GALT5	0	https://www.aniseed.cnrs.fr/aniseed/gene/show_expression?unique_id=Cirobu.g00003109	https://www.aniseed.cnrs.fr/aniseed/gene/show_gene?unique_id=Cirobu.g00003109	http://ghost.zool.kyoto-u.ac.jp/cgi-bin/fordetailkh21.cgi?name=KH.C12.544;source=kh2013
5.40234e-24	-0.709398	0.018	0.223	7.25804e-20	0	KH.C10.549	Cirobu.g00001778	ITIH4/5	ITIH3; ITIH4; ITIH5	3	https://www.aniseed.cnrs.fr/aniseed/gene/show_expression?unique_id=Cirobu.g00001778	https://www.aniseed.cnrs.fr/aniseed/gene/show_gene?unique_id=Cirobu.g00001778	http://ghost.zool.kyoto-u.ac.jp/cgi-bin/fordetailkh21.cgi?name=KH.C10.549;source=kh2013
5.48975e-24	-0.697189	0.297	0.531	7.37548e-20	0	KH.C8.144	Cirobu.g00008751	AHCYL1/2	AHCY; AHCYL1; AHCYL2	3	https://www.aniseed.cnrs.fr/aniseed/gene/show_expression?unique_id=Cirobu.g00008751	https://www.aniseed.cnrs.fr/aniseed/gene/show_gene?unique_id=Cirobu.g00008751	http://ghost.zool.kyoto-u.ac.jp/cgi-bin/fordetailkh21.cgi?name=KH.C8.144;source=kh2013
5.55667e-24	-0.447641	0.834	0.912	7.46539e-20	0	KH.C2.612	Cirobu.g00004829	SLC3A2	SLC3A1; SLC3A2	4	https://www.aniseed.cnrs.fr/aniseed/gene/show_expression?unique_id=Cirobu.g00004829	https://www.aniseed.cnrs.fr/aniseed/gene/show_gene?unique_id=Cirobu.g00004829	http://ghost.zool.kyoto-u.ac.jp/cgi-bin/fordetailkh21.cgi?name=KH.C2.612;source=kh2013
6.43622e-24	-0.604051	0.011	0.214	8.64707e-20	0	KH.C1.294	Cirobu.g00000519	KH2013:KH.C1.294	KH.C1.294	1	https://www.aniseed.cnrs.fr/aniseed/gene/show_expression?unique_id=Cirobu.g00000519	https://www.aniseed.cnrs.fr/aniseed/gene/show_gene?unique_id=Cirobu.g00000519	http://ghost.zool.kyoto-u.ac.jp/cgi-bin/fordetailkh21.cgi?name=KH.C1.294;source=kh2013
6.5973e-24	-0.886064	0.103	0.341	8.86347e-20	0	KH.C1.1079	Cirobu.g00000090	DUSP1/2/4/5	DUSP1; DUSP2; DUSP4	9	https://www.aniseed.cnrs.fr/aniseed/gene/show_expression?unique_id=Cirobu.g00000090	https://www.aniseed.cnrs.fr/aniseed/gene/show_gene?unique_id=Cirobu.g00000090	http://ghost.zool.kyoto-u.ac.jp/cgi-bin/fordetailkh21.cgi?name=KH.C1.1079;source=kh2013
8.86529e-24	0.539802	0.44	0.24	1.19105e-19	0	KH.C12.457	Cirobu.g00003013	TFAM	HMGB1; HMGB3; TFAM	9	https://www.aniseed.cnrs.fr/aniseed/gene/show_expression?unique_id=Cirobu.g00003013	https://www.aniseed.cnrs.fr/aniseed/gene/show_gene?unique_id=Cirobu.g00003013	http://ghost.zool.kyoto-u.ac.jp/cgi-bin/fordetailkh21.cgi?name=KH.C12.457;source=kh2013
1.01631e-23	0.475699	0.44	0.235	1.36542e-19	0	KH.C5.44	Cirobu.g00007324	KH2013:KH.C5.44_YPR114W	FAM57B; TMEM56; TMEM56-RWDD3	0	https://www.aniseed.cnrs.fr/aniseed/gene/show_expression?unique_id=Cirobu.g00007324	https://www.aniseed.cnrs.fr/aniseed/gene/show_gene?unique_id=Cirobu.g00007324	http://ghost.zool.kyoto-u.ac.jp/cgi-bin/fordetailkh21.cgi?name=KH.C5.44;source=kh2013
1.22164e-23	-0.588614	0.009	0.207	1.64127e-19	0	KH.C13.184	Cirobu.g00003403	KH2013:KH.C13.184_C47F8.3/5/6	B3GALT1; B3GALT2; B3GNT5	0	https://www.aniseed.cnrs.fr/aniseed/gene/show_expression?unique_id=Cirobu.g00003403	https://www.aniseed.cnrs.fr/aniseed/gene/show_gene?unique_id=Cirobu.g00003403	http://ghost.zool.kyoto-u.ac.jp/cgi-bin/fordetailkh21.cgi?name=KH.C13.184;source=kh2013
1.30201e-23	-0.798316	0.016	0.217	1.74925e-19	0	KH.C9.886	Cirobu.g00010475	F33E2.7	KH.C9.886	0	https://www.aniseed.cnrs.fr/aniseed/gene/show_expression?unique_id=Cirobu.g00010475	https://www.aniseed.cnrs.fr/aniseed/gene/show_gene?unique_id=Cirobu.g00010475	http://ghost.zool.kyoto-u.ac.jp/cgi-bin/fordetailkh21.cgi?name=KH.C9.886;source=kh2013
1.32925e-23	-0.918227	0.139	0.373	1.78584e-19	0	KH.L108.49	Cirobu.g00010645	KH2013:KH.L108.49	KH.L108.49	1	https://www.aniseed.cnrs.fr/aniseed/gene/show_expression?unique_id=Cirobu.g00010645	https://www.aniseed.cnrs.fr/aniseed/gene/show_gene?unique_id=Cirobu.g00010645	http://ghost.zool.kyoto-u.ac.jp/cgi-bin/fordetailkh21.cgi?name=KH.L108.49;source=kh2013
1.38927e-23	0.486206	0.557	0.349	1.86649e-19	0	KH.C1.610	Cirobu.g00000865	PSMA2	AC010132.3; PSMA2; PSMA7	8	https://www.aniseed.cnrs.fr/aniseed/gene/show_expression?unique_id=Cirobu.g00000865	https://www.aniseed.cnrs.fr/aniseed/gene/show_gene?unique_id=Cirobu.g00000865	http://ghost.zool.kyoto-u.ac.jp/cgi-bin/fordetailkh21.cgi?name=KH.C1.610;source=kh2013
1.5234e-23	-0.718222	0.551	0.689	2.04669e-19	0	KH.S346.6	Cirobu.g00014344	KH2013:KH.S346.6_CTGF	CTGF; CYR61; WISP1	1	https://www.aniseed.cnrs.fr/aniseed/gene/show_expression?unique_id=Cirobu.g00014344	https://www.aniseed.cnrs.fr/aniseed/gene/show_gene?unique_id=Cirobu.g00014344	http://ghost.zool.kyoto-u.ac.jp/cgi-bin/fordetailkh21.cgi?name=KH.S346.6;source=kh2013
1.81146e-23	0.481823	0.445	0.24	2.4337e-19	0	KH.C3.927	Cirobu.g00006144	KH2013:KH.C3.927	NACA; NACAD	0	https://www.aniseed.cnrs.fr/aniseed/gene/show_expression?unique_id=Cirobu.g00006144	https://www.aniseed.cnrs.fr/aniseed/gene/show_gene?unique_id=Cirobu.g00006144	http://ghost.zool.kyoto-u.ac.jp/cgi-bin/fordetailkh21.cgi?name=KH.C3.927;source=kh2013
1.91571e-23	-0.684917	0.016	0.217	2.57376e-19	0	KH.C9.740	Cirobu.g00010317	KH2013:KH.C9.740	KH.C9.740	0	https://www.aniseed.cnrs.fr/aniseed/gene/show_expression?unique_id=Cirobu.g00010317	https://www.aniseed.cnrs.fr/aniseed/gene/show_gene?unique_id=Cirobu.g00010317	http://ghost.zool.kyoto-u.ac.jp/cgi-bin/fordetailkh21.cgi?name=KH.C9.740;source=kh2013
1.93015e-23	-1.18116	0.038	0.248	2.59316e-19	0	KH.S781.2	Cirobu.g00015051	GNG10/5	GNG10; GNG5; GNG8	0	https://www.aniseed.cnrs.fr/aniseed/gene/show_expression?unique_id=Cirobu.g00015051	https://www.aniseed.cnrs.fr/aniseed/gene/show_gene?unique_id=Cirobu.g00015051	http://ghost.zool.kyoto-u.ac.jp/cgi-bin/fordetailkh21.cgi?name=KH.S781.2;source=kh2013
2.03176e-23	-1.4797	0.454	0.609	2.72967e-19	0	KH.S404.1	Cirobu.g00014435	KH2013:KH.S404.1_P4HB	P4HB; PDIA2; PDILT	1	https://www.aniseed.cnrs.fr/aniseed/gene/show_expression?unique_id=Cirobu.g00014435	https://www.aniseed.cnrs.fr/aniseed/gene/show_gene?unique_id=Cirobu.g00014435	http://ghost.zool.kyoto-u.ac.jp/cgi-bin/fordetailkh21.cgi?name=KH.S404.1;source=kh2013
2.14516e-23	-0.680631	0.371	0.582	2.88202e-19	0	KH.C10.31	Cirobu.g00001522	RABAC1	ARL6IP5; RABAC1	4	https://www.aniseed.cnrs.fr/aniseed/gene/show_expression?unique_id=Cirobu.g00001522	https://www.aniseed.cnrs.fr/aniseed/gene/show_gene?unique_id=Cirobu.g00001522	http://ghost.zool.kyoto-u.ac.jp/cgi-bin/fordetailkh21.cgi?name=KH.C10.31;source=kh2013
2.2177e-23	-0.742551	0.011	0.209	2.97948e-19	0	KH.C1.950	Cirobu.g00001240	KH2013:KH.C1.950	KH.C1.950	0	https://www.aniseed.cnrs.fr/aniseed/gene/show_expression?unique_id=Cirobu.g00001240	https://www.aniseed.cnrs.fr/aniseed/gene/show_gene?unique_id=Cirobu.g00001240	http://ghost.zool.kyoto-u.ac.jp/cgi-bin/fordetailkh21.cgi?name=KH.C1.950;source=kh2013
2.41069e-23	0.469098	0.371	0.177	3.23876e-19	0	KH.C3.395	Cirobu.g00005572	KH2013:KH.C3.395_FUT3/4/5/6/7/9	FUT3; FUT5; FUT6	0	https://www.aniseed.cnrs.fr/aniseed/gene/show_expression?unique_id=Cirobu.g00005572	https://www.aniseed.cnrs.fr/aniseed/gene/show_gene?unique_id=Cirobu.g00005572	http://ghost.zool.kyoto-u.ac.jp/cgi-bin/fordetailkh21.cgi?name=KH.C3.395;source=kh2013
2.41346e-23	0.386964	0.13	0.027	3.24248e-19	0	KH.C3.20	Cirobu.g00005361	KH2013:KH.C3.20	KH.C3.20	1	https://www.aniseed.cnrs.fr/aniseed/gene/show_expression?unique_id=Cirobu.g00005361	https://www.aniseed.cnrs.fr/aniseed/gene/show_gene?unique_id=Cirobu.g00005361	http://ghost.zool.kyoto-u.ac.jp/cgi-bin/fordetailkh21.cgi?name=KH.C3.20;source=kh2013
2.57763e-23	0.501863	0.261	0.099	3.46305e-19	0	KH.C1.543	Cirobu.g00000792	KH2013:KH.C1.543_FZD6	FZD2; FZD7; FZD8	0	https://www.aniseed.cnrs.fr/aniseed/gene/show_expression?unique_id=Cirobu.g00000792	https://www.aniseed.cnrs.fr/aniseed/gene/show_gene?unique_id=Cirobu.g00000792	http://ghost.zool.kyoto-u.ac.jp/cgi-bin/fordetailkh21.cgi?name=KH.C1.543;source=kh2013
3.25049e-23	0.498529	0.387	0.193	4.36703e-19	0	KH.L165.1	Cirobu.g00011697	RNPS1	PABPC4; PABPC4L; RNPS1	10	https://www.aniseed.cnrs.fr/aniseed/gene/show_expression?unique_id=Cirobu.g00011697	https://www.aniseed.cnrs.fr/aniseed/gene/show_gene?unique_id=Cirobu.g00011697	http://ghost.zool.kyoto-u.ac.jp/cgi-bin/fordetailkh21.cgi?name=KH.L165.1;source=kh2013
3.32437e-23	-0.818747	0.038	0.249	4.46629e-19	0	KH.L18.8	Cirobu.g00012021	KH2013:KH.L18.8_FURIN	FURIN; PCSK4; PCSK6	0	https://www.aniseed.cnrs.fr/aniseed/gene/show_expression?unique_id=Cirobu.g00012021	https://www.aniseed.cnrs.fr/aniseed/gene/show_gene?unique_id=Cirobu.g00012021	http://ghost.zool.kyoto-u.ac.jp/cgi-bin/fordetailkh21.cgi?name=KH.L18.8;source=kh2013
3.32744e-23	0.476733	0.604	0.408	4.47042e-19	0	KH.C12.532	Cirobu.g00003096	ECO	KH.C12.532	0	https://www.aniseed.cnrs.fr/aniseed/gene/show_expression?unique_id=Cirobu.g00003096	https://www.aniseed.cnrs.fr/aniseed/gene/show_gene?unique_id=Cirobu.g00003096	http://ghost.zool.kyoto-u.ac.jp/cgi-bin/fordetailkh21.cgi?name=KH.C12.532;source=kh2013
3.40463e-23	0.405302	0.575	0.336	4.57413e-19	0	KH.C2.668	Cirobu.g00004889	KH2013:KH.C2.668_SLC38A9	SLC38A1; SLC38A9; TMEM104	0	https://www.aniseed.cnrs.fr/aniseed/gene/show_expression?unique_id=Cirobu.g00004889	https://www.aniseed.cnrs.fr/aniseed/gene/show_gene?unique_id=Cirobu.g00004889	http://ghost.zool.kyoto-u.ac.jp/cgi-bin/fordetailkh21.cgi?name=KH.C2.668;source=kh2013
3.43021e-23	-0.820853	0.292	0.515	4.60848e-19	0	KH.C1.244	Cirobu.g00000464	COL4A2/4/6	COL4A1; COL4A2; COL4A6	0	https://www.aniseed.cnrs.fr/aniseed/gene/show_expression?unique_id=Cirobu.g00000464	https://www.aniseed.cnrs.fr/aniseed/gene/show_gene?unique_id=Cirobu.g00000464	http://ghost.zool.kyoto-u.ac.jp/cgi-bin/fordetailkh21.cgi?name=KH.C1.244;source=kh2013
4.2995e-23	-0.95959	0.126	0.357	5.77638e-19	0	KH.C14.495	Cirobu.g00003935	UGDH	UGDH	15	https://www.aniseed.cnrs.fr/aniseed/gene/show_expression?unique_id=Cirobu.g00003935	https://www.aniseed.cnrs.fr/aniseed/gene/show_gene?unique_id=Cirobu.g00003935	http://ghost.zool.kyoto-u.ac.jp/cgi-bin/fordetailkh21.cgi?name=KH.C14.495;source=kh2013
4.48319e-23	-0.656693	0.009	0.202	6.02316e-19	0	KH.C4.626	Cirobu.g00006733	KH2013:KH.C4.626	DSP; EPPK1; PLEC	1	https://www.aniseed.cnrs.fr/aniseed/gene/show_expression?unique_id=Cirobu.g00006733	https://www.aniseed.cnrs.fr/aniseed/gene/show_gene?unique_id=Cirobu.g00006733	http://ghost.zool.kyoto-u.ac.jp/cgi-bin/fordetailkh21.cgi?name=KH.C4.626;source=kh2013
4.65788e-23	-0.676545	0.049	0.263	6.25786e-19	0	KH.C3.791	Cirobu.g00005996	GGT1/2	GGT1; GGT2; GGT5	0	https://www.aniseed.cnrs.fr/aniseed/gene/show_expression?unique_id=Cirobu.g00005996	https://www.aniseed.cnrs.fr/aniseed/gene/show_gene?unique_id=Cirobu.g00005996	http://ghost.zool.kyoto-u.ac.jp/cgi-bin/fordetailkh21.cgi?name=KH.C3.791;source=kh2013
5.16873e-23	0.517856	0.418	0.224	6.94419e-19	0	KH.C14.504	Cirobu.g00003946	KH2013:KH.C14.504	KH.C14.504	0	https://www.aniseed.cnrs.fr/aniseed/gene/show_expression?unique_id=Cirobu.g00003946	https://www.aniseed.cnrs.fr/aniseed/gene/show_gene?unique_id=Cirobu.g00003946	http://ghost.zool.kyoto-u.ac.jp/cgi-bin/fordetailkh21.cgi?name=KH.C14.504;source=kh2013
5.25102e-23	0.529385	0.393	0.205	7.05474e-19	0	KH.C1.598	Cirobu.g00000850	ACVR2B	ACVR2A; ACVR2B; BMPR2	13	https://www.aniseed.cnrs.fr/aniseed/gene/show_expression?unique_id=Cirobu.g00000850	https://www.aniseed.cnrs.fr/aniseed/gene/show_gene?unique_id=Cirobu.g00000850	http://ghost.zool.kyoto-u.ac.jp/cgi-bin/fordetailkh21.cgi?name=KH.C1.598;source=kh2013
7.85328e-23	0.520944	0.362	0.178	1.05509e-18	0	KH.C7.228	Cirobu.g00008056	KH2013:KH.C7.228	MRPL47	1	https://www.aniseed.cnrs.fr/aniseed/gene/show_expression?unique_id=Cirobu.g00008056	https://www.aniseed.cnrs.fr/aniseed/gene/show_gene?unique_id=Cirobu.g00008056	http://ghost.zool.kyoto-u.ac.jp/cgi-bin/fordetailkh21.cgi?name=KH.C7.228;source=kh2013
7.88748e-23	0.445907	0.654	0.445	1.05968e-18	0	KH.S988.2	Cirobu.g00015272	PSMD6	GPS1; PSMD6	4	https://www.aniseed.cnrs.fr/aniseed/gene/show_expression?unique_id=Cirobu.g00015272	https://www.aniseed.cnrs.fr/aniseed/gene/show_gene?unique_id=Cirobu.g00015272	http://ghost.zool.kyoto-u.ac.jp/cgi-bin/fordetailkh21.cgi?name=KH.S988.2;source=kh2013
8.76624e-23	0.302667	0.964	0.796	1.17774e-18	0	KH.C7.230	Cirobu.g00008058	KH2013:KH.C7.230	KH.C7.230	5	https://www.aniseed.cnrs.fr/aniseed/gene/show_expression?unique_id=Cirobu.g00008058	https://www.aniseed.cnrs.fr/aniseed/gene/show_gene?unique_id=Cirobu.g00008058	http://ghost.zool.kyoto-u.ac.jp/cgi-bin/fordetailkh21.cgi?name=KH.C7.230;source=kh2013
9.91203e-23	0.464053	0.434	0.232	1.33168e-18	0	KH.C9.511	Cirobu.g00010064	EIF6	AL121753.1; EIF6	0	https://www.aniseed.cnrs.fr/aniseed/gene/show_expression?unique_id=Cirobu.g00010064	https://www.aniseed.cnrs.fr/aniseed/gene/show_gene?unique_id=Cirobu.g00010064	http://ghost.zool.kyoto-u.ac.jp/cgi-bin/fordetailkh21.cgi?name=KH.C9.511;source=kh2013
1.01641e-22	-0.72828	0.292	0.522	1.36555e-18	0	KH.C3.566	Cirobu.g00005755	KH2013:KH.C3.566_KIF5C	KIF5A; KIF5B; KIF5C	0	https://www.aniseed.cnrs.fr/aniseed/gene/show_expression?unique_id=Cirobu.g00005755	https://www.aniseed.cnrs.fr/aniseed/gene/show_gene?unique_id=Cirobu.g00005755	http://ghost.zool.kyoto-u.ac.jp/cgi-bin/fordetailkh21.cgi?name=KH.C3.566;source=kh2013
1.14578e-22	0.482969	0.533	0.335	1.53936e-18	0	KH.C5.97	Cirobu.g00007610	NDUFB7	NDUFB7	0	https://www.aniseed.cnrs.fr/aniseed/gene/show_expression?unique_id=Cirobu.g00007610	https://www.aniseed.cnrs.fr/aniseed/gene/show_gene?unique_id=Cirobu.g00007610	http://ghost.zool.kyoto-u.ac.jp/cgi-bin/fordetailkh21.cgi?name=KH.C5.97;source=kh2013
1.1692e-22	-0.643113	0.047	0.253	1.57082e-18	0	KH.C8.915	Cirobu.g00009596	CG33978	MSANTD3-TMEFF1; TMEFF1	4	https://www.aniseed.cnrs.fr/aniseed/gene/show_expression?unique_id=Cirobu.g00009596	https://www.aniseed.cnrs.fr/aniseed/gene/show_gene?unique_id=Cirobu.g00009596	http://ghost.zool.kyoto-u.ac.jp/cgi-bin/fordetailkh21.cgi?name=KH.C8.915;source=kh2013
1.19892e-22	0.419075	0.508	0.289	1.61076e-18	0	KH.C12.376	Cirobu.g00002926	KH2013:KH.C12.376_Ci-cluster	KH.C12.376	5	https://www.aniseed.cnrs.fr/aniseed/gene/show_expression?unique_id=Cirobu.g00002926	https://www.aniseed.cnrs.fr/aniseed/gene/show_gene?unique_id=Cirobu.g00002926	http://ghost.zool.kyoto-u.ac.jp/cgi-bin/fordetailkh21.cgi?name=KH.C12.376;source=kh2013
1.39014e-22	0.510141	0.353	0.171	1.86766e-18	0	KH.L9.5	Cirobu.g00013273	MRPL23	AC004556.1; MRPL23	0	https://www.aniseed.cnrs.fr/aniseed/gene/show_expression?unique_id=Cirobu.g00013273	https://www.aniseed.cnrs.fr/aniseed/gene/show_gene?unique_id=Cirobu.g00013273	http://ghost.zool.kyoto-u.ac.jp/cgi-bin/fordetailkh21.cgi?name=KH.L9.5;source=kh2013
1.5574e-22	-0.752741	0.031	0.233	2.09236e-18	0	KH.C9.203	Cirobu.g00009728	CTH	CTH	10	https://www.aniseed.cnrs.fr/aniseed/gene/show_expression?unique_id=Cirobu.g00009728	https://www.aniseed.cnrs.fr/aniseed/gene/show_gene?unique_id=Cirobu.g00009728	http://ghost.zool.kyoto-u.ac.jp/cgi-bin/fordetailkh21.cgi?name=KH.C9.203;source=kh2013
1.71469e-22	-0.72253	0.483	0.651	2.30368e-18	0	KH.C9.146	Cirobu.g00009664	KH2013:KH.C9.146_STOM	NPHS2; STOM; STOML3	4	https://www.aniseed.cnrs.fr/aniseed/gene/show_expression?unique_id=Cirobu.g00009664	https://www.aniseed.cnrs.fr/aniseed/gene/show_gene?unique_id=Cirobu.g00009664	http://ghost.zool.kyoto-u.ac.jp/cgi-bin/fordetailkh21.cgi?name=KH.C9.146;source=kh2013
1.93068e-22	0.482419	0.589	0.394	2.59387e-18	0	KH.C14.515	Cirobu.g00003958	KH2013:KH.C14.515	NDUFC2	0	https://www.aniseed.cnrs.fr/aniseed/gene/show_expression?unique_id=Cirobu.g00003958	https://www.aniseed.cnrs.fr/aniseed/gene/show_gene?unique_id=Cirobu.g00003958	http://ghost.zool.kyoto-u.ac.jp/cgi-bin/fordetailkh21.cgi?name=KH.C14.515;source=kh2013
2.1087e-22	0.707087	0.391	0.21	2.83304e-18	0	KH.C14.206	Cirobu.g00003622	KH2013:KH.C14.206_IRC24	BDH2; DCXR; HSD17B14	0	https://www.aniseed.cnrs.fr/aniseed/gene/show_expression?unique_id=Cirobu.g00003622	https://www.aniseed.cnrs.fr/aniseed/gene/show_gene?unique_id=Cirobu.g00003622	http://ghost.zool.kyoto-u.ac.jp/cgi-bin/fordetailkh21.cgi?name=KH.C14.206;source=kh2013
2.64177e-22	-0.563136	0	0.182	3.54921e-18	0	KH.C11.279	Cirobu.g00002099	KH2013:KH.C11.279_F56H6.13/4	CHST11; CHST12; CHST8	3	https://www.aniseed.cnrs.fr/aniseed/gene/show_expression?unique_id=Cirobu.g00002099	https://www.aniseed.cnrs.fr/aniseed/gene/show_gene?unique_id=Cirobu.g00002099	http://ghost.zool.kyoto-u.ac.jp/cgi-bin/fordetailkh21.cgi?name=KH.C11.279;source=kh2013
2.81851e-22	0.411338	0.175	0.051	3.78667e-18	0	KH.C3.553	Cirobu.g00005742	SIX1/2	SIX1; SIX2; SIX6	38	https://www.aniseed.cnrs.fr/aniseed/gene/show_expression?unique_id=Cirobu.g00005742	https://www.aniseed.cnrs.fr/aniseed/gene/show_gene?unique_id=Cirobu.g00005742	http://ghost.zool.kyoto-u.ac.jp/cgi-bin/fordetailkh21.cgi?name=KH.C3.553;source=kh2013
3.14594e-22	0.45483	0.521	0.321	4.22657e-18	0	KH.C11.727	Cirobu.g00002584	SAP18	SAP18	0	https://www.aniseed.cnrs.fr/aniseed/gene/show_expression?unique_id=Cirobu.g00002584	https://www.aniseed.cnrs.fr/aniseed/gene/show_gene?unique_id=Cirobu.g00002584	http://ghost.zool.kyoto-u.ac.jp/cgi-bin/fordetailkh21.cgi?name=KH.C11.727;source=kh2013
3.32142e-22	-0.911956	0.025	0.22	4.46232e-18	0	KH.C1.1193	Cirobu.g00000215	CR847844.3/5/6	CD207; CLEC4F; MRC2	1	https://www.aniseed.cnrs.fr/aniseed/gene/show_expression?unique_id=Cirobu.g00000215	https://www.aniseed.cnrs.fr/aniseed/gene/show_gene?unique_id=Cirobu.g00000215	http://ghost.zool.kyoto-u.ac.jp/cgi-bin/fordetailkh21.cgi?name=KH.C1.1193;source=kh2013
3.80283e-22	0.463749	0.391	0.202	5.10911e-18	0	KH.C9.834	Cirobu.g00010420	ITPA	ITPA	0	https://www.aniseed.cnrs.fr/aniseed/gene/show_expression?unique_id=Cirobu.g00010420	https://www.aniseed.cnrs.fr/aniseed/gene/show_gene?unique_id=Cirobu.g00010420	http://ghost.zool.kyoto-u.ac.jp/cgi-bin/fordetailkh21.cgi?name=KH.C9.834;source=kh2013
4.1492e-22	0.508557	0.213	0.075	5.57445e-18	0	KH.C7.370	Cirobu.g00008211	KH2013:KH.C7.370	KH.C7.370	0	https://www.aniseed.cnrs.fr/aniseed/gene/show_expression?unique_id=Cirobu.g00008211	https://www.aniseed.cnrs.fr/aniseed/gene/show_gene?unique_id=Cirobu.g00008211	http://ghost.zool.kyoto-u.ac.jp/cgi-bin/fordetailkh21.cgi?name=KH.C7.370;source=kh2013
4.60008e-22	-0.704595	0.022	0.216	6.1802e-18	0	KH.C8.168	Cirobu.g00008777	KH2013:KH.C8.168_TRIM2	TRIM2; TRIM3; TRIM71	0	https://www.aniseed.cnrs.fr/aniseed/gene/show_expression?unique_id=Cirobu.g00008777	https://www.aniseed.cnrs.fr/aniseed/gene/show_gene?unique_id=Cirobu.g00008777	http://ghost.zool.kyoto-u.ac.jp/cgi-bin/fordetailkh21.cgi?name=KH.C8.168;source=kh2013
5.05173e-22	0.439124	0.6	0.4	6.78699e-18	0	KH.C5.286	Cirobu.g00007158	ATP5D	ATP5F1D	0	https://www.aniseed.cnrs.fr/aniseed/gene/show_expression?unique_id=Cirobu.g00007158	https://www.aniseed.cnrs.fr/aniseed/gene/show_gene?unique_id=Cirobu.g00007158	http://ghost.zool.kyoto-u.ac.jp/cgi-bin/fordetailkh21.cgi?name=KH.C5.286;source=kh2013
5.45743e-22	-0.644558	0.09	0.307	7.33206e-18	0	KH.S643.6	Cirobu.g00014863	KH2013:KH.S643.6_CDKN1B	CDKN1B; CDKN1C	3	https://www.aniseed.cnrs.fr/aniseed/gene/show_expression?unique_id=Cirobu.g00014863	https://www.aniseed.cnrs.fr/aniseed/gene/show_gene?unique_id=Cirobu.g00014863	http://ghost.zool.kyoto-u.ac.jp/cgi-bin/fordetailkh21.cgi?name=KH.S643.6;source=kh2013
6.36743e-22	0.487219	0.571	0.373	8.55465e-18	0	KH.C5.30	Cirobu.g00007174	KH2013:KH.C5.30	KH.C5.30	0	https://www.aniseed.cnrs.fr/aniseed/gene/show_expression?unique_id=Cirobu.g00007174	https://www.aniseed.cnrs.fr/aniseed/gene/show_gene?unique_id=Cirobu.g00007174	http://ghost.zool.kyoto-u.ac.jp/cgi-bin/fordetailkh21.cgi?name=KH.C5.30;source=kh2013
6.5746e-22	0.41841	0.234	0.085	8.83298e-18	0	KH.S749.1	Cirobu.g00014997	KH2013:KH.S749.1_IFA-1/3/4	GFAP; INA; VIM	0	https://www.aniseed.cnrs.fr/aniseed/gene/show_expression?unique_id=Cirobu.g00014997	https://www.aniseed.cnrs.fr/aniseed/gene/show_gene?unique_id=Cirobu.g00014997	http://ghost.zool.kyoto-u.ac.jp/cgi-bin/fordetailkh21.cgi?name=KH.S749.1;source=kh2013
6.82823e-22	-0.599461	0.011	0.198	9.17373e-18	0	KH.C5.21	Cirobu.g00007077	KH2013:KH.C5.21_CUBN	OVCH2; TLL1; TNFAIP6	1	https://www.aniseed.cnrs.fr/aniseed/gene/show_expression?unique_id=Cirobu.g00007077	https://www.aniseed.cnrs.fr/aniseed/gene/show_gene?unique_id=Cirobu.g00007077	http://ghost.zool.kyoto-u.ac.jp/cgi-bin/fordetailkh21.cgi?name=KH.C5.21;source=kh2013
7.44965e-22	0.469424	0.299	0.132	1.00086e-17	0	KH.C2.520	Cirobu.g00004727	NOM1	CWC22; NOM1	0	https://www.aniseed.cnrs.fr/aniseed/gene/show_expression?unique_id=Cirobu.g00004727	https://www.aniseed.cnrs.fr/aniseed/gene/show_gene?unique_id=Cirobu.g00004727	http://ghost.zool.kyoto-u.ac.jp/cgi-bin/fordetailkh21.cgi?name=KH.C2.520;source=kh2013
7.68864e-22	0.438308	0.649	0.448	1.03297e-17	0	KH.C12.221	Cirobu.g00002756	KH2013:KH.C12.221	KH.C12.221	4	https://www.aniseed.cnrs.fr/aniseed/gene/show_expression?unique_id=Cirobu.g00002756	https://www.aniseed.cnrs.fr/aniseed/gene/show_gene?unique_id=Cirobu.g00002756	http://ghost.zool.kyoto-u.ac.jp/cgi-bin/fordetailkh21.cgi?name=KH.C12.221;source=kh2013
9.88343e-22	0.489275	0.49	0.294	1.32784e-17	0	KH.C11.352	Cirobu.g00002178	KH2013:KH.C11.352_METTL24	METTL24	0	https://www.aniseed.cnrs.fr/aniseed/gene/show_expression?unique_id=Cirobu.g00002178	https://www.aniseed.cnrs.fr/aniseed/gene/show_gene?unique_id=Cirobu.g00002178	http://ghost.zool.kyoto-u.ac.jp/cgi-bin/fordetailkh21.cgi?name=KH.C11.352;source=kh2013
9.9712e-22	-0.71857	0.764	0.848	1.33963e-17	0	KH.C2.322	Cirobu.g00004510	VHA-1/2/3	AC093525.1; ATP6V0B; ATP6V0C	12	https://www.aniseed.cnrs.fr/aniseed/gene/show_expression?unique_id=Cirobu.g00004510	https://www.aniseed.cnrs.fr/aniseed/gene/show_gene?unique_id=Cirobu.g00004510	http://ghost.zool.kyoto-u.ac.jp/cgi-bin/fordetailkh21.cgi?name=KH.C2.322;source=kh2013
1.0599e-21	-0.666347	0.027	0.221	1.42398e-17	0	KH.C11.539	Cirobu.g00002379	KH2013:KH.C11.539_SLC20A2	SLC20A1; SLC20A2	0	https://www.aniseed.cnrs.fr/aniseed/gene/show_expression?unique_id=Cirobu.g00002379	https://www.aniseed.cnrs.fr/aniseed/gene/show_gene?unique_id=Cirobu.g00002379	http://ghost.zool.kyoto-u.ac.jp/cgi-bin/fordetailkh21.cgi?name=KH.C11.539;source=kh2013
1.15159e-21	0.561834	0.351	0.174	1.54716e-17	0	KH.C4.613	Cirobu.g00006719	CHAF1A	CHAF1A	4	https://www.aniseed.cnrs.fr/aniseed/gene/show_expression?unique_id=Cirobu.g00006719	https://www.aniseed.cnrs.fr/aniseed/gene/show_gene?unique_id=Cirobu.g00006719	http://ghost.zool.kyoto-u.ac.jp/cgi-bin/fordetailkh21.cgi?name=KH.C4.613;source=kh2013
1.16533e-21	-0.572731	0.009	0.193	1.56562e-17	0	KH.L170.38	Cirobu.g00011774	KH2013:KH.L170.38_Ci-cluster	KH.L170.38	0	https://www.aniseed.cnrs.fr/aniseed/gene/show_expression?unique_id=Cirobu.g00011774	https://www.aniseed.cnrs.fr/aniseed/gene/show_gene?unique_id=Cirobu.g00011774	http://ghost.zool.kyoto-u.ac.jp/cgi-bin/fordetailkh21.cgi?name=KH.L170.38;source=kh2013
1.17327e-21	0.468335	0.413	0.218	1.57629e-17	0	KH.C14.405	Cirobu.g00003837	EIF3K	EIF3K	0	https://www.aniseed.cnrs.fr/aniseed/gene/show_expression?unique_id=Cirobu.g00003837	https://www.aniseed.cnrs.fr/aniseed/gene/show_gene?unique_id=Cirobu.g00003837	http://ghost.zool.kyoto-u.ac.jp/cgi-bin/fordetailkh21.cgi?name=KH.C14.405;source=kh2013
1.21879e-21	0.471614	0.375	0.189	1.63744e-17	0	KH.S534.10	Cirobu.g00014642	LTV1	AL049844.3; LTV1	0	https://www.aniseed.cnrs.fr/aniseed/gene/show_expression?unique_id=Cirobu.g00014642	https://www.aniseed.cnrs.fr/aniseed/gene/show_gene?unique_id=Cirobu.g00014642	http://ghost.zool.kyoto-u.ac.jp/cgi-bin/fordetailkh21.cgi?name=KH.S534.10;source=kh2013
1.29018e-21	0.434278	0.503	0.299	1.73335e-17	0	KH.S2820.2	Cirobu.g00014316	UCHL1/3/4	UCHL1; UCHL3; UCHL5	4	https://www.aniseed.cnrs.fr/aniseed/gene/show_expression?unique_id=Cirobu.g00014316	https://www.aniseed.cnrs.fr/aniseed/gene/show_gene?unique_id=Cirobu.g00014316	http://ghost.zool.kyoto-u.ac.jp/cgi-bin/fordetailkh21.cgi?name=KH.S2820.2;source=kh2013
1.54667e-21	0.496062	0.456	0.259	2.07795e-17	0	KH.C4.207	Cirobu.g00006280	KH2013:KH.C4.207_STIP1	RPAP3; SGTB; STIP1	1	https://www.aniseed.cnrs.fr/aniseed/gene/show_expression?unique_id=Cirobu.g00006280	https://www.aniseed.cnrs.fr/aniseed/gene/show_gene?unique_id=Cirobu.g00006280	http://ghost.zool.kyoto-u.ac.jp/cgi-bin/fordetailkh21.cgi?name=KH.C4.207;source=kh2013
1.56773e-21	-0.839454	0.029	0.223	2.10624e-17	0	KH.C8.280	Cirobu.g00008901	KH2013:KH.C8.280	KH.C8.280	13	https://www.aniseed.cnrs.fr/aniseed/gene/show_expression?unique_id=Cirobu.g00008901	https://www.aniseed.cnrs.fr/aniseed/gene/show_gene?unique_id=Cirobu.g00008901	http://ghost.zool.kyoto-u.ac.jp/cgi-bin/fordetailkh21.cgi?name=KH.C8.280;source=kh2013
1.57177e-21	0.27356	0.611	0.387	2.11167e-17	0	KH.C2.94	Cirobu.g00005185	KH2013:KH.C2.94	KH.C2.94	0	https://www.aniseed.cnrs.fr/aniseed/gene/show_expression?unique_id=Cirobu.g00005185	https://www.aniseed.cnrs.fr/aniseed/gene/show_gene?unique_id=Cirobu.g00005185	http://ghost.zool.kyoto-u.ac.jp/cgi-bin/fordetailkh21.cgi?name=KH.C2.94;source=kh2013
1.59746e-21	0.318629	0.128	0.028	2.14618e-17	0	KH.L140.6	Cirobu.g00011158	KH2013:KH.L140.6_FLVCR1/2	FLVCR1; FLVCR2; SLC49A3	0	https://www.aniseed.cnrs.fr/aniseed/gene/show_expression?unique_id=Cirobu.g00011158	https://www.aniseed.cnrs.fr/aniseed/gene/show_gene?unique_id=Cirobu.g00011158	http://ghost.zool.kyoto-u.ac.jp/cgi-bin/fordetailkh21.cgi?name=KH.L140.6;source=kh2013
1.67215e-21	0.526261	0.485	0.292	2.24654e-17	0	KH.L170.19	Cirobu.g00011753	NOP16	NOP16	9	https://www.aniseed.cnrs.fr/aniseed/gene/show_expression?unique_id=Cirobu.g00011753	https://www.aniseed.cnrs.fr/aniseed/gene/show_gene?unique_id=Cirobu.g00011753	http://ghost.zool.kyoto-u.ac.jp/cgi-bin/fordetailkh21.cgi?name=KH.L170.19;source=kh2013
1.84163e-21	0.547462	0.346	0.172	2.47423e-17	0	KH.C14.73	Cirobu.g00004082	C4ORF27	HPF1	0	https://www.aniseed.cnrs.fr/aniseed/gene/show_expression?unique_id=Cirobu.g00004082	https://www.aniseed.cnrs.fr/aniseed/gene/show_gene?unique_id=Cirobu.g00004082	http://ghost.zool.kyoto-u.ac.jp/cgi-bin/fordetailkh21.cgi?name=KH.C14.73;source=kh2013
1.85162e-21	-0.549123	0.004	0.182	2.48765e-17	0	KH.L154.60	Cirobu.g00011602	KH2013:KH.L154.60_C54C8.2	B4GAT1; LARGE1; LARGE2	0	https://www.aniseed.cnrs.fr/aniseed/gene/show_expression?unique_id=Cirobu.g00011602	https://www.aniseed.cnrs.fr/aniseed/gene/show_gene?unique_id=Cirobu.g00011602	http://ghost.zool.kyoto-u.ac.jp/cgi-bin/fordetailkh21.cgi?name=KH.L154.60;source=kh2013
1.9133e-21	-0.943087	0.027	0.219	2.57052e-17	0	KH.C8.494	Cirobu.g00009134	TFF2/3	TFF2	4	https://www.aniseed.cnrs.fr/aniseed/gene/show_expression?unique_id=Cirobu.g00009134	https://www.aniseed.cnrs.fr/aniseed/gene/show_gene?unique_id=Cirobu.g00009134	http://ghost.zool.kyoto-u.ac.jp/cgi-bin/fordetailkh21.cgi?name=KH.C8.494;source=kh2013
1.92864e-21	-0.612836	0.018	0.204	2.59113e-17	0	KH.C10.190	Cirobu.g00001390	KH2013:KH.C10.190	HMCN1; PRSS33; TPSB2	0	https://www.aniseed.cnrs.fr/aniseed/gene/show_expression?unique_id=Cirobu.g00001390	https://www.aniseed.cnrs.fr/aniseed/gene/show_gene?unique_id=Cirobu.g00001390	http://ghost.zool.kyoto-u.ac.jp/cgi-bin/fordetailkh21.cgi?name=KH.C10.190;source=kh2013
1.99537e-21	-1.61525	0.074	0.283	2.68077e-17	0	KH.S455.7	Cirobu.g00014544	KH2013:KH.S455.7	KH.S455.7	0	https://www.aniseed.cnrs.fr/aniseed/gene/show_expression?unique_id=Cirobu.g00014544	https://www.aniseed.cnrs.fr/aniseed/gene/show_gene?unique_id=Cirobu.g00014544	http://ghost.zool.kyoto-u.ac.jp/cgi-bin/fordetailkh21.cgi?name=KH.S455.7;source=kh2013
2.08708e-21	0.518208	0.436	0.246	2.804e-17	0	KH.C1.1169	Cirobu.g00000188	ABT1	ABT1; NONO	8	https://www.aniseed.cnrs.fr/aniseed/gene/show_expression?unique_id=Cirobu.g00000188	https://www.aniseed.cnrs.fr/aniseed/gene/show_gene?unique_id=Cirobu.g00000188	http://ghost.zool.kyoto-u.ac.jp/cgi-bin/fordetailkh21.cgi?name=KH.C1.1169;source=kh2013
2.27713e-21	-0.698148	0.297	0.524	3.05932e-17	0	KH.C1.73	Cirobu.g00000997	MAP2/4	MAP4; MAPT	5	https://www.aniseed.cnrs.fr/aniseed/gene/show_expression?unique_id=Cirobu.g00000997	https://www.aniseed.cnrs.fr/aniseed/gene/show_gene?unique_id=Cirobu.g00000997	http://ghost.zool.kyoto-u.ac.jp/cgi-bin/fordetailkh21.cgi?name=KH.C1.73;source=kh2013
2.39857e-21	0.43285	0.449	0.253	3.22247e-17	0	KH.C13.124	Cirobu.g00003338	TMCO1	TMCO1	0	https://www.aniseed.cnrs.fr/aniseed/gene/show_expression?unique_id=Cirobu.g00003338	https://www.aniseed.cnrs.fr/aniseed/gene/show_gene?unique_id=Cirobu.g00003338	http://ghost.zool.kyoto-u.ac.jp/cgi-bin/fordetailkh21.cgi?name=KH.C13.124;source=kh2013
2.57337e-21	-0.614823	0.011	0.194	3.45733e-17	0	KH.C5.398	Cirobu.g00007277	PAD-2	KH.C5.398	5	https://www.aniseed.cnrs.fr/aniseed/gene/show_expression?unique_id=Cirobu.g00007277	https://www.aniseed.cnrs.fr/aniseed/gene/show_gene?unique_id=Cirobu.g00007277	http://ghost.zool.kyoto-u.ac.jp/cgi-bin/fordetailkh21.cgi?name=KH.C5.398;source=kh2013
2.60636e-21	0.37143	0.598	0.39	3.50164e-17	0	KH.C8.543	Cirobu.g00009188	PPP2R2D	PPP2R2A; PPP2R2B; PPP2R2D	4	https://www.aniseed.cnrs.fr/aniseed/gene/show_expression?unique_id=Cirobu.g00009188	https://www.aniseed.cnrs.fr/aniseed/gene/show_gene?unique_id=Cirobu.g00009188	http://ghost.zool.kyoto-u.ac.jp/cgi-bin/fordetailkh21.cgi?name=KH.C8.543;source=kh2013
2.88215e-21	0.468076	0.375	0.191	3.87217e-17	0	KH.C14.318	Cirobu.g00003745	TRAP1	HSP90AB1; HSP90B1; TRAP1	0	https://www.aniseed.cnrs.fr/aniseed/gene/show_expression?unique_id=Cirobu.g00003745	https://www.aniseed.cnrs.fr/aniseed/gene/show_gene?unique_id=Cirobu.g00003745	http://ghost.zool.kyoto-u.ac.jp/cgi-bin/fordetailkh21.cgi?name=KH.C14.318;source=kh2013
3.07628e-21	0.466498	0.564	0.37	4.13298e-17	0	KH.C13.56	Cirobu.g00003458	CCDC56	COA3	4	https://www.aniseed.cnrs.fr/aniseed/gene/show_expression?unique_id=Cirobu.g00003458	https://www.aniseed.cnrs.fr/aniseed/gene/show_gene?unique_id=Cirobu.g00003458	http://ghost.zool.kyoto-u.ac.jp/cgi-bin/fordetailkh21.cgi?name=KH.C13.56;source=kh2013
3.13992e-21	0.473865	0.463	0.268	4.21849e-17	0	KH.C8.40	Cirobu.g00009030	EIF3E	EIF3E	1	https://www.aniseed.cnrs.fr/aniseed/gene/show_expression?unique_id=Cirobu.g00009030	https://www.aniseed.cnrs.fr/aniseed/gene/show_gene?unique_id=Cirobu.g00009030	http://ghost.zool.kyoto-u.ac.jp/cgi-bin/fordetailkh21.cgi?name=KH.C8.40;source=kh2013
3.23115e-21	-0.597732	0.029	0.223	4.34105e-17	0	KH.C4.736	Cirobu.g00006855	CG1632	KH.C4.736	0	https://www.aniseed.cnrs.fr/aniseed/gene/show_expression?unique_id=Cirobu.g00006855	https://www.aniseed.cnrs.fr/aniseed/gene/show_gene?unique_id=Cirobu.g00006855	http://ghost.zool.kyoto-u.ac.jp/cgi-bin/fordetailkh21.cgi?name=KH.C4.736;source=kh2013
3.31596e-21	-1.1252	0.063	0.265	4.45499e-17	0	KH.C9.319	Cirobu.g00009853	KH2013:KH.C9.319_PKD2	PKD2; PKD2L1; PKD2L2	0	https://www.aniseed.cnrs.fr/aniseed/gene/show_expression?unique_id=Cirobu.g00009853	https://www.aniseed.cnrs.fr/aniseed/gene/show_gene?unique_id=Cirobu.g00009853	http://ghost.zool.kyoto-u.ac.jp/cgi-bin/fordetailkh21.cgi?name=KH.C9.319;source=kh2013
3.33393e-21	0.478287	0.47	0.278	4.47914e-17	0	KH.C4.49	Cirobu.g00006586	SMARCB1	SMARCB1	0	https://www.aniseed.cnrs.fr/aniseed/gene/show_expression?unique_id=Cirobu.g00006586	https://www.aniseed.cnrs.fr/aniseed/gene/show_gene?unique_id=Cirobu.g00006586	http://ghost.zool.kyoto-u.ac.jp/cgi-bin/fordetailkh21.cgi?name=KH.C4.49;source=kh2013
3.40784e-21	-0.589305	0.016	0.201	4.57843e-17	0	KH.C4.694	Cirobu.g00006808	KH2013:KH.C4.694	KH.C4.694	0	https://www.aniseed.cnrs.fr/aniseed/gene/show_expression?unique_id=Cirobu.g00006808	https://www.aniseed.cnrs.fr/aniseed/gene/show_gene?unique_id=Cirobu.g00006808	http://ghost.zool.kyoto-u.ac.jp/cgi-bin/fordetailkh21.cgi?name=KH.C4.694;source=kh2013
4.21795e-21	0.503217	0.44	0.261	5.66682e-17	0	KH.C5.243	Cirobu.g00007113	GADD45GIP1	GADD45GIP1	4	https://www.aniseed.cnrs.fr/aniseed/gene/show_expression?unique_id=Cirobu.g00007113	https://www.aniseed.cnrs.fr/aniseed/gene/show_gene?unique_id=Cirobu.g00007113	http://ghost.zool.kyoto-u.ac.jp/cgi-bin/fordetailkh21.cgi?name=KH.C5.243;source=kh2013
4.26261e-21	0.454382	0.557	0.36	5.72682e-17	0	KH.C2.511	Cirobu.g00004717	POLR2C	POLR1C; POLR2C	0	https://www.aniseed.cnrs.fr/aniseed/gene/show_expression?unique_id=Cirobu.g00004717	https://www.aniseed.cnrs.fr/aniseed/gene/show_gene?unique_id=Cirobu.g00004717	http://ghost.zool.kyoto-u.ac.jp/cgi-bin/fordetailkh21.cgi?name=KH.C2.511;source=kh2013
4.48036e-21	-0.627342	0.022	0.21	6.01937e-17	0	KH.C2.453	Cirobu.g00004652	KH2013:KH.C2.453_PRKG1	PRKG1; PRKG2; PRKX	0	https://www.aniseed.cnrs.fr/aniseed/gene/show_expression?unique_id=Cirobu.g00004652	https://www.aniseed.cnrs.fr/aniseed/gene/show_gene?unique_id=Cirobu.g00004652	http://ghost.zool.kyoto-u.ac.jp/cgi-bin/fordetailkh21.cgi?name=KH.C2.453;source=kh2013
5.67508e-21	0.500568	0.389	0.206	7.62447e-17	0	KH.C4.306	Cirobu.g00006386	KPNA2/7	KPNA2; KPNA3; KPNA4	2	https://www.aniseed.cnrs.fr/aniseed/gene/show_expression?unique_id=Cirobu.g00006386	https://www.aniseed.cnrs.fr/aniseed/gene/show_gene?unique_id=Cirobu.g00006386	http://ghost.zool.kyoto-u.ac.jp/cgi-bin/fordetailkh21.cgi?name=KH.C4.306;source=kh2013
5.70204e-21	-1.68933	0.061	0.259	7.66069e-17	0	KH.C8.470	Cirobu.g00009108	F35B12.4	TFPI; TFPI2; WFIKKN2	2	https://www.aniseed.cnrs.fr/aniseed/gene/show_expression?unique_id=Cirobu.g00009108	https://www.aniseed.cnrs.fr/aniseed/gene/show_gene?unique_id=Cirobu.g00009108	http://ghost.zool.kyoto-u.ac.jp/cgi-bin/fordetailkh21.cgi?name=KH.C8.470;source=kh2013
5.86502e-21	-0.699078	0.029	0.221	7.87965e-17	0	KH.C2.637	Cirobu.g00004856	KH2013:KH.C2.637_B3GALT1	B3GALT1; B3GALT5; B3GNT5	4	https://www.aniseed.cnrs.fr/aniseed/gene/show_expression?unique_id=Cirobu.g00004856	https://www.aniseed.cnrs.fr/aniseed/gene/show_gene?unique_id=Cirobu.g00004856	http://ghost.zool.kyoto-u.ac.jp/cgi-bin/fordetailkh21.cgi?name=KH.C2.637;source=kh2013
6.4505e-21	-0.749479	0.162	0.383	8.66625e-17	0	KH.C2.334	Cirobu.g00004523	SLC35C1	SLC35C1; SLC35D1; SLC35D2	1	https://www.aniseed.cnrs.fr/aniseed/gene/show_expression?unique_id=Cirobu.g00004523	https://www.aniseed.cnrs.fr/aniseed/gene/show_gene?unique_id=Cirobu.g00004523	http://ghost.zool.kyoto-u.ac.jp/cgi-bin/fordetailkh21.cgi?name=KH.C2.334;source=kh2013
7.29975e-21	-0.611473	0.022	0.209	9.80721e-17	0	KH.L22.56	Cirobu.g00012172	KH2013:KH.L22.56_A4GALT	A4GALT	0	https://www.aniseed.cnrs.fr/aniseed/gene/show_expression?unique_id=Cirobu.g00012172	https://www.aniseed.cnrs.fr/aniseed/gene/show_gene?unique_id=Cirobu.g00012172	http://ghost.zool.kyoto-u.ac.jp/cgi-bin/fordetailkh21.cgi?name=KH.L22.56;source=kh2013
7.57384e-21	-1.31423	0.036	0.226	1.01754e-16	0	KH.C4.209	Cirobu.g00006282	COL6A4	KH.C4.209	0	https://www.aniseed.cnrs.fr/aniseed/gene/show_expression?unique_id=Cirobu.g00006282	https://www.aniseed.cnrs.fr/aniseed/gene/show_gene?unique_id=Cirobu.g00006282	http://ghost.zool.kyoto-u.ac.jp/cgi-bin/fordetailkh21.cgi?name=KH.C4.209;source=kh2013
7.71466e-21	0.462435	0.346	0.17	1.03646e-16	0	KH.L153.13	Cirobu.g00011461	TIMM22	TIMM22	0	https://www.aniseed.cnrs.fr/aniseed/gene/show_expression?unique_id=Cirobu.g00011461	https://www.aniseed.cnrs.fr/aniseed/gene/show_gene?unique_id=Cirobu.g00011461	http://ghost.zool.kyoto-u.ac.jp/cgi-bin/fordetailkh21.cgi?name=KH.L153.13;source=kh2013
8.02203e-21	-0.732453	0.265	0.493	1.07776e-16	0	KH.C9.226	Cirobu.g00009752	CDK14/15	CDK14; CDK15; CDK16	0	https://www.aniseed.cnrs.fr/aniseed/gene/show_expression?unique_id=Cirobu.g00009752	https://www.aniseed.cnrs.fr/aniseed/gene/show_gene?unique_id=Cirobu.g00009752	http://ghost.zool.kyoto-u.ac.jp/cgi-bin/fordetailkh21.cgi?name=KH.C9.226;source=kh2013
8.82609e-21	-0.486477	0.571	0.749	1.18579e-16	0	KH.C9.130	Cirobu.g00009647	TMBIM6	TMBIM4; TMBIM6	4	https://www.aniseed.cnrs.fr/aniseed/gene/show_expression?unique_id=Cirobu.g00009647	https://www.aniseed.cnrs.fr/aniseed/gene/show_gene?unique_id=Cirobu.g00009647	http://ghost.zool.kyoto-u.ac.jp/cgi-bin/fordetailkh21.cgi?name=KH.C9.130;source=kh2013
9.94904e-21	0.43392	0.528	0.322	1.33665e-16	0	KH.L37.7	Cirobu.g00012436	MRTO4	MRTO4	0	https://www.aniseed.cnrs.fr/aniseed/gene/show_expression?unique_id=Cirobu.g00012436	https://www.aniseed.cnrs.fr/aniseed/gene/show_gene?unique_id=Cirobu.g00012436	http://ghost.zool.kyoto-u.ac.jp/cgi-bin/fordetailkh21.cgi?name=KH.L37.7;source=kh2013
1.05541e-20	-0.77404	0.391	0.594	1.41794e-16	0	KH.C9.216	Cirobu.g00009742	KH2013:KH.C9.216_PLAC8	CNFN; PLAC8; PLAC8L1	0	https://www.aniseed.cnrs.fr/aniseed/gene/show_expression?unique_id=Cirobu.g00009742	https://www.aniseed.cnrs.fr/aniseed/gene/show_gene?unique_id=Cirobu.g00009742	http://ghost.zool.kyoto-u.ac.jp/cgi-bin/fordetailkh21.cgi?name=KH.C9.216;source=kh2013
1.07688e-20	0.498191	0.461	0.272	1.44678e-16	0	KH.L96.107	Cirobu.g00013344	KH2013:KH.L96.107	KH.L96.107	0	https://www.aniseed.cnrs.fr/aniseed/gene/show_expression?unique_id=Cirobu.g00013344	https://www.aniseed.cnrs.fr/aniseed/gene/show_gene?unique_id=Cirobu.g00013344	http://ghost.zool.kyoto-u.ac.jp/cgi-bin/fordetailkh21.cgi?name=KH.L96.107;source=kh2013
1.12072e-20	0.360766	0.757	0.599	1.50569e-16	0	KH.C10.43	Cirobu.g00001651	COX6A1/2	COX6A1; COX6A2	6	https://www.aniseed.cnrs.fr/aniseed/gene/show_expression?unique_id=Cirobu.g00001651	https://www.aniseed.cnrs.fr/aniseed/gene/show_gene?unique_id=Cirobu.g00001651	http://ghost.zool.kyoto-u.ac.jp/cgi-bin/fordetailkh21.cgi?name=KH.C10.43;source=kh2013
1.1264e-20	0.387298	0.153	0.042	1.51332e-16	0	KH.L157.8	Cirobu.g00011647	KH2013:KH.L157.8	KH.L157.8	1	https://www.aniseed.cnrs.fr/aniseed/gene/show_expression?unique_id=Cirobu.g00011647	https://www.aniseed.cnrs.fr/aniseed/gene/show_gene?unique_id=Cirobu.g00011647	http://ghost.zool.kyoto-u.ac.jp/cgi-bin/fordetailkh21.cgi?name=KH.L157.8;source=kh2013
1.44944e-20	0.451683	0.497	0.301	1.94732e-16	0	KH.L133.13	Cirobu.g00011065	CHCHD7	CHCHD7	0	https://www.aniseed.cnrs.fr/aniseed/gene/show_expression?unique_id=Cirobu.g00011065	https://www.aniseed.cnrs.fr/aniseed/gene/show_gene?unique_id=Cirobu.g00011065	http://ghost.zool.kyoto-u.ac.jp/cgi-bin/fordetailkh21.cgi?name=KH.L133.13;source=kh2013
1.81514e-20	0.484198	0.389	0.209	2.43865e-16	0	KH.C3.30	Cirobu.g00005470	SRCAP	AC106886.5; EP400; SRCAP	8	https://www.aniseed.cnrs.fr/aniseed/gene/show_expression?unique_id=Cirobu.g00005470	https://www.aniseed.cnrs.fr/aniseed/gene/show_gene?unique_id=Cirobu.g00005470	http://ghost.zool.kyoto-u.ac.jp/cgi-bin/fordetailkh21.cgi?name=KH.C3.30;source=kh2013
2.31044e-20	0.456648	0.461	0.271	3.10408e-16	0	KH.C1.52	Cirobu.g00000767	CINP	CINP	0	https://www.aniseed.cnrs.fr/aniseed/gene/show_expression?unique_id=Cirobu.g00000767	https://www.aniseed.cnrs.fr/aniseed/gene/show_gene?unique_id=Cirobu.g00000767	http://ghost.zool.kyoto-u.ac.jp/cgi-bin/fordetailkh21.cgi?name=KH.C1.52;source=kh2013
2.41466e-20	0.449848	0.413	0.226	3.2441e-16	0	KH.C10.217	Cirobu.g00001420	KH2013:KH.C10.217	MRPL54	0	https://www.aniseed.cnrs.fr/aniseed/gene/show_expression?unique_id=Cirobu.g00001420	https://www.aniseed.cnrs.fr/aniseed/gene/show_gene?unique_id=Cirobu.g00001420	http://ghost.zool.kyoto-u.ac.jp/cgi-bin/fordetailkh21.cgi?name=KH.C10.217;source=kh2013
2.68969e-20	-0.643505	0.02	0.202	3.6136e-16	0	KH.C3.486	Cirobu.g00005669	KH2013:KH.C3.486_CLEC-45/46/47	CLEC4E; COLEC12; MBL2	0	https://www.aniseed.cnrs.fr/aniseed/gene/show_expression?unique_id=Cirobu.g00005669	https://www.aniseed.cnrs.fr/aniseed/gene/show_gene?unique_id=Cirobu.g00005669	http://ghost.zool.kyoto-u.ac.jp/cgi-bin/fordetailkh21.cgi?name=KH.C3.486;source=kh2013
2.79438e-20	0.456613	0.571	0.376	3.75425e-16	0	KH.C12.317	Cirobu.g00002861	HNRNPD	HNRNPAB; HNRNPD; HNRNPDL	1	https://www.aniseed.cnrs.fr/aniseed/gene/show_expression?unique_id=Cirobu.g00002861	https://www.aniseed.cnrs.fr/aniseed/gene/show_gene?unique_id=Cirobu.g00002861	http://ghost.zool.kyoto-u.ac.jp/cgi-bin/fordetailkh21.cgi?name=KH.C12.317;source=kh2013
2.84319e-20	-0.552317	0.011	0.185	3.81982e-16	0	KH.C13.17	Cirobu.g00003387	KH2013:KH.C13.17	KH.C13.17	0	https://www.aniseed.cnrs.fr/aniseed/gene/show_expression?unique_id=Cirobu.g00003387	https://www.aniseed.cnrs.fr/aniseed/gene/show_gene?unique_id=Cirobu.g00003387	http://ghost.zool.kyoto-u.ac.jp/cgi-bin/fordetailkh21.cgi?name=KH.C13.17;source=kh2013
2.86114e-20	0.498204	0.36	0.188	3.84394e-16	0	KH.S761.7	Cirobu.g00015009	RAD18	RAD18	0	https://www.aniseed.cnrs.fr/aniseed/gene/show_expression?unique_id=Cirobu.g00015009	https://www.aniseed.cnrs.fr/aniseed/gene/show_gene?unique_id=Cirobu.g00015009	http://ghost.zool.kyoto-u.ac.jp/cgi-bin/fordetailkh21.cgi?name=KH.S761.7;source=kh2013
3.09507e-20	0.450456	0.375	0.195	4.15822e-16	0	KH.C2.376	Cirobu.g00004567	UBTF	TFAM; UBTF; UBTFL1	9	https://www.aniseed.cnrs.fr/aniseed/gene/show_expression?unique_id=Cirobu.g00004567	https://www.aniseed.cnrs.fr/aniseed/gene/show_gene?unique_id=Cirobu.g00004567	http://ghost.zool.kyoto-u.ac.jp/cgi-bin/fordetailkh21.cgi?name=KH.C2.376;source=kh2013
3.23206e-20	0.511478	0.231	0.089	4.34227e-16	0	KH.C8.423	Cirobu.g00009056	KH2013:KH.C8.423_CLDN1/10/14/19/2/3/4/5/6/7/9	CLDN1; CLDN19; CLDN7	0	https://www.aniseed.cnrs.fr/aniseed/gene/show_expression?unique_id=Cirobu.g00009056	https://www.aniseed.cnrs.fr/aniseed/gene/show_gene?unique_id=Cirobu.g00009056	http://ghost.zool.kyoto-u.ac.jp/cgi-bin/fordetailkh21.cgi?name=KH.C8.423;source=kh2013
3.4024e-20	0.450744	0.216	0.08	4.57112e-16	0	KH.C2.667	Cirobu.g00004888	KH2013:KH.C2.667_FN1	FN1	0	https://www.aniseed.cnrs.fr/aniseed/gene/show_expression?unique_id=Cirobu.g00004888	https://www.aniseed.cnrs.fr/aniseed/gene/show_gene?unique_id=Cirobu.g00004888	http://ghost.zool.kyoto-u.ac.jp/cgi-bin/fordetailkh21.cgi?name=KH.C2.667;source=kh2013
3.44592e-20	0.46264	0.413	0.229	4.6296e-16	0	KH.L152.19	Cirobu.g00011395	SNRPA1	CEP97; LRRC72; SNRPA1	1	https://www.aniseed.cnrs.fr/aniseed/gene/show_expression?unique_id=Cirobu.g00011395	https://www.aniseed.cnrs.fr/aniseed/gene/show_gene?unique_id=Cirobu.g00011395	http://ghost.zool.kyoto-u.ac.jp/cgi-bin/fordetailkh21.cgi?name=KH.L152.19;source=kh2013
3.51047e-20	-0.762853	0.366	0.565	4.71632e-16	0	KH.C2.150	Cirobu.g00004322	CIB	TMSB15B	12	https://www.aniseed.cnrs.fr/aniseed/gene/show_expression?unique_id=Cirobu.g00004322	https://www.aniseed.cnrs.fr/aniseed/gene/show_gene?unique_id=Cirobu.g00004322	http://ghost.zool.kyoto-u.ac.jp/cgi-bin/fordetailkh21.cgi?name=KH.C2.150;source=kh2013
3.68649e-20	-0.595026	0.034	0.22	4.9528e-16	0	KH.L170.25	Cirobu.g00011760	KH2013:KH.L170.25_Ci-cluster	KH.L170.25	1	https://www.aniseed.cnrs.fr/aniseed/gene/show_expression?unique_id=Cirobu.g00011760	https://www.aniseed.cnrs.fr/aniseed/gene/show_gene?unique_id=Cirobu.g00011760	http://ghost.zool.kyoto-u.ac.jp/cgi-bin/fordetailkh21.cgi?name=KH.L170.25;source=kh2013
4.13491e-20	0.464216	0.398	0.217	5.55525e-16	0	KH.C1.74	Cirobu.g00001008	SI:CH211-11K18.4	EHD1; EHD3; EHD4	0	https://www.aniseed.cnrs.fr/aniseed/gene/show_expression?unique_id=Cirobu.g00001008	https://www.aniseed.cnrs.fr/aniseed/gene/show_gene?unique_id=Cirobu.g00001008	http://ghost.zool.kyoto-u.ac.jp/cgi-bin/fordetailkh21.cgi?name=KH.C1.74;source=kh2013
4.51579e-20	-0.603338	0.067	0.268	6.06696e-16	0	KH.S781.4	Cirobu.g00015053	Q5ZLU6_CHICK	IP6K1; IP6K2; IP6K3	0	https://www.aniseed.cnrs.fr/aniseed/gene/show_expression?unique_id=Cirobu.g00015053	https://www.aniseed.cnrs.fr/aniseed/gene/show_gene?unique_id=Cirobu.g00015053	http://ghost.zool.kyoto-u.ac.jp/cgi-bin/fordetailkh21.cgi?name=KH.S781.4;source=kh2013
4.59922e-20	0.298793	0.796	0.596	6.17905e-16	0	KH.L95.8	Cirobu.g00013333	CCT5	CCT3; CCT4; CCT5	2	https://www.aniseed.cnrs.fr/aniseed/gene/show_expression?unique_id=Cirobu.g00013333	https://www.aniseed.cnrs.fr/aniseed/gene/show_gene?unique_id=Cirobu.g00013333	http://ghost.zool.kyoto-u.ac.jp/cgi-bin/fordetailkh21.cgi?name=KH.L95.8;source=kh2013
4.64325e-20	-0.538169	0.009	0.18	6.2382e-16	0	KH.C5.13	Cirobu.g00006989	KH2013:KH.C5.13_NRP1	CDCP2; NRP1; PCOLCE2	0	https://www.aniseed.cnrs.fr/aniseed/gene/show_expression?unique_id=Cirobu.g00006989	https://www.aniseed.cnrs.fr/aniseed/gene/show_gene?unique_id=Cirobu.g00006989	http://ghost.zool.kyoto-u.ac.jp/cgi-bin/fordetailkh21.cgi?name=KH.C5.13;source=kh2013
4.85822e-20	-0.660903	0.189	0.408	6.52702e-16	0	KH.C4.538	Cirobu.g00006638	KH2013:KH.C4.538_SLITRK1/2/3/4/5/6	SLITRK4; SLITRK5; SLITRK6	9	https://www.aniseed.cnrs.fr/aniseed/gene/show_expression?unique_id=Cirobu.g00006638	https://www.aniseed.cnrs.fr/aniseed/gene/show_gene?unique_id=Cirobu.g00006638	http://ghost.zool.kyoto-u.ac.jp/cgi-bin/fordetailkh21.cgi?name=KH.C4.538;source=kh2013
5.15137e-20	0.431463	0.539	0.343	6.92087e-16	0	KH.C8.317	Cirobu.g00008939	KH2013:KH.C8.317	NDUFB9	0	https://www.aniseed.cnrs.fr/aniseed/gene/show_expression?unique_id=Cirobu.g00008939	https://www.aniseed.cnrs.fr/aniseed/gene/show_gene?unique_id=Cirobu.g00008939	http://ghost.zool.kyoto-u.ac.jp/cgi-bin/fordetailkh21.cgi?name=KH.C8.317;source=kh2013
5.30937e-20	0.471399	0.33	0.162	7.13314e-16	0	KH.C4.276	Cirobu.g00006353	CG4679	PTCD3	0	https://www.aniseed.cnrs.fr/aniseed/gene/show_expression?unique_id=Cirobu.g00006353	https://www.aniseed.cnrs.fr/aniseed/gene/show_gene?unique_id=Cirobu.g00006353	http://ghost.zool.kyoto-u.ac.jp/cgi-bin/fordetailkh21.cgi?name=KH.C4.276;source=kh2013
5.56121e-20	-0.977097	0.222	0.423	7.47149e-16	0	KH.C11.215	Cirobu.g00002030	GPRC5C	GPRC5B; GPRC5C; GRM3	4	https://www.aniseed.cnrs.fr/aniseed/gene/show_expression?unique_id=Cirobu.g00002030	https://www.aniseed.cnrs.fr/aniseed/gene/show_gene?unique_id=Cirobu.g00002030	http://ghost.zool.kyoto-u.ac.jp/cgi-bin/fordetailkh21.cgi?name=KH.C11.215;source=kh2013
6.27144e-20	0.380951	0.238	0.092	8.42568e-16	0	KH.S489.7	Cirobu.g00014577	KH2013:KH.S489.7_MS4A1/15/18/2/3	KH.S489.7	0	https://www.aniseed.cnrs.fr/aniseed/gene/show_expression?unique_id=Cirobu.g00014577	https://www.aniseed.cnrs.fr/aniseed/gene/show_gene?unique_id=Cirobu.g00014577	http://ghost.zool.kyoto-u.ac.jp/cgi-bin/fordetailkh21.cgi?name=KH.S489.7;source=kh2013
6.27896e-20	0.482284	0.422	0.238	8.43579e-16	0	KH.C14.176	Cirobu.g00003589	UCHL5	BAP1; UCHL3; UCHL5	0	https://www.aniseed.cnrs.fr/aniseed/gene/show_expression?unique_id=Cirobu.g00003589	https://www.aniseed.cnrs.fr/aniseed/gene/show_gene?unique_id=Cirobu.g00003589	http://ghost.zool.kyoto-u.ac.jp/cgi-bin/fordetailkh21.cgi?name=KH.C14.176;source=kh2013
7.3082e-20	-0.535459	0.016	0.189	9.81857e-16	0	KH.C3.598	Cirobu.g00005790	KH2013:KH.C3.598_MS4A12	MS4A15	7	https://www.aniseed.cnrs.fr/aniseed/gene/show_expression?unique_id=Cirobu.g00005790	https://www.aniseed.cnrs.fr/aniseed/gene/show_gene?unique_id=Cirobu.g00005790	http://ghost.zool.kyoto-u.ac.jp/cgi-bin/fordetailkh21.cgi?name=KH.C3.598;source=kh2013
7.47024e-20	0.476424	0.378	0.2	1.00363e-15	0	KH.C14.225	Cirobu.g00003643	PWP2	FP565260.1; GNB5; PWP2	4	https://www.aniseed.cnrs.fr/aniseed/gene/show_expression?unique_id=Cirobu.g00003643	https://www.aniseed.cnrs.fr/aniseed/gene/show_gene?unique_id=Cirobu.g00003643	http://ghost.zool.kyoto-u.ac.jp/cgi-bin/fordetailkh21.cgi?name=KH.C14.225;source=kh2013
7.5684e-20	0.404033	0.683	0.497	1.01681e-15	0	KH.C5.40	Cirobu.g00007280	RSP-1	SRSF4; SRSF5; SRSF6	0	https://www.aniseed.cnrs.fr/aniseed/gene/show_expression?unique_id=Cirobu.g00007280	https://www.aniseed.cnrs.fr/aniseed/gene/show_gene?unique_id=Cirobu.g00007280	http://ghost.zool.kyoto-u.ac.jp/cgi-bin/fordetailkh21.cgi?name=KH.C5.40;source=kh2013
8.18655e-20	-0.557375	0.009	0.178	1.09986e-15	0	KH.S1072.1	Cirobu.g00013564	KH2013:KH.S1072.1_KRTAP9-1/2/3/4/6/7/8/9	FCGBP; VWF	0	https://www.aniseed.cnrs.fr/aniseed/gene/show_expression?unique_id=Cirobu.g00013564	https://www.aniseed.cnrs.fr/aniseed/gene/show_gene?unique_id=Cirobu.g00013564	http://ghost.zool.kyoto-u.ac.jp/cgi-bin/fordetailkh21.cgi?name=KH.S1072.1;source=kh2013
8.33945e-20	0.472852	0.454	0.271	1.12041e-15	0	KH.L152.50	Cirobu.g00011429	NDUFB11	NDUFB11	5	https://www.aniseed.cnrs.fr/aniseed/gene/show_expression?unique_id=Cirobu.g00011429	https://www.aniseed.cnrs.fr/aniseed/gene/show_gene?unique_id=Cirobu.g00011429	http://ghost.zool.kyoto-u.ac.jp/cgi-bin/fordetailkh21.cgi?name=KH.L152.50;source=kh2013
1.00148e-19	-2.71551	0.566	0.687	1.34549e-15	0	KH.L12.5	Cirobu.g00010882	KH2013:KH.L12.5_SRPX/2	MATN2; SELE; SELP	1	https://www.aniseed.cnrs.fr/aniseed/gene/show_expression?unique_id=Cirobu.g00010882	https://www.aniseed.cnrs.fr/aniseed/gene/show_gene?unique_id=Cirobu.g00010882	http://ghost.zool.kyoto-u.ac.jp/cgi-bin/fordetailkh21.cgi?name=KH.L12.5;source=kh2013
1.0802e-19	0.422517	0.303	0.139	1.45125e-15	0	KH.L153.31	Cirobu.g00011480	ALPPL2	ALPI; ALPL; ALPPL2	50	https://www.aniseed.cnrs.fr/aniseed/gene/show_expression?unique_id=Cirobu.g00011480	https://www.aniseed.cnrs.fr/aniseed/gene/show_gene?unique_id=Cirobu.g00011480	http://ghost.zool.kyoto-u.ac.jp/cgi-bin/fordetailkh21.cgi?name=KH.L153.31;source=kh2013
1.25882e-19	-0.555476	0.007	0.173	1.69123e-15	0	KH.L10.9	Cirobu.g00010533	KH2013:KH.L10.9_COL6A3	COL6A3; COL6A5; VWA2	0	https://www.aniseed.cnrs.fr/aniseed/gene/show_expression?unique_id=Cirobu.g00010533	https://www.aniseed.cnrs.fr/aniseed/gene/show_gene?unique_id=Cirobu.g00010533	http://ghost.zool.kyoto-u.ac.jp/cgi-bin/fordetailkh21.cgi?name=KH.L10.9;source=kh2013
1.29657e-19	0.349541	0.171	0.054	1.74194e-15	0	KH.L154.30	Cirobu.g00011570	KH2013:KH.L154.30_ZBTB44	BACH2; ZBTB44; ZBTB46	9	https://www.aniseed.cnrs.fr/aniseed/gene/show_expression?unique_id=Cirobu.g00011570	https://www.aniseed.cnrs.fr/aniseed/gene/show_gene?unique_id=Cirobu.g00011570	http://ghost.zool.kyoto-u.ac.jp/cgi-bin/fordetailkh21.cgi?name=KH.L154.30;source=kh2013
1.49089e-19	0.451105	0.458	0.274	2.00301e-15	0	KH.C1.256	Cirobu.g00000477	PEBP1	MRPL38; PEBP1; PEBP4	0	https://www.aniseed.cnrs.fr/aniseed/gene/show_expression?unique_id=Cirobu.g00000477	https://www.aniseed.cnrs.fr/aniseed/gene/show_gene?unique_id=Cirobu.g00000477	http://ghost.zool.kyoto-u.ac.jp/cgi-bin/fordetailkh21.cgi?name=KH.C1.256;source=kh2013
1.67059e-19	0.438797	0.31	0.147	2.24443e-15	0	KH.C8.767	Cirobu.g00009433	S-LAP1/2/5/8	LAP3; NPEPL1	2	https://www.aniseed.cnrs.fr/aniseed/gene/show_expression?unique_id=Cirobu.g00009433	https://www.aniseed.cnrs.fr/aniseed/gene/show_gene?unique_id=Cirobu.g00009433	http://ghost.zool.kyoto-u.ac.jp/cgi-bin/fordetailkh21.cgi?name=KH.C8.767;source=kh2013
1.67922e-19	0.365032	0.299	0.136	2.25603e-15	0	KH.C1.638	Cirobu.g00000895	KH2013:KH.C1.638_C17ORF105	CFAP97D1	0	https://www.aniseed.cnrs.fr/aniseed/gene/show_expression?unique_id=Cirobu.g00000895	https://www.aniseed.cnrs.fr/aniseed/gene/show_gene?unique_id=Cirobu.g00000895	http://ghost.zool.kyoto-u.ac.jp/cgi-bin/fordetailkh21.cgi?name=KH.C1.638;source=kh2013
1.78839e-19	0.425804	0.51	0.314	2.40271e-15	0	KH.C9.705	Cirobu.g00010278	SLBP	SLBP	4	https://www.aniseed.cnrs.fr/aniseed/gene/show_expression?unique_id=Cirobu.g00010278	https://www.aniseed.cnrs.fr/aniseed/gene/show_gene?unique_id=Cirobu.g00010278	http://ghost.zool.kyoto-u.ac.jp/cgi-bin/fordetailkh21.cgi?name=KH.C9.705;source=kh2013
2.05326e-19	0.484187	0.425	0.246	2.75855e-15	0	KH.C12.624	Cirobu.g00003197	C10ORF96	KH.C12.624	0	https://www.aniseed.cnrs.fr/aniseed/gene/show_expression?unique_id=Cirobu.g00003197	https://www.aniseed.cnrs.fr/aniseed/gene/show_gene?unique_id=Cirobu.g00003197	http://ghost.zool.kyoto-u.ac.jp/cgi-bin/fordetailkh21.cgi?name=KH.C12.624;source=kh2013
2.14919e-19	-0.657301	0.027	0.202	2.88744e-15	0	KH.C5.581	Cirobu.g00007481	TIMP1/2/3/4	TIMP2; TIMP3; TIMP4	1	https://www.aniseed.cnrs.fr/aniseed/gene/show_expression?unique_id=Cirobu.g00007481	https://www.aniseed.cnrs.fr/aniseed/gene/show_gene?unique_id=Cirobu.g00007481	http://ghost.zool.kyoto-u.ac.jp/cgi-bin/fordetailkh21.cgi?name=KH.C5.581;source=kh2013
2.23297e-19	0.296347	0.8	0.616	3e-15	0	KH.C8.508	Cirobu.g00009149	TSEN54	TSEN54	4	https://www.aniseed.cnrs.fr/aniseed/gene/show_expression?unique_id=Cirobu.g00009149	https://www.aniseed.cnrs.fr/aniseed/gene/show_gene?unique_id=Cirobu.g00009149	http://ghost.zool.kyoto-u.ac.jp/cgi-bin/fordetailkh21.cgi?name=KH.C8.508;source=kh2013
2.24882e-19	0.422815	0.638	0.472	3.02129e-15	0	KH.C5.56	Cirobu.g00007457	CNN2/3	CNN1; CNN3; TAGLN	6	https://www.aniseed.cnrs.fr/aniseed/gene/show_expression?unique_id=Cirobu.g00007457	https://www.aniseed.cnrs.fr/aniseed/gene/show_gene?unique_id=Cirobu.g00007457	http://ghost.zool.kyoto-u.ac.jp/cgi-bin/fordetailkh21.cgi?name=KH.C5.56;source=kh2013
2.31165e-19	-1.56538	0.076	0.265	3.1057e-15	0	KH.C11.48	Cirobu.g00002314	KH2013:KH.C11.48_SUSD4	CR2; CSMD1; CSMD3	0	https://www.aniseed.cnrs.fr/aniseed/gene/show_expression?unique_id=Cirobu.g00002314	https://www.aniseed.cnrs.fr/aniseed/gene/show_gene?unique_id=Cirobu.g00002314	http://ghost.zool.kyoto-u.ac.jp/cgi-bin/fordetailkh21.cgi?name=KH.C11.48;source=kh2013
2.41161e-19	-0.57193	0.002	0.163	3.24e-15	0	KH.C4.403	Cirobu.g00006491	F49D11.3/6	CHST10; CHST8; CHST9	18	https://www.aniseed.cnrs.fr/aniseed/gene/show_expression?unique_id=Cirobu.g00006491	https://www.aniseed.cnrs.fr/aniseed/gene/show_gene?unique_id=Cirobu.g00006491	http://ghost.zool.kyoto-u.ac.jp/cgi-bin/fordetailkh21.cgi?name=KH.C4.403;source=kh2013
2.55872e-19	-0.678379	0.047	0.233	3.43764e-15	0	KH.C8.326	Cirobu.g00008949	C3ORF64	EOGT; POMGNT2	4	https://www.aniseed.cnrs.fr/aniseed/gene/show_expression?unique_id=Cirobu.g00008949	https://www.aniseed.cnrs.fr/aniseed/gene/show_gene?unique_id=Cirobu.g00008949	http://ghost.zool.kyoto-u.ac.jp/cgi-bin/fordetailkh21.cgi?name=KH.C8.326;source=kh2013
2.92922e-19	-0.580754	0.02	0.193	3.93541e-15	0	KH.C12.231	Cirobu.g00002767	KH2013:KH.C12.231_TDO2	TDO2	0	https://www.aniseed.cnrs.fr/aniseed/gene/show_expression?unique_id=Cirobu.g00002767	https://www.aniseed.cnrs.fr/aniseed/gene/show_gene?unique_id=Cirobu.g00002767	http://ghost.zool.kyoto-u.ac.jp/cgi-bin/fordetailkh21.cgi?name=KH.C12.231;source=kh2013
3.29183e-19	-0.572207	0.115	0.323	4.42257e-15	0	KH.C14.12	Cirobu.g00003528	KH2013:KH.C14.12	KH.C14.12	0	https://www.aniseed.cnrs.fr/aniseed/gene/show_expression?unique_id=Cirobu.g00003528	https://www.aniseed.cnrs.fr/aniseed/gene/show_gene?unique_id=Cirobu.g00003528	http://ghost.zool.kyoto-u.ac.jp/cgi-bin/fordetailkh21.cgi?name=KH.C14.12;source=kh2013
3.36833e-19	0.429209	0.29	0.133	4.52535e-15	0	KH.C1.700	Cirobu.g00000965	PTRH2	PTRH2	0	https://www.aniseed.cnrs.fr/aniseed/gene/show_expression?unique_id=Cirobu.g00000965	https://www.aniseed.cnrs.fr/aniseed/gene/show_gene?unique_id=Cirobu.g00000965	http://ghost.zool.kyoto-u.ac.jp/cgi-bin/fordetailkh21.cgi?name=KH.C1.700;source=kh2013
3.85759e-19	-0.84094	0.088	0.283	5.18268e-15	0	KH.C7.262	Cirobu.g00008092	TFPI/2	APLP2; SPINT3; TFPI	4	https://www.aniseed.cnrs.fr/aniseed/gene/show_expression?unique_id=Cirobu.g00008092	https://www.aniseed.cnrs.fr/aniseed/gene/show_gene?unique_id=Cirobu.g00008092	http://ghost.zool.kyoto-u.ac.jp/cgi-bin/fordetailkh21.cgi?name=KH.C7.262;source=kh2013
4.08243e-19	0.420592	0.258	0.11	5.48474e-15	0	KH.C12.142	Cirobu.g00002669	SNZ1/2/3	KH.C12.142	2	https://www.aniseed.cnrs.fr/aniseed/gene/show_expression?unique_id=Cirobu.g00002669	https://www.aniseed.cnrs.fr/aniseed/gene/show_gene?unique_id=Cirobu.g00002669	http://ghost.zool.kyoto-u.ac.jp/cgi-bin/fordetailkh21.cgi?name=KH.C12.142;source=kh2013
4.08725e-19	-0.587723	0.009	0.174	5.49122e-15	0	KH.C9.212	Cirobu.g00009738	C6AST1/3/4	ASTL; MEP1A; MEP1B	11	https://www.aniseed.cnrs.fr/aniseed/gene/show_expression?unique_id=Cirobu.g00009738	https://www.aniseed.cnrs.fr/aniseed/gene/show_gene?unique_id=Cirobu.g00009738	http://ghost.zool.kyoto-u.ac.jp/cgi-bin/fordetailkh21.cgi?name=KH.C9.212;source=kh2013
4.22138e-19	-0.683979	0.245	0.464	5.67143e-15	0	KH.C1.1291	Cirobu.g00000323	KH2013:KH.C1.1291_MMP1	MMP14; MMP16; MMP24	0	https://www.aniseed.cnrs.fr/aniseed/gene/show_expression?unique_id=Cirobu.g00000323	https://www.aniseed.cnrs.fr/aniseed/gene/show_gene?unique_id=Cirobu.g00000323	http://ghost.zool.kyoto-u.ac.jp/cgi-bin/fordetailkh21.cgi?name=KH.C1.1291;source=kh2013
4.53255e-19	-0.582311	0.007	0.169	6.08949e-15	0	KH.L116.21	Cirobu.g00010751	KH2013:KH.L116.21_TRY-2	CTRL; OVCH1; OVCH2	0	https://www.aniseed.cnrs.fr/aniseed/gene/show_expression?unique_id=Cirobu.g00010751	https://www.aniseed.cnrs.fr/aniseed/gene/show_gene?unique_id=Cirobu.g00010751	http://ghost.zool.kyoto-u.ac.jp/cgi-bin/fordetailkh21.cgi?name=KH.L116.21;source=kh2013
4.65722e-19	-0.535214	0.004	0.165	6.25698e-15	0	KH.L5.14	Cirobu.g00012708	KH2013:KH.L5.14_B4GALT2	B4GALT1; B4GALT2; B4GALT4	0	https://www.aniseed.cnrs.fr/aniseed/gene/show_expression?unique_id=Cirobu.g00012708	https://www.aniseed.cnrs.fr/aniseed/gene/show_gene?unique_id=Cirobu.g00012708	http://ghost.zool.kyoto-u.ac.jp/cgi-bin/fordetailkh21.cgi?name=KH.L5.14;source=kh2013
4.73351e-19	-0.634622	0.022	0.194	6.35947e-15	0	KH.C2.377	Cirobu.g00004568	KH2013:KH.C2.377_MP1	KLK5; PRSS8; TMPRSS9	0	https://www.aniseed.cnrs.fr/aniseed/gene/show_expression?unique_id=Cirobu.g00004568	https://www.aniseed.cnrs.fr/aniseed/gene/show_gene?unique_id=Cirobu.g00004568	http://ghost.zool.kyoto-u.ac.jp/cgi-bin/fordetailkh21.cgi?name=KH.C2.377;source=kh2013
5.1576e-19	-0.504433	0.027	0.203	6.92923e-15	0	KH.L119.1	Cirobu.g00010845	KH2013:KH.L119.1_CDD-1/2	CDA	10	https://www.aniseed.cnrs.fr/aniseed/gene/show_expression?unique_id=Cirobu.g00010845	https://www.aniseed.cnrs.fr/aniseed/gene/show_gene?unique_id=Cirobu.g00010845	http://ghost.zool.kyoto-u.ac.jp/cgi-bin/fordetailkh21.cgi?name=KH.L119.1;source=kh2013
5.79146e-19	0.386461	0.164	0.051	7.78083e-15	0	KH.S404.3	Cirobu.g00014440	ZMYND11	NSD1; ZMYND11; ZMYND8	0	https://www.aniseed.cnrs.fr/aniseed/gene/show_expression?unique_id=Cirobu.g00014440	https://www.aniseed.cnrs.fr/aniseed/gene/show_gene?unique_id=Cirobu.g00014440	http://ghost.zool.kyoto-u.ac.jp/cgi-bin/fordetailkh21.cgi?name=KH.S404.3;source=kh2013
6.04667e-19	-0.594449	0.036	0.215	8.1237e-15	0	KH.C1.846	Cirobu.g00001125	STAC/2/3	STAC; STAC2; STAC3	0	https://www.aniseed.cnrs.fr/aniseed/gene/show_expression?unique_id=Cirobu.g00001125	https://www.aniseed.cnrs.fr/aniseed/gene/show_gene?unique_id=Cirobu.g00001125	http://ghost.zool.kyoto-u.ac.jp/cgi-bin/fordetailkh21.cgi?name=KH.C1.846;source=kh2013
7.58343e-19	-0.837627	0.013	0.179	1.01883e-14	0	KH.L149.19	Cirobu.g00011339	KH2013:KH.L149.19	KH.L149.19	0	https://www.aniseed.cnrs.fr/aniseed/gene/show_expression?unique_id=Cirobu.g00011339	https://www.aniseed.cnrs.fr/aniseed/gene/show_gene?unique_id=Cirobu.g00011339	http://ghost.zool.kyoto-u.ac.jp/cgi-bin/fordetailkh21.cgi?name=KH.L149.19;source=kh2013
7.72448e-19	-0.472044	0.004	0.163	1.03778e-14	0	KH.C12.63	Cirobu.g00003203	KH2013:KH.C12.63_SGK196	BMPR1A; BMPR1B; POMK	0	https://www.aniseed.cnrs.fr/aniseed/gene/show_expression?unique_id=Cirobu.g00003203	https://www.aniseed.cnrs.fr/aniseed/gene/show_gene?unique_id=Cirobu.g00003203	http://ghost.zool.kyoto-u.ac.jp/cgi-bin/fordetailkh21.cgi?name=KH.C12.63;source=kh2013
8.02369e-19	-0.566594	0.027	0.199	1.07798e-14	0	KH.C4.624	Cirobu.g00006731	KH2013:KH.C4.624_BSC6	MFSD4A; MFSD4B	0	https://www.aniseed.cnrs.fr/aniseed/gene/show_expression?unique_id=Cirobu.g00006731	https://www.aniseed.cnrs.fr/aniseed/gene/show_gene?unique_id=Cirobu.g00006731	http://ghost.zool.kyoto-u.ac.jp/cgi-bin/fordetailkh21.cgi?name=KH.C4.624;source=kh2013
8.25412e-19	0.41969	0.256	0.11	1.10894e-14	0	KH.C2.339	Cirobu.g00004528	RNF219	RNF219; RNFT1; RNFT2	4	https://www.aniseed.cnrs.fr/aniseed/gene/show_expression?unique_id=Cirobu.g00004528	https://www.aniseed.cnrs.fr/aniseed/gene/show_gene?unique_id=Cirobu.g00004528	http://ghost.zool.kyoto-u.ac.jp/cgi-bin/fordetailkh21.cgi?name=KH.C2.339;source=kh2013
9.39877e-19	0.453143	0.326	0.166	1.26272e-14	0	KH.C12.630	Cirobu.g00003204	KH2013:KH.C12.630	KH.C12.630	0	https://www.aniseed.cnrs.fr/aniseed/gene/show_expression?unique_id=Cirobu.g00003204	https://www.aniseed.cnrs.fr/aniseed/gene/show_gene?unique_id=Cirobu.g00003204	http://ghost.zool.kyoto-u.ac.jp/cgi-bin/fordetailkh21.cgi?name=KH.C12.630;source=kh2013
9.74055e-19	-1.19734	0.029	0.199	1.30864e-14	0	KH.C6.198	Cirobu.g00007720	KH2013:KH.C6.198_HMCN1	ADGRB2; HMCN1; THBS1	5	https://www.aniseed.cnrs.fr/aniseed/gene/show_expression?unique_id=Cirobu.g00007720	https://www.aniseed.cnrs.fr/aniseed/gene/show_gene?unique_id=Cirobu.g00007720	http://ghost.zool.kyoto-u.ac.jp/cgi-bin/fordetailkh21.cgi?name=KH.C6.198;source=kh2013
9.81957e-19	0.441601	0.539	0.367	1.31926e-14	0	KH.C2.432	Cirobu.g00004630	C18H11ORF58	C11orf58	0	https://www.aniseed.cnrs.fr/aniseed/gene/show_expression?unique_id=Cirobu.g00004630	https://www.aniseed.cnrs.fr/aniseed/gene/show_gene?unique_id=Cirobu.g00004630	http://ghost.zool.kyoto-u.ac.jp/cgi-bin/fordetailkh21.cgi?name=KH.C2.432;source=kh2013
9.99615e-19	-0.556352	0.072	0.269	1.34298e-14	0	KH.C4.338	Cirobu.g00006421	PAM	DBH; MOXD1; PAM	0	https://www.aniseed.cnrs.fr/aniseed/gene/show_expression?unique_id=Cirobu.g00006421	https://www.aniseed.cnrs.fr/aniseed/gene/show_gene?unique_id=Cirobu.g00006421	http://ghost.zool.kyoto-u.ac.jp/cgi-bin/fordetailkh21.cgi?name=KH.C4.338;source=kh2013
1.01602e-18	0.41564	0.281	0.128	1.36503e-14	0	KH.S404.11	Cirobu.g00014437	SUPT16H	SUPT16H	4	https://www.aniseed.cnrs.fr/aniseed/gene/show_expression?unique_id=Cirobu.g00014437	https://www.aniseed.cnrs.fr/aniseed/gene/show_gene?unique_id=Cirobu.g00014437	http://ghost.zool.kyoto-u.ac.jp/cgi-bin/fordetailkh21.cgi?name=KH.S404.11;source=kh2013
1.01672e-18	-0.625377	0.07	0.263	1.36596e-14	0	KH.C11.495	Cirobu.g00002331	KH2013:KH.C11.495_RXFP3	RXFP3; SSTR2	6	https://www.aniseed.cnrs.fr/aniseed/gene/show_expression?unique_id=Cirobu.g00002331	https://www.aniseed.cnrs.fr/aniseed/gene/show_gene?unique_id=Cirobu.g00002331	http://ghost.zool.kyoto-u.ac.jp/cgi-bin/fordetailkh21.cgi?name=KH.C11.495;source=kh2013
1.07169e-18	-0.58861	0.011	0.173	1.43981e-14	0	KH.C7.53	Cirobu.g00008385	CYP4F13/14/15/16/17/18/22/40	CYP4F12; CYP4F2; CYP4F3	0	https://www.aniseed.cnrs.fr/aniseed/gene/show_expression?unique_id=Cirobu.g00008385	https://www.aniseed.cnrs.fr/aniseed/gene/show_gene?unique_id=Cirobu.g00008385	http://ghost.zool.kyoto-u.ac.jp/cgi-bin/fordetailkh21.cgi?name=KH.C7.53;source=kh2013
1.0754e-18	0.460712	0.454	0.276	1.4448e-14	0	KH.C8.619	Cirobu.g00009269	RNF180	DUSP12; RNF180	0	https://www.aniseed.cnrs.fr/aniseed/gene/show_expression?unique_id=Cirobu.g00009269	https://www.aniseed.cnrs.fr/aniseed/gene/show_gene?unique_id=Cirobu.g00009269	http://ghost.zool.kyoto-u.ac.jp/cgi-bin/fordetailkh21.cgi?name=KH.C8.619;source=kh2013
1.11427e-18	0.464698	0.283	0.132	1.49703e-14	0	KH.S982.4	Cirobu.g00015266	GPR37	EDNRA; GPR39	1	https://www.aniseed.cnrs.fr/aniseed/gene/show_expression?unique_id=Cirobu.g00015266	https://www.aniseed.cnrs.fr/aniseed/gene/show_gene?unique_id=Cirobu.g00015266	http://ghost.zool.kyoto-u.ac.jp/cgi-bin/fordetailkh21.cgi?name=KH.S982.4;source=kh2013
1.17011e-18	-0.622908	0.016	0.179	1.57204e-14	0	KH.C9.356	Cirobu.g00009893	KH2013:KH.C9.356_GAL3ST1/3	GAL3ST1; GAL3ST2; GAL3ST3	0	https://www.aniseed.cnrs.fr/aniseed/gene/show_expression?unique_id=Cirobu.g00009893	https://www.aniseed.cnrs.fr/aniseed/gene/show_gene?unique_id=Cirobu.g00009893	http://ghost.zool.kyoto-u.ac.jp/cgi-bin/fordetailkh21.cgi?name=KH.C9.356;source=kh2013
1.21397e-18	0.411487	0.357	0.185	1.63097e-14	0	KH.C11.615	Cirobu.g00002463	NOL12	NOL12; Z83844.1	0	https://www.aniseed.cnrs.fr/aniseed/gene/show_expression?unique_id=Cirobu.g00002463	https://www.aniseed.cnrs.fr/aniseed/gene/show_gene?unique_id=Cirobu.g00002463	http://ghost.zool.kyoto-u.ac.jp/cgi-bin/fordetailkh21.cgi?name=KH.C11.615;source=kh2013
1.39236e-18	0.446214	0.411	0.238	1.87063e-14	0	KH.C2.523	Cirobu.g00004730	KH2013:KH.C2.523_NME1/2	NME1; NME1-NME2; NME2	0	https://www.aniseed.cnrs.fr/aniseed/gene/show_expression?unique_id=Cirobu.g00004730	https://www.aniseed.cnrs.fr/aniseed/gene/show_gene?unique_id=Cirobu.g00004730	http://ghost.zool.kyoto-u.ac.jp/cgi-bin/fordetailkh21.cgi?name=KH.C2.523;source=kh2013
1.4667e-18	0.475706	0.337	0.175	1.97052e-14	0	KH.C5.158	Cirobu.g00007020	NOP14	NOP14	0	https://www.aniseed.cnrs.fr/aniseed/gene/show_expression?unique_id=Cirobu.g00007020	https://www.aniseed.cnrs.fr/aniseed/gene/show_gene?unique_id=Cirobu.g00007020	http://ghost.zool.kyoto-u.ac.jp/cgi-bin/fordetailkh21.cgi?name=KH.C5.158;source=kh2013
1.50793e-18	0.388478	0.492	0.291	2.0259e-14	0	KH.L4.55	Cirobu.g00012523	KH2013:KH.L4.55_CCT3	CCT3; CCT4; CCT7	7	https://www.aniseed.cnrs.fr/aniseed/gene/show_expression?unique_id=Cirobu.g00012523	https://www.aniseed.cnrs.fr/aniseed/gene/show_gene?unique_id=Cirobu.g00012523	http://ghost.zool.kyoto-u.ac.jp/cgi-bin/fordetailkh21.cgi?name=KH.L4.55;source=kh2013
1.66621e-18	0.463657	0.418	0.246	2.23855e-14	0	KH.C3.211	Cirobu.g00005374	KH2013:KH.C3.211	PNO1	4	https://www.aniseed.cnrs.fr/aniseed/gene/show_expression?unique_id=Cirobu.g00005374	https://www.aniseed.cnrs.fr/aniseed/gene/show_gene?unique_id=Cirobu.g00005374	http://ghost.zool.kyoto-u.ac.jp/cgi-bin/fordetailkh21.cgi?name=KH.C3.211;source=kh2013
1.74171e-18	0.478733	0.292	0.14	2.33998e-14	0	KH.C5.634	Cirobu.g00007540	TMEM205	TMEM205	8	https://www.aniseed.cnrs.fr/aniseed/gene/show_expression?unique_id=Cirobu.g00007540	https://www.aniseed.cnrs.fr/aniseed/gene/show_gene?unique_id=Cirobu.g00007540	http://ghost.zool.kyoto-u.ac.jp/cgi-bin/fordetailkh21.cgi?name=KH.C5.634;source=kh2013
1.74827e-18	-0.580139	0.02	0.188	2.3488e-14	0	KH.L63.12	Cirobu.g00012889	KH2013:KH.L63.12	KH.L63.12	0	https://www.aniseed.cnrs.fr/aniseed/gene/show_expression?unique_id=Cirobu.g00012889	https://www.aniseed.cnrs.fr/aniseed/gene/show_gene?unique_id=Cirobu.g00012889	http://ghost.zool.kyoto-u.ac.jp/cgi-bin/fordetailkh21.cgi?name=KH.L63.12;source=kh2013
1.76169e-18	-0.578472	0.398	0.586	2.36683e-14	0	KH.L40.3	Cirobu.g00012554	NDFIP1/2	NDFIP1; NDFIP2	0	https://www.aniseed.cnrs.fr/aniseed/gene/show_expression?unique_id=Cirobu.g00012554	https://www.aniseed.cnrs.fr/aniseed/gene/show_gene?unique_id=Cirobu.g00012554	http://ghost.zool.kyoto-u.ac.jp/cgi-bin/fordetailkh21.cgi?name=KH.L40.3;source=kh2013
1.80916e-18	0.432058	0.339	0.173	2.4306e-14	0	KH.C9.312	Cirobu.g00009846	KH2013:KH.C9.312	KH.C9.312	0	https://www.aniseed.cnrs.fr/aniseed/gene/show_expression?unique_id=Cirobu.g00009846	https://www.aniseed.cnrs.fr/aniseed/gene/show_gene?unique_id=Cirobu.g00009846	http://ghost.zool.kyoto-u.ac.jp/cgi-bin/fordetailkh21.cgi?name=KH.C9.312;source=kh2013
1.9235e-18	-0.677365	0.058	0.243	2.58422e-14	0	KH.C10.512	Cirobu.g00001738	KH2013:KH.C10.512	KH.C10.512	0	https://www.aniseed.cnrs.fr/aniseed/gene/show_expression?unique_id=Cirobu.g00001738	https://www.aniseed.cnrs.fr/aniseed/gene/show_gene?unique_id=Cirobu.g00001738	http://ghost.zool.kyoto-u.ac.jp/cgi-bin/fordetailkh21.cgi?name=KH.C10.512;source=kh2013
1.97242e-18	-0.669346	0.211	0.419	2.64994e-14	0	KH.C11.530	Cirobu.g00002370	SLC7A10/8	SLC7A5; SLC7A6; SLC7A8	0	https://www.aniseed.cnrs.fr/aniseed/gene/show_expression?unique_id=Cirobu.g00002370	https://www.aniseed.cnrs.fr/aniseed/gene/show_gene?unique_id=Cirobu.g00002370	http://ghost.zool.kyoto-u.ac.jp/cgi-bin/fordetailkh21.cgi?name=KH.C11.530;source=kh2013
2.08002e-18	-0.558552	0.049	0.229	2.7945e-14	0	KH.C8.159	Cirobu.g00008767	CG12061	SLC8A1; SLC8A2; SLC8A3	0	https://www.aniseed.cnrs.fr/aniseed/gene/show_expression?unique_id=Cirobu.g00008767	https://www.aniseed.cnrs.fr/aniseed/gene/show_gene?unique_id=Cirobu.g00008767	http://ghost.zool.kyoto-u.ac.jp/cgi-bin/fordetailkh21.cgi?name=KH.C8.159;source=kh2013
2.12637e-18	-0.566517	0.043	0.221	2.85678e-14	0	KH.C2.248	Cirobu.g00004427	KLHL13/18/9	KLHL13; KLHL26; KLHL9	5	https://www.aniseed.cnrs.fr/aniseed/gene/show_expression?unique_id=Cirobu.g00004427	https://www.aniseed.cnrs.fr/aniseed/gene/show_gene?unique_id=Cirobu.g00004427	http://ghost.zool.kyoto-u.ac.jp/cgi-bin/fordetailkh21.cgi?name=KH.C2.248;source=kh2013
2.1593e-18	0.454742	0.378	0.209	2.90102e-14	0	KH.C9.403	Cirobu.g00009946	IMP3	AC012314.17; IMP3; RPS9	0	https://www.aniseed.cnrs.fr/aniseed/gene/show_expression?unique_id=Cirobu.g00009946	https://www.aniseed.cnrs.fr/aniseed/gene/show_gene?unique_id=Cirobu.g00009946	http://ghost.zool.kyoto-u.ac.jp/cgi-bin/fordetailkh21.cgi?name=KH.C9.403;source=kh2013
2.16406e-18	0.33561	0.155	0.047	2.90742e-14	0	KH.C11.80	Cirobu.g00002602	KH2013:KH.C11.80_KIF5C	KIF5A; KIF5B; KIF5C	4	https://www.aniseed.cnrs.fr/aniseed/gene/show_expression?unique_id=Cirobu.g00002602	https://www.aniseed.cnrs.fr/aniseed/gene/show_gene?unique_id=Cirobu.g00002602	http://ghost.zool.kyoto-u.ac.jp/cgi-bin/fordetailkh21.cgi?name=KH.C11.80;source=kh2013
2.45572e-18	0.411383	0.375	0.2	3.29926e-14	0	KH.C1.86	Cirobu.g00001140	MRPL13/23	MRPL13	0	https://www.aniseed.cnrs.fr/aniseed/gene/show_expression?unique_id=Cirobu.g00001140	https://www.aniseed.cnrs.fr/aniseed/gene/show_gene?unique_id=Cirobu.g00001140	http://ghost.zool.kyoto-u.ac.jp/cgi-bin/fordetailkh21.cgi?name=KH.C1.86;source=kh2013
2.46293e-18	0.459751	0.382	0.213	3.30894e-14	0	KH.C9.558	Cirobu.g00010115	TIMM9	TIMM10B; TIMM9	13	https://www.aniseed.cnrs.fr/aniseed/gene/show_expression?unique_id=Cirobu.g00010115	https://www.aniseed.cnrs.fr/aniseed/gene/show_gene?unique_id=Cirobu.g00010115	http://ghost.zool.kyoto-u.ac.jp/cgi-bin/fordetailkh21.cgi?name=KH.C9.558;source=kh2013
2.65219e-18	0.421199	0.299	0.143	3.56322e-14	0	KH.L18.61	Cirobu.g00012001	EEF2K	ALPK1; EEF2K; TRPM6	0	https://www.aniseed.cnrs.fr/aniseed/gene/show_expression?unique_id=Cirobu.g00012001	https://www.aniseed.cnrs.fr/aniseed/gene/show_gene?unique_id=Cirobu.g00012001	http://ghost.zool.kyoto-u.ac.jp/cgi-bin/fordetailkh21.cgi?name=KH.L18.61;source=kh2013
2.69432e-18	0.40924	0.317	0.154	3.61982e-14	0	KH.C1.1275	Cirobu.g00000305	RUVBL1	RUVBL1; RUVBL2; YME1L1	1	https://www.aniseed.cnrs.fr/aniseed/gene/show_expression?unique_id=Cirobu.g00000305	https://www.aniseed.cnrs.fr/aniseed/gene/show_gene?unique_id=Cirobu.g00000305	http://ghost.zool.kyoto-u.ac.jp/cgi-bin/fordetailkh21.cgi?name=KH.C1.1275;source=kh2013
4.42447e-18	0.421849	0.288	0.134	5.94427e-14	0	KH.C5.107	Cirobu.g00006965	KH2013:KH.C5.107	KH.C5.107	0	https://www.aniseed.cnrs.fr/aniseed/gene/show_expression?unique_id=Cirobu.g00006965	https://www.aniseed.cnrs.fr/aniseed/gene/show_gene?unique_id=Cirobu.g00006965	http://ghost.zool.kyoto-u.ac.jp/cgi-bin/fordetailkh21.cgi?name=KH.C5.107;source=kh2013
4.4743e-18	0.440422	0.364	0.201	6.01122e-14	0	KH.C10.370	Cirobu.g00001586	NCAPH	NCAPH	4	https://www.aniseed.cnrs.fr/aniseed/gene/show_expression?unique_id=Cirobu.g00001586	https://www.aniseed.cnrs.fr/aniseed/gene/show_gene?unique_id=Cirobu.g00001586	http://ghost.zool.kyoto-u.ac.jp/cgi-bin/fordetailkh21.cgi?name=KH.C10.370;source=kh2013
5.28876e-18	-0.556785	0.079	0.267	7.10545e-14	0	KH.C9.187	Cirobu.g00009709	COL18A1	COL15A1; COL18A1; COL24A1	2	https://www.aniseed.cnrs.fr/aniseed/gene/show_expression?unique_id=Cirobu.g00009709	https://www.aniseed.cnrs.fr/aniseed/gene/show_gene?unique_id=Cirobu.g00009709	http://ghost.zool.kyoto-u.ac.jp/cgi-bin/fordetailkh21.cgi?name=KH.C9.187;source=kh2013
5.59092e-18	0.445232	0.344	0.182	7.5114e-14	0	KH.C3.869	Cirobu.g00006080	SNRNP200	ASCC3; HFM1; SNRNP200	2	https://www.aniseed.cnrs.fr/aniseed/gene/show_expression?unique_id=Cirobu.g00006080	https://www.aniseed.cnrs.fr/aniseed/gene/show_gene?unique_id=Cirobu.g00006080	http://ghost.zool.kyoto-u.ac.jp/cgi-bin/fordetailkh21.cgi?name=KH.C3.869;source=kh2013
5.93834e-18	-0.491271	0.202	0.422	7.97815e-14	0	KH.L161.1	Cirobu.g00011659	TMOD/1/2/3/4	TMOD1; TMOD3; TMOD4	0	https://www.aniseed.cnrs.fr/aniseed/gene/show_expression?unique_id=Cirobu.g00011659	https://www.aniseed.cnrs.fr/aniseed/gene/show_gene?unique_id=Cirobu.g00011659	http://ghost.zool.kyoto-u.ac.jp/cgi-bin/fordetailkh21.cgi?name=KH.L161.1;source=kh2013
6.56645e-18	-0.588813	0.697	0.755	8.82202e-14	0	KH.C9.40	Cirobu.g00009942	KH2013:KH.C9.40_GSTO1/2	GSTO1; GSTO2	0	https://www.aniseed.cnrs.fr/aniseed/gene/show_expression?unique_id=Cirobu.g00009942	https://www.aniseed.cnrs.fr/aniseed/gene/show_gene?unique_id=Cirobu.g00009942	http://ghost.zool.kyoto-u.ac.jp/cgi-bin/fordetailkh21.cgi?name=KH.C9.40;source=kh2013
6.62338e-18	0.474397	0.404	0.233	8.89851e-14	0	KH.C8.338	Cirobu.g00008962	SRSF1	SRSF1; SRSF4; SRSF9	4	https://www.aniseed.cnrs.fr/aniseed/gene/show_expression?unique_id=Cirobu.g00008962	https://www.aniseed.cnrs.fr/aniseed/gene/show_gene?unique_id=Cirobu.g00008962	http://ghost.zool.kyoto-u.ac.jp/cgi-bin/fordetailkh21.cgi?name=KH.C8.338;source=kh2013
6.83414e-18	-0.534646	0.061	0.245	9.18166e-14	0	KH.L4.22	Cirobu.g00012489	AKAP2	AKAP2; PALM2-AKAP2	3	https://www.aniseed.cnrs.fr/aniseed/gene/show_expression?unique_id=Cirobu.g00012489	https://www.aniseed.cnrs.fr/aniseed/gene/show_gene?unique_id=Cirobu.g00012489	http://ghost.zool.kyoto-u.ac.jp/cgi-bin/fordetailkh21.cgi?name=KH.L4.22;source=kh2013
7.05712e-18	0.402595	0.27	0.123	9.48124e-14	0	KH.C3.437	Cirobu.g00005617	KARS	DARS; DARS2; KARS	5	https://www.aniseed.cnrs.fr/aniseed/gene/show_expression?unique_id=Cirobu.g00005617	https://www.aniseed.cnrs.fr/aniseed/gene/show_gene?unique_id=Cirobu.g00005617	http://ghost.zool.kyoto-u.ac.jp/cgi-bin/fordetailkh21.cgi?name=KH.C3.437;source=kh2013
7.3063e-18	0.405457	0.425	0.246	9.81601e-14	0	KH.C3.129	Cirobu.g00005283	KH2013:KH.C3.129	C1orf123	0	https://www.aniseed.cnrs.fr/aniseed/gene/show_expression?unique_id=Cirobu.g00005283	https://www.aniseed.cnrs.fr/aniseed/gene/show_gene?unique_id=Cirobu.g00005283	http://ghost.zool.kyoto-u.ac.jp/cgi-bin/fordetailkh21.cgi?name=KH.C3.129;source=kh2013
7.32608e-18	-0.633687	0.025	0.188	9.84259e-14	0	KH.L112.30	Cirobu.g00010706	KH2013:KH.L112.30_VIT	COL12A1; MATN2; VIT	0	https://www.aniseed.cnrs.fr/aniseed/gene/show_expression?unique_id=Cirobu.g00010706	https://www.aniseed.cnrs.fr/aniseed/gene/show_gene?unique_id=Cirobu.g00010706	http://ghost.zool.kyoto-u.ac.jp/cgi-bin/fordetailkh21.cgi?name=KH.L112.30;source=kh2013
7.51113e-18	0.430525	0.324	0.168	1.00912e-13	0	KH.C1.931	Cirobu.g00001220	GREB1L	GREB1; GREB1L	4	https://www.aniseed.cnrs.fr/aniseed/gene/show_expression?unique_id=Cirobu.g00001220	https://www.aniseed.cnrs.fr/aniseed/gene/show_gene?unique_id=Cirobu.g00001220	http://ghost.zool.kyoto-u.ac.jp/cgi-bin/fordetailkh21.cgi?name=KH.C1.931;source=kh2013
8.45876e-18	0.358311	0.272	0.122	1.13643e-13	0	KH.C12.92	Cirobu.g00003302	BLVRA	BLVRA; DHDH	0	https://www.aniseed.cnrs.fr/aniseed/gene/show_expression?unique_id=Cirobu.g00003302	https://www.aniseed.cnrs.fr/aniseed/gene/show_gene?unique_id=Cirobu.g00003302	http://ghost.zool.kyoto-u.ac.jp/cgi-bin/fordetailkh21.cgi?name=KH.C12.92;source=kh2013
9.35194e-18	-0.589619	0.043	0.214	1.25643e-13	0	KH.L147.38	Cirobu.g00011318	MGLL	ABHD12B; ABHD13; MGLL	0	https://www.aniseed.cnrs.fr/aniseed/gene/show_expression?unique_id=Cirobu.g00011318	https://www.aniseed.cnrs.fr/aniseed/gene/show_gene?unique_id=Cirobu.g00011318	http://ghost.zool.kyoto-u.ac.jp/cgi-bin/fordetailkh21.cgi?name=KH.L147.38;source=kh2013
9.38458e-18	0.409981	0.431	0.256	1.26082e-13	0	KH.C8.548	Cirobu.g00009193	METAP2	AC034102.2; METAP2; PA2G4	9	https://www.aniseed.cnrs.fr/aniseed/gene/show_expression?unique_id=Cirobu.g00009193	https://www.aniseed.cnrs.fr/aniseed/gene/show_gene?unique_id=Cirobu.g00009193	http://ghost.zool.kyoto-u.ac.jp/cgi-bin/fordetailkh21.cgi?name=KH.C8.548;source=kh2013
1.40457e-17	-0.492613	0.013	0.168	1.88703e-13	0	KH.C11.711	Cirobu.g00002567	KH2013:KH.C11.711	KH.C11.711	1	https://www.aniseed.cnrs.fr/aniseed/gene/show_expression?unique_id=Cirobu.g00002567	https://www.aniseed.cnrs.fr/aniseed/gene/show_gene?unique_id=Cirobu.g00002567	http://ghost.zool.kyoto-u.ac.jp/cgi-bin/fordetailkh21.cgi?name=KH.C11.711;source=kh2013
1.53715e-17	0.425689	0.389	0.221	2.06517e-13	0	KH.C1.389	Cirobu.g00000624	SF3B1	MUC4; SF3B1	1	https://www.aniseed.cnrs.fr/aniseed/gene/show_expression?unique_id=Cirobu.g00000624	https://www.aniseed.cnrs.fr/aniseed/gene/show_gene?unique_id=Cirobu.g00000624	http://ghost.zool.kyoto-u.ac.jp/cgi-bin/fordetailkh21.cgi?name=KH.C1.389;source=kh2013
1.54246e-17	0.410141	0.265	0.121	2.0723e-13	0	KH.C3.116	Cirobu.g00005269	1110008L16RIK	AL121594.1; KIAA0391	5	https://www.aniseed.cnrs.fr/aniseed/gene/show_expression?unique_id=Cirobu.g00005269	https://www.aniseed.cnrs.fr/aniseed/gene/show_gene?unique_id=Cirobu.g00005269	http://ghost.zool.kyoto-u.ac.jp/cgi-bin/fordetailkh21.cgi?name=KH.C3.116;source=kh2013
1.68559e-17	-0.587944	0.009	0.16	2.2646e-13	0	KH.C12.4	Cirobu.g00002952	KH2013:KH.C12.4_GLIPR2	DISP3; GLIPR1; GLIPR2	0	https://www.aniseed.cnrs.fr/aniseed/gene/show_expression?unique_id=Cirobu.g00002952	https://www.aniseed.cnrs.fr/aniseed/gene/show_gene?unique_id=Cirobu.g00002952	http://ghost.zool.kyoto-u.ac.jp/cgi-bin/fordetailkh21.cgi?name=KH.C12.4;source=kh2013
1.70535e-17	-0.556894	0.027	0.191	2.29114e-13	0	KH.C11.139	Cirobu.g00001947	KH2013:KH.C11.139	KH.C11.139	0	https://www.aniseed.cnrs.fr/aniseed/gene/show_expression?unique_id=Cirobu.g00001947	https://www.aniseed.cnrs.fr/aniseed/gene/show_gene?unique_id=Cirobu.g00001947	http://ghost.zool.kyoto-u.ac.jp/cgi-bin/fordetailkh21.cgi?name=KH.C11.139;source=kh2013
1.74293e-17	0.45062	0.337	0.179	2.34163e-13	0	KH.C13.55	Cirobu.g00003457	K07F5.14	NOL8	2	https://www.aniseed.cnrs.fr/aniseed/gene/show_expression?unique_id=Cirobu.g00003457	https://www.aniseed.cnrs.fr/aniseed/gene/show_gene?unique_id=Cirobu.g00003457	http://ghost.zool.kyoto-u.ac.jp/cgi-bin/fordetailkh21.cgi?name=KH.C13.55;source=kh2013
1.8685e-17	-1.33243	0.083	0.26	2.51033e-13	0	KH.C13.31	Cirobu.g00003432	KH2013:KH.C13.31_SPARC	SPARC; SPARCL1; SPOCK3	0	https://www.aniseed.cnrs.fr/aniseed/gene/show_expression?unique_id=Cirobu.g00003432	https://www.aniseed.cnrs.fr/aniseed/gene/show_gene?unique_id=Cirobu.g00003432	http://ghost.zool.kyoto-u.ac.jp/cgi-bin/fordetailkh21.cgi?name=KH.C13.31;source=kh2013
1.90481e-17	0.472863	0.333	0.178	2.55911e-13	0	KH.C11.146	Cirobu.g00001955	U2AF2/50	PUF60; U2AF2	8	https://www.aniseed.cnrs.fr/aniseed/gene/show_expression?unique_id=Cirobu.g00001955	https://www.aniseed.cnrs.fr/aniseed/gene/show_gene?unique_id=Cirobu.g00001955	http://ghost.zool.kyoto-u.ac.jp/cgi-bin/fordetailkh21.cgi?name=KH.C11.146;source=kh2013
2.00141e-17	0.309563	0.813	0.657	2.6889e-13	0	KH.C12.99	Cirobu.g00003309	UBE2D1/2/3/4	UBE2D1; UBE2D2; UBE2D4	4	https://www.aniseed.cnrs.fr/aniseed/gene/show_expression?unique_id=Cirobu.g00003309	https://www.aniseed.cnrs.fr/aniseed/gene/show_gene?unique_id=Cirobu.g00003309	http://ghost.zool.kyoto-u.ac.jp/cgi-bin/fordetailkh21.cgi?name=KH.C12.99;source=kh2013
2.07885e-17	0.344858	0.135	0.038	2.79293e-13	0	KH.C5.363	Cirobu.g00007239	KH2013:KH.C5.363_GPR161	GPR161; HTR7; NPY1R	3	https://www.aniseed.cnrs.fr/aniseed/gene/show_expression?unique_id=Cirobu.g00007239	https://www.aniseed.cnrs.fr/aniseed/gene/show_gene?unique_id=Cirobu.g00007239	http://ghost.zool.kyoto-u.ac.jp/cgi-bin/fordetailkh21.cgi?name=KH.C5.363;source=kh2013
2.24589e-17	0.331784	0.155	0.049	3.01735e-13	0	KH.C8.239	Cirobu.g00008856	MYL10/2/5/7	MYL10; MYL2; MYL5	0	https://www.aniseed.cnrs.fr/aniseed/gene/show_expression?unique_id=Cirobu.g00008856	https://www.aniseed.cnrs.fr/aniseed/gene/show_gene?unique_id=Cirobu.g00008856	http://ghost.zool.kyoto-u.ac.jp/cgi-bin/fordetailkh21.cgi?name=KH.C8.239;source=kh2013
2.25111e-17	0.447795	0.416	0.25	3.02437e-13	0	KH.L97.4	Cirobu.g00013455	ADSSL/1	ADSS; ADSSL1	9	https://www.aniseed.cnrs.fr/aniseed/gene/show_expression?unique_id=Cirobu.g00013455	https://www.aniseed.cnrs.fr/aniseed/gene/show_gene?unique_id=Cirobu.g00013455	http://ghost.zool.kyoto-u.ac.jp/cgi-bin/fordetailkh21.cgi?name=KH.L97.4;source=kh2013
2.28822e-17	0.39574	0.425	0.247	3.07422e-13	0	KH.C8.328	Cirobu.g00008951	KH2013:KH.C8.328	SF3B2	0	https://www.aniseed.cnrs.fr/aniseed/gene/show_expression?unique_id=Cirobu.g00008951	https://www.aniseed.cnrs.fr/aniseed/gene/show_gene?unique_id=Cirobu.g00008951	http://ghost.zool.kyoto-u.ac.jp/cgi-bin/fordetailkh21.cgi?name=KH.C8.328;source=kh2013
2.43638e-17	0.383348	0.564	0.387	3.27327e-13	0	KH.C5.373	Cirobu.g00007250	MAX	KH.C5.373	13	https://www.aniseed.cnrs.fr/aniseed/gene/show_expression?unique_id=Cirobu.g00007250	https://www.aniseed.cnrs.fr/aniseed/gene/show_gene?unique_id=Cirobu.g00007250	http://ghost.zool.kyoto-u.ac.jp/cgi-bin/fordetailkh21.cgi?name=KH.C5.373;source=kh2013
2.67542e-17	0.258404	0.169	0.055	3.59443e-13	0	KH.C2.396	Cirobu.g00004589	KH2013:KH.C2.396_CG8673	B3GALT1; B3GALT5; B3GNT5	0	https://www.aniseed.cnrs.fr/aniseed/gene/show_expression?unique_id=Cirobu.g00004589	https://www.aniseed.cnrs.fr/aniseed/gene/show_gene?unique_id=Cirobu.g00004589	http://ghost.zool.kyoto-u.ac.jp/cgi-bin/fordetailkh21.cgi?name=KH.C2.396;source=kh2013
2.77938e-17	0.378726	0.31	0.156	3.73409e-13	0	KH.C7.586	Cirobu.g00008446	GPD1/2	GPD1; GPD1L	1	https://www.aniseed.cnrs.fr/aniseed/gene/show_expression?unique_id=Cirobu.g00008446	https://www.aniseed.cnrs.fr/aniseed/gene/show_gene?unique_id=Cirobu.g00008446	http://ghost.zool.kyoto-u.ac.jp/cgi-bin/fordetailkh21.cgi?name=KH.C7.586;source=kh2013
2.7889e-17	-0.644828	0.276	0.469	3.74689e-13	0	KH.C7.309	Cirobu.g00008144	LPP	LPP; TRIP6; ZYX	4	https://www.aniseed.cnrs.fr/aniseed/gene/show_expression?unique_id=Cirobu.g00008144	https://www.aniseed.cnrs.fr/aniseed/gene/show_gene?unique_id=Cirobu.g00008144	http://ghost.zool.kyoto-u.ac.jp/cgi-bin/fordetailkh21.cgi?name=KH.C7.309;source=kh2013
2.86015e-17	-0.884481	0.202	0.396	3.84261e-13	0	KH.C2.561	Cirobu.g00004772	YWHAG/1	YWHAB; YWHAG; YWHAQ	1	https://www.aniseed.cnrs.fr/aniseed/gene/show_expression?unique_id=Cirobu.g00004772	https://www.aniseed.cnrs.fr/aniseed/gene/show_gene?unique_id=Cirobu.g00004772	http://ghost.zool.kyoto-u.ac.jp/cgi-bin/fordetailkh21.cgi?name=KH.C2.561;source=kh2013
2.86815e-17	0.447586	0.479	0.31	3.85336e-13	0	KH.C11.620	Cirobu.g00002469	UHRF1/2	BAZ1B; UHRF1; UHRF2	11	https://www.aniseed.cnrs.fr/aniseed/gene/show_expression?unique_id=Cirobu.g00002469	https://www.aniseed.cnrs.fr/aniseed/gene/show_gene?unique_id=Cirobu.g00002469	http://ghost.zool.kyoto-u.ac.jp/cgi-bin/fordetailkh21.cgi?name=KH.C11.620;source=kh2013
2.971e-17	0.522641	0.261	0.12	3.99154e-13	0	KH.C9.583	Cirobu.g00010143	KH2013:KH.C9.583	KH.C9.583	0	https://www.aniseed.cnrs.fr/aniseed/gene/show_expression?unique_id=Cirobu.g00010143	https://www.aniseed.cnrs.fr/aniseed/gene/show_gene?unique_id=Cirobu.g00010143	http://ghost.zool.kyoto-u.ac.jp/cgi-bin/fordetailkh21.cgi?name=KH.C9.583;source=kh2013
3.11402e-17	0.387926	0.508	0.318	4.18369e-13	0	KH.C5.486	Cirobu.g00007375	ATPIF1	ATP5IF1	10	https://www.aniseed.cnrs.fr/aniseed/gene/show_expression?unique_id=Cirobu.g00007375	https://www.aniseed.cnrs.fr/aniseed/gene/show_gene?unique_id=Cirobu.g00007375	http://ghost.zool.kyoto-u.ac.jp/cgi-bin/fordetailkh21.cgi?name=KH.C5.486;source=kh2013
3.18188e-17	0.41459	0.245	0.109	4.27486e-13	0	KH.C12.535	Cirobu.g00003099	GART	ALDH1L2; GART	4	https://www.aniseed.cnrs.fr/aniseed/gene/show_expression?unique_id=Cirobu.g00003099	https://www.aniseed.cnrs.fr/aniseed/gene/show_gene?unique_id=Cirobu.g00003099	http://ghost.zool.kyoto-u.ac.jp/cgi-bin/fordetailkh21.cgi?name=KH.C12.535;source=kh2013
3.52438e-17	0.413739	0.308	0.154	4.735e-13	0	KH.C8.32	Cirobu.g00008942	MRPL55	MRPL55	0	https://www.aniseed.cnrs.fr/aniseed/gene/show_expression?unique_id=Cirobu.g00008942	https://www.aniseed.cnrs.fr/aniseed/gene/show_gene?unique_id=Cirobu.g00008942	http://ghost.zool.kyoto-u.ac.jp/cgi-bin/fordetailkh21.cgi?name=KH.C8.32;source=kh2013
3.58163e-17	-0.849142	0.133	0.325	4.81193e-13	0	KH.C4.231	Cirobu.g00006306	BX005256.5	KH.C4.231	5	https://www.aniseed.cnrs.fr/aniseed/gene/show_expression?unique_id=Cirobu.g00006306	https://www.aniseed.cnrs.fr/aniseed/gene/show_gene?unique_id=Cirobu.g00006306	http://ghost.zool.kyoto-u.ac.jp/cgi-bin/fordetailkh21.cgi?name=KH.C4.231;source=kh2013
3.98083e-17	0.268141	0.119	0.031	5.34825e-13	0	KH.C10.149	Cirobu.g00001348	KH2013:KH.C10.149	DGLUCY	0	https://www.aniseed.cnrs.fr/aniseed/gene/show_expression?unique_id=Cirobu.g00001348	https://www.aniseed.cnrs.fr/aniseed/gene/show_gene?unique_id=Cirobu.g00001348	http://ghost.zool.kyoto-u.ac.jp/cgi-bin/fordetailkh21.cgi?name=KH.C10.149;source=kh2013
3.99714e-17	-0.582943	0.092	0.274	5.37016e-13	0	KH.L96.106	Cirobu.g00013343	NLK/1/2	MAPK3; MAPK7; NLK	10	https://www.aniseed.cnrs.fr/aniseed/gene/show_expression?unique_id=Cirobu.g00013343	https://www.aniseed.cnrs.fr/aniseed/gene/show_gene?unique_id=Cirobu.g00013343	http://ghost.zool.kyoto-u.ac.jp/cgi-bin/fordetailkh21.cgi?name=KH.L96.106;source=kh2013
4.08942e-17	-0.672416	0.022	0.179	5.49414e-13	0	KH.L41.46	Cirobu.g00012599	OTOGL	OTOGL; SELP	0	https://www.aniseed.cnrs.fr/aniseed/gene/show_expression?unique_id=Cirobu.g00012599	https://www.aniseed.cnrs.fr/aniseed/gene/show_gene?unique_id=Cirobu.g00012599	http://ghost.zool.kyoto-u.ac.jp/cgi-bin/fordetailkh21.cgi?name=KH.L41.46;source=kh2013
4.28623e-17	0.34012	0.126	0.034	5.75855e-13	0	KH.L47.9	Cirobu.g00012700	GREM1/2	AC243948.1; GREM1	9	https://www.aniseed.cnrs.fr/aniseed/gene/show_expression?unique_id=Cirobu.g00012700	https://www.aniseed.cnrs.fr/aniseed/gene/show_gene?unique_id=Cirobu.g00012700	http://ghost.zool.kyoto-u.ac.jp/cgi-bin/fordetailkh21.cgi?name=KH.L47.9;source=kh2013
4.29803e-17	-0.563682	0.009	0.157	5.7744e-13	0	KH.L95.5	Cirobu.g00013330	KH2013:KH.L95.5	KH.L95.5	4	https://www.aniseed.cnrs.fr/aniseed/gene/show_expression?unique_id=Cirobu.g00013330	https://www.aniseed.cnrs.fr/aniseed/gene/show_gene?unique_id=Cirobu.g00013330	http://ghost.zool.kyoto-u.ac.jp/cgi-bin/fordetailkh21.cgi?name=KH.L95.5;source=kh2013
4.52732e-17	-0.326111	0.816	0.88	6.08245e-13	0	KH.S702.3	Cirobu.g00014964	KH2013:KH.S702.3_CDC42	CDC42; RAC1; RAC2	10	https://www.aniseed.cnrs.fr/aniseed/gene/show_expression?unique_id=Cirobu.g00014964	https://www.aniseed.cnrs.fr/aniseed/gene/show_gene?unique_id=Cirobu.g00014964	http://ghost.zool.kyoto-u.ac.jp/cgi-bin/fordetailkh21.cgi?name=KH.S702.3;source=kh2013
4.54706e-17	-0.564378	0.267	0.465	6.10898e-13	0	KH.C9.527	Cirobu.g00010081	CACFD1	CACFD1	4	https://www.aniseed.cnrs.fr/aniseed/gene/show_expression?unique_id=Cirobu.g00010081	https://www.aniseed.cnrs.fr/aniseed/gene/show_gene?unique_id=Cirobu.g00010081	http://ghost.zool.kyoto-u.ac.jp/cgi-bin/fordetailkh21.cgi?name=KH.C9.527;source=kh2013
4.62869e-17	0.493697	0.33	0.178	6.21864e-13	0	KH.C3.826	Cirobu.g00006034	ACAA2	ACAA2; ACAT1; ACAT2	4	https://www.aniseed.cnrs.fr/aniseed/gene/show_expression?unique_id=Cirobu.g00006034	https://www.aniseed.cnrs.fr/aniseed/gene/show_gene?unique_id=Cirobu.g00006034	http://ghost.zool.kyoto-u.ac.jp/cgi-bin/fordetailkh21.cgi?name=KH.C3.826;source=kh2013
4.73106e-17	-0.430952	0.004	0.149	6.35617e-13	0	KH.C1.599	Cirobu.g00000851	MASP2	CDCP2; MASP2; TNFAIP6	0	https://www.aniseed.cnrs.fr/aniseed/gene/show_expression?unique_id=Cirobu.g00000851	https://www.aniseed.cnrs.fr/aniseed/gene/show_gene?unique_id=Cirobu.g00000851	http://ghost.zool.kyoto-u.ac.jp/cgi-bin/fordetailkh21.cgi?name=KH.C1.599;source=kh2013
4.75338e-17	0.384541	0.591	0.42	6.38616e-13	0	KH.C12.395	Cirobu.g00002947	KH2013:KH.C12.395	KH.C12.395	0	https://www.aniseed.cnrs.fr/aniseed/gene/show_expression?unique_id=Cirobu.g00002947	https://www.aniseed.cnrs.fr/aniseed/gene/show_gene?unique_id=Cirobu.g00002947	http://ghost.zool.kyoto-u.ac.jp/cgi-bin/fordetailkh21.cgi?name=KH.C12.395;source=kh2013
4.78305e-17	-0.566955	0.011	0.161	6.42602e-13	0	KH.C8.176	Cirobu.g00008786	KH2013:KH.C8.176_GP1BA	KH.C8.176	0	https://www.aniseed.cnrs.fr/aniseed/gene/show_expression?unique_id=Cirobu.g00008786	https://www.aniseed.cnrs.fr/aniseed/gene/show_gene?unique_id=Cirobu.g00008786	http://ghost.zool.kyoto-u.ac.jp/cgi-bin/fordetailkh21.cgi?name=KH.C8.176;source=kh2013
4.79386e-17	0.39872	0.297	0.148	6.44055e-13	0	KH.C4.784	Cirobu.g00006907	MIS18BP1	KH.C4.784	0	https://www.aniseed.cnrs.fr/aniseed/gene/show_expression?unique_id=Cirobu.g00006907	https://www.aniseed.cnrs.fr/aniseed/gene/show_gene?unique_id=Cirobu.g00006907	http://ghost.zool.kyoto-u.ac.jp/cgi-bin/fordetailkh21.cgi?name=KH.C4.784;source=kh2013
5.43641e-17	0.36907	0.33	0.168	7.30382e-13	0	KH.C2.64	Cirobu.g00004859	KH2013:KH.C2.64_SLC6A6	SLC6A12; SLC6A13; SLC6A6	3	https://www.aniseed.cnrs.fr/aniseed/gene/show_expression?unique_id=Cirobu.g00004859	https://www.aniseed.cnrs.fr/aniseed/gene/show_gene?unique_id=Cirobu.g00004859	http://ghost.zool.kyoto-u.ac.jp/cgi-bin/fordetailkh21.cgi?name=KH.C2.64;source=kh2013
5.54868e-17	0.464537	0.366	0.206	7.45465e-13	0	KH.C4.163	Cirobu.g00006231	KH2013:KH.C4.163	KH.C4.163	4	https://www.aniseed.cnrs.fr/aniseed/gene/show_expression?unique_id=Cirobu.g00006231	https://www.aniseed.cnrs.fr/aniseed/gene/show_gene?unique_id=Cirobu.g00006231	http://ghost.zool.kyoto-u.ac.jp/cgi-bin/fordetailkh21.cgi?name=KH.C4.163;source=kh2013
5.58491e-17	-0.496303	0.004	0.148	7.50332e-13	0	KH.C4.402	Cirobu.g00006490	GALR2	APLNR; GALR2; QRFPR	0	https://www.aniseed.cnrs.fr/aniseed/gene/show_expression?unique_id=Cirobu.g00006490	https://www.aniseed.cnrs.fr/aniseed/gene/show_gene?unique_id=Cirobu.g00006490	http://ghost.zool.kyoto-u.ac.jp/cgi-bin/fordetailkh21.cgi?name=KH.C4.402;source=kh2013
5.61135e-17	-0.471103	0.009	0.157	7.53885e-13	0	KH.C9.132	Cirobu.g00009649	OLFM1/2/3	OLFM1; OLFM2; OLFM3	0	https://www.aniseed.cnrs.fr/aniseed/gene/show_expression?unique_id=Cirobu.g00009649	https://www.aniseed.cnrs.fr/aniseed/gene/show_gene?unique_id=Cirobu.g00009649	http://ghost.zool.kyoto-u.ac.jp/cgi-bin/fordetailkh21.cgi?name=KH.C9.132;source=kh2013
5.69178e-17	0.421392	0.407	0.242	7.6469e-13	0	KH.C2.288	Cirobu.g00004471	FTSJ1	FTSJ1; FTSJ3; MRM2	0	https://www.aniseed.cnrs.fr/aniseed/gene/show_expression?unique_id=Cirobu.g00004471	https://www.aniseed.cnrs.fr/aniseed/gene/show_gene?unique_id=Cirobu.g00004471	http://ghost.zool.kyoto-u.ac.jp/cgi-bin/fordetailkh21.cgi?name=KH.C2.288;source=kh2013
5.92742e-17	0.391421	0.178	0.063	7.96349e-13	0	KH.C9.546	Cirobu.g00010102	KH2013:KH.C9.546_LGR3	LRP1B; LRP2; SORL1	0	https://www.aniseed.cnrs.fr/aniseed/gene/show_expression?unique_id=Cirobu.g00010102	https://www.aniseed.cnrs.fr/aniseed/gene/show_gene?unique_id=Cirobu.g00010102	http://ghost.zool.kyoto-u.ac.jp/cgi-bin/fordetailkh21.cgi?name=KH.C9.546;source=kh2013
6.19163e-17	0.363265	0.333	0.171	8.31846e-13	0	KH.L108.3	Cirobu.g00010624	PSMA6	AC010132.3; PSMA2; PSMA6	0	https://www.aniseed.cnrs.fr/aniseed/gene/show_expression?unique_id=Cirobu.g00010624	https://www.aniseed.cnrs.fr/aniseed/gene/show_gene?unique_id=Cirobu.g00010624	http://ghost.zool.kyoto-u.ac.jp/cgi-bin/fordetailkh21.cgi?name=KH.L108.3;source=kh2013
6.21186e-17	-0.856702	0.103	0.285	8.34564e-13	0	KH.C2.101	Cirobu.g00004124	SYT1/2	SYT1; SYT2; SYT5	4	https://www.aniseed.cnrs.fr/aniseed/gene/show_expression?unique_id=Cirobu.g00004124	https://www.aniseed.cnrs.fr/aniseed/gene/show_gene?unique_id=Cirobu.g00004124	http://ghost.zool.kyoto-u.ac.jp/cgi-bin/fordetailkh21.cgi?name=KH.C2.101;source=kh2013
7.4262e-17	0.638075	0.196	0.075	9.9771e-13	0	KH.L20.50	Cirobu.g00012105	KH2013:KH.L20.50	KH.L20.50	0	https://www.aniseed.cnrs.fr/aniseed/gene/show_expression?unique_id=Cirobu.g00012105	https://www.aniseed.cnrs.fr/aniseed/gene/show_gene?unique_id=Cirobu.g00012105	http://ghost.zool.kyoto-u.ac.jp/cgi-bin/fordetailkh21.cgi?name=KH.L20.50;source=kh2013
8.82158e-17	-0.470145	0.045	0.212	1.18518e-12	0	KH.C8.126	Cirobu.g00008731	NT5C2	NT5C2; NT5DC2; NT5DC4	0	https://www.aniseed.cnrs.fr/aniseed/gene/show_expression?unique_id=Cirobu.g00008731	https://www.aniseed.cnrs.fr/aniseed/gene/show_gene?unique_id=Cirobu.g00008731	http://ghost.zool.kyoto-u.ac.jp/cgi-bin/fordetailkh21.cgi?name=KH.C8.126;source=kh2013
9.40633e-17	0.411821	0.306	0.157	1.26374e-12	0	KH.C6.240	Cirobu.g00007768	C3ORF78	SMIM4	0	https://www.aniseed.cnrs.fr/aniseed/gene/show_expression?unique_id=Cirobu.g00007768	https://www.aniseed.cnrs.fr/aniseed/gene/show_gene?unique_id=Cirobu.g00007768	http://ghost.zool.kyoto-u.ac.jp/cgi-bin/fordetailkh21.cgi?name=KH.C6.240;source=kh2013
9.52291e-17	0.408857	0.512	0.344	1.2794e-12	0	KH.C4.22	Cirobu.g00006293	MINOS1	MINOS1	4	https://www.aniseed.cnrs.fr/aniseed/gene/show_expression?unique_id=Cirobu.g00006293	https://www.aniseed.cnrs.fr/aniseed/gene/show_gene?unique_id=Cirobu.g00006293	http://ghost.zool.kyoto-u.ac.jp/cgi-bin/fordetailkh21.cgi?name=KH.C4.22;source=kh2013
9.86514e-17	0.347099	0.121	0.032	1.32538e-12	0	KH.C3.794	Cirobu.g00005999	KH2013:KH.C3.794_BHMT/2	BHMT; BHMT2	0	https://www.aniseed.cnrs.fr/aniseed/gene/show_expression?unique_id=Cirobu.g00005999	https://www.aniseed.cnrs.fr/aniseed/gene/show_gene?unique_id=Cirobu.g00005999	http://ghost.zool.kyoto-u.ac.jp/cgi-bin/fordetailkh21.cgi?name=KH.C3.794;source=kh2013
1.01585e-16	0.450264	0.294	0.146	1.3648e-12	0	KH.C2.274	Cirobu.g00004456	DDX6	DDX6; EIF4A1; EIF4A3	2	https://www.aniseed.cnrs.fr/aniseed/gene/show_expression?unique_id=Cirobu.g00004456	https://www.aniseed.cnrs.fr/aniseed/gene/show_gene?unique_id=Cirobu.g00004456	http://ghost.zool.kyoto-u.ac.jp/cgi-bin/fordetailkh21.cgi?name=KH.C2.274;source=kh2013
1.03659e-16	-0.442579	0.02	0.174	1.39266e-12	0	KH.L9.4	Cirobu.g00013267	F1P3B9_CHICK	GBA3; LCT; LCTL	5	https://www.aniseed.cnrs.fr/aniseed/gene/show_expression?unique_id=Cirobu.g00013267	https://www.aniseed.cnrs.fr/aniseed/gene/show_gene?unique_id=Cirobu.g00013267	http://ghost.zool.kyoto-u.ac.jp/cgi-bin/fordetailkh21.cgi?name=KH.L9.4;source=kh2013
1.04834e-16	-0.603757	0.088	0.267	1.40844e-12	0	KH.C10.58	Cirobu.g00001811	ITPKA	ITPKA; ITPKB; ITPKC	1	https://www.aniseed.cnrs.fr/aniseed/gene/show_expression?unique_id=Cirobu.g00001811	https://www.aniseed.cnrs.fr/aniseed/gene/show_gene?unique_id=Cirobu.g00001811	http://ghost.zool.kyoto-u.ac.jp/cgi-bin/fordetailkh21.cgi?name=KH.C10.58;source=kh2013
1.0965e-16	0.370581	0.436	0.261	1.47315e-12	0	KH.C3.517	Cirobu.g00005702	UBE2C	UBE2A; UBE2C; UBE2E3	4	https://www.aniseed.cnrs.fr/aniseed/gene/show_expression?unique_id=Cirobu.g00005702	https://www.aniseed.cnrs.fr/aniseed/gene/show_gene?unique_id=Cirobu.g00005702	http://ghost.zool.kyoto-u.ac.jp/cgi-bin/fordetailkh21.cgi?name=KH.C3.517;source=kh2013
1.10862e-16	0.4062	0.454	0.283	1.48943e-12	0	KH.L154.18	Cirobu.g00011556	RBM4B	RBM14; RBM4; RBM4B	0	https://www.aniseed.cnrs.fr/aniseed/gene/show_expression?unique_id=Cirobu.g00011556	https://www.aniseed.cnrs.fr/aniseed/gene/show_gene?unique_id=Cirobu.g00011556	http://ghost.zool.kyoto-u.ac.jp/cgi-bin/fordetailkh21.cgi?name=KH.L154.18;source=kh2013
1.12223e-16	0.372	0.438	0.264	1.50771e-12	0	KH.L112.28	Cirobu.g00010703	FXC1	TIMM10B; TIMM9	17	https://www.aniseed.cnrs.fr/aniseed/gene/show_expression?unique_id=Cirobu.g00010703	https://www.aniseed.cnrs.fr/aniseed/gene/show_gene?unique_id=Cirobu.g00010703	http://ghost.zool.kyoto-u.ac.jp/cgi-bin/fordetailkh21.cgi?name=KH.L112.28;source=kh2013
1.12538e-16	0.434835	0.503	0.343	1.51195e-12	0	KH.L18.131	Cirobu.g00011938	TRAPPC1	TRAPPC1; TRAPPC4	0	https://www.aniseed.cnrs.fr/aniseed/gene/show_expression?unique_id=Cirobu.g00011938	https://www.aniseed.cnrs.fr/aniseed/gene/show_gene?unique_id=Cirobu.g00011938	http://ghost.zool.kyoto-u.ac.jp/cgi-bin/fordetailkh21.cgi?name=KH.L18.131;source=kh2013
1.23776e-16	0.367436	0.225	0.094	1.66294e-12	0	KH.S497.3	Cirobu.g00014592	PUS7	PUS7; PUS7L	0	https://www.aniseed.cnrs.fr/aniseed/gene/show_expression?unique_id=Cirobu.g00014592	https://www.aniseed.cnrs.fr/aniseed/gene/show_gene?unique_id=Cirobu.g00014592	http://ghost.zool.kyoto-u.ac.jp/cgi-bin/fordetailkh21.cgi?name=KH.S497.3;source=kh2013
1.32551e-16	-0.457945	0.013	0.162	1.78082e-12	0	KH.C7.720	Cirobu.g00008595	KH2013:KH.C7.720_LRRC24	ISLR; PXDN; PXDNL	3	https://www.aniseed.cnrs.fr/aniseed/gene/show_expression?unique_id=Cirobu.g00008595	https://www.aniseed.cnrs.fr/aniseed/gene/show_gene?unique_id=Cirobu.g00008595	http://ghost.zool.kyoto-u.ac.jp/cgi-bin/fordetailkh21.cgi?name=KH.C7.720;source=kh2013
1.46149e-16	0.267525	0.917	0.744	1.96352e-12	0	KH.C8.686	Cirobu.g00009343	CG15828	AC099489.1; APOB; KCP	4	https://www.aniseed.cnrs.fr/aniseed/gene/show_expression?unique_id=Cirobu.g00009343	https://www.aniseed.cnrs.fr/aniseed/gene/show_gene?unique_id=Cirobu.g00009343	http://ghost.zool.kyoto-u.ac.jp/cgi-bin/fordetailkh21.cgi?name=KH.C8.686;source=kh2013
1.55079e-16	0.439255	0.335	0.184	2.08349e-12	0	KH.C1.609	Cirobu.g00000863	HELLS	HELLS; SMARCA1; SMARCA5	4	https://www.aniseed.cnrs.fr/aniseed/gene/show_expression?unique_id=Cirobu.g00000863	https://www.aniseed.cnrs.fr/aniseed/gene/show_gene?unique_id=Cirobu.g00000863	http://ghost.zool.kyoto-u.ac.jp/cgi-bin/fordetailkh21.cgi?name=KH.C1.609;source=kh2013
1.55537e-16	0.333557	0.578	0.389	2.08963e-12	0	KH.C5.212	Cirobu.g00007080	COX4I1/2	COX4I1; COX4I2	4	https://www.aniseed.cnrs.fr/aniseed/gene/show_expression?unique_id=Cirobu.g00007080	https://www.aniseed.cnrs.fr/aniseed/gene/show_gene?unique_id=Cirobu.g00007080	http://ghost.zool.kyoto-u.ac.jp/cgi-bin/fordetailkh21.cgi?name=KH.C5.212;source=kh2013
1.68459e-16	0.395619	0.355	0.195	2.26325e-12	0	KH.C14.215	Cirobu.g00003632	KH2013:KH.C14.215	KH.C14.215	0	https://www.aniseed.cnrs.fr/aniseed/gene/show_expression?unique_id=Cirobu.g00003632	https://www.aniseed.cnrs.fr/aniseed/gene/show_gene?unique_id=Cirobu.g00003632	http://ghost.zool.kyoto-u.ac.jp/cgi-bin/fordetailkh21.cgi?name=KH.C14.215;source=kh2013
1.69691e-16	-0.547203	0.004	0.144	2.27979e-12	0	KH.L141.20	Cirobu.g00011173	KH2013:KH.L141.20	KH.L141.20	0	https://www.aniseed.cnrs.fr/aniseed/gene/show_expression?unique_id=Cirobu.g00011173	https://www.aniseed.cnrs.fr/aniseed/gene/show_gene?unique_id=Cirobu.g00011173	http://ghost.zool.kyoto-u.ac.jp/cgi-bin/fordetailkh21.cgi?name=KH.L141.20;source=kh2013
1.75766e-16	0.375703	0.629	0.439	2.36142e-12	0	KH.C12.103	Cirobu.g00002627	LMNB1/2	LMNA; LMNB1; LMNB2	1	https://www.aniseed.cnrs.fr/aniseed/gene/show_expression?unique_id=Cirobu.g00002627	https://www.aniseed.cnrs.fr/aniseed/gene/show_gene?unique_id=Cirobu.g00002627	http://ghost.zool.kyoto-u.ac.jp/cgi-bin/fordetailkh21.cgi?name=KH.C12.103;source=kh2013
1.84749e-16	0.382694	0.173	0.062	2.48211e-12	0	KH.C2.1073	Cirobu.g00004194	SYNRG	EPS15L1; SYNRG	0	https://www.aniseed.cnrs.fr/aniseed/gene/show_expression?unique_id=Cirobu.g00004194	https://www.aniseed.cnrs.fr/aniseed/gene/show_gene?unique_id=Cirobu.g00004194	http://ghost.zool.kyoto-u.ac.jp/cgi-bin/fordetailkh21.cgi?name=KH.C2.1073;source=kh2013
1.86039e-16	0.41795	0.384	0.224	2.49943e-12	0	KH.L170.78	Cirobu.g00011817	EIF3A	EIF3A; HYDIN	2	https://www.aniseed.cnrs.fr/aniseed/gene/show_expression?unique_id=Cirobu.g00011817	https://www.aniseed.cnrs.fr/aniseed/gene/show_gene?unique_id=Cirobu.g00011817	http://ghost.zool.kyoto-u.ac.jp/cgi-bin/fordetailkh21.cgi?name=KH.L170.78;source=kh2013
1.87615e-16	0.35732	0.658	0.48	2.52061e-12	0	KH.L18.5	Cirobu.g00011988	KH2013:KH.L18.5	KH.L18.5	2	https://www.aniseed.cnrs.fr/aniseed/gene/show_expression?unique_id=Cirobu.g00011988	https://www.aniseed.cnrs.fr/aniseed/gene/show_gene?unique_id=Cirobu.g00011988	http://ghost.zool.kyoto-u.ac.jp/cgi-bin/fordetailkh21.cgi?name=KH.L18.5;source=kh2013
1.92737e-16	0.450604	0.369	0.212	2.58942e-12	0	KH.C9.206	Cirobu.g00009731	MTFP1	AC004832.3; MTFP1	2	https://www.aniseed.cnrs.fr/aniseed/gene/show_expression?unique_id=Cirobu.g00009731	https://www.aniseed.cnrs.fr/aniseed/gene/show_gene?unique_id=Cirobu.g00009731	http://ghost.zool.kyoto-u.ac.jp/cgi-bin/fordetailkh21.cgi?name=KH.C9.206;source=kh2013
1.96533e-16	0.427231	0.375	0.217	2.64042e-12	0	KH.L116.59	Cirobu.g00010790	ALDH7A1	ALDH1A1; ALDH1A3; ALDH7A1	0	https://www.aniseed.cnrs.fr/aniseed/gene/show_expression?unique_id=Cirobu.g00010790	https://www.aniseed.cnrs.fr/aniseed/gene/show_gene?unique_id=Cirobu.g00010790	http://ghost.zool.kyoto-u.ac.jp/cgi-bin/fordetailkh21.cgi?name=KH.L116.59;source=kh2013
2.00977e-16	-0.53352	0.099	0.283	2.70012e-12	0	KH.L106.2	Cirobu.g00010580	KH2013:KH.L106.2_RASL11B	RASL11A; RASL11B; RERG	2	https://www.aniseed.cnrs.fr/aniseed/gene/show_expression?unique_id=Cirobu.g00010580	https://www.aniseed.cnrs.fr/aniseed/gene/show_gene?unique_id=Cirobu.g00010580	http://ghost.zool.kyoto-u.ac.jp/cgi-bin/fordetailkh21.cgi?name=KH.L106.2;source=kh2013
2.01181e-16	-1.02855	0.144	0.336	2.70287e-12	0	KH.L84.14	Cirobu.g00013139	KH2013:KH.L84.14	KH.L84.14	0	https://www.aniseed.cnrs.fr/aniseed/gene/show_expression?unique_id=Cirobu.g00013139	https://www.aniseed.cnrs.fr/aniseed/gene/show_gene?unique_id=Cirobu.g00013139	http://ghost.zool.kyoto-u.ac.jp/cgi-bin/fordetailkh21.cgi?name=KH.L84.14;source=kh2013
2.08874e-16	-0.422722	0.004	0.143	2.80623e-12	0	KH.C8.844	Cirobu.g00009518	CMTM7	CMTM4; CMTM7	4	https://www.aniseed.cnrs.fr/aniseed/gene/show_expression?unique_id=Cirobu.g00009518	https://www.aniseed.cnrs.fr/aniseed/gene/show_gene?unique_id=Cirobu.g00009518	http://ghost.zool.kyoto-u.ac.jp/cgi-bin/fordetailkh21.cgi?name=KH.C8.844;source=kh2013
2.09465e-16	0.421712	0.234	0.104	2.81417e-12	0	KH.L24.23	Cirobu.g00012221	MYCN	MNT; MYC; MYCN	28	https://www.aniseed.cnrs.fr/aniseed/gene/show_expression?unique_id=Cirobu.g00012221	https://www.aniseed.cnrs.fr/aniseed/gene/show_gene?unique_id=Cirobu.g00012221	http://ghost.zool.kyoto-u.ac.jp/cgi-bin/fordetailkh21.cgi?name=KH.L24.23;source=kh2013
2.10164e-16	0.475201	0.319	0.174	2.82356e-12	0	KH.C12.212	Cirobu.g00002746	DNA2	DNA2; IGHMBP2; UPF1	2	https://www.aniseed.cnrs.fr/aniseed/gene/show_expression?unique_id=Cirobu.g00002746	https://www.aniseed.cnrs.fr/aniseed/gene/show_gene?unique_id=Cirobu.g00002746	http://ghost.zool.kyoto-u.ac.jp/cgi-bin/fordetailkh21.cgi?name=KH.C12.212;source=kh2013
2.11744e-16	-0.541795	0.301	0.495	2.84479e-12	0	KH.C10.140	Cirobu.g00001339	KH2013:KH.C10.140	HDAC4; HDAC5; HDAC9	2	https://www.aniseed.cnrs.fr/aniseed/gene/show_expression?unique_id=Cirobu.g00001339	https://www.aniseed.cnrs.fr/aniseed/gene/show_gene?unique_id=Cirobu.g00001339	http://ghost.zool.kyoto-u.ac.jp/cgi-bin/fordetailkh21.cgi?name=KH.C10.140;source=kh2013
2.13259e-16	-0.46548	0.047	0.211	2.86513e-12	0	KH.C3.515	Cirobu.g00005700	KH2013:KH.C3.515	KH.C3.515	0	https://www.aniseed.cnrs.fr/aniseed/gene/show_expression?unique_id=Cirobu.g00005700	https://www.aniseed.cnrs.fr/aniseed/gene/show_gene?unique_id=Cirobu.g00005700	http://ghost.zool.kyoto-u.ac.jp/cgi-bin/fordetailkh21.cgi?name=KH.C3.515;source=kh2013
2.29746e-16	-0.497985	0.022	0.174	3.08663e-12	0	KH.C9.692	Cirobu.g00010263	KH2013:KH.C9.692_GABRR1/2/3	GABRR1; GABRR2; GABRR3	1	https://www.aniseed.cnrs.fr/aniseed/gene/show_expression?unique_id=Cirobu.g00010263	https://www.aniseed.cnrs.fr/aniseed/gene/show_gene?unique_id=Cirobu.g00010263	http://ghost.zool.kyoto-u.ac.jp/cgi-bin/fordetailkh21.cgi?name=KH.C9.692;source=kh2013
2.49668e-16	0.412516	0.467	0.296	3.35429e-12	0	KH.C12.651	Cirobu.g00003227	THOC1	THOC1	0	https://www.aniseed.cnrs.fr/aniseed/gene/show_expression?unique_id=Cirobu.g00003227	https://www.aniseed.cnrs.fr/aniseed/gene/show_gene?unique_id=Cirobu.g00003227	http://ghost.zool.kyoto-u.ac.jp/cgi-bin/fordetailkh21.cgi?name=KH.C12.651;source=kh2013
2.57542e-16	0.417895	0.387	0.225	3.46008e-12	0	KH.L18.28	Cirobu.g00011964	AIMP2	AIMP2	0	https://www.aniseed.cnrs.fr/aniseed/gene/show_expression?unique_id=Cirobu.g00011964	https://www.aniseed.cnrs.fr/aniseed/gene/show_gene?unique_id=Cirobu.g00011964	http://ghost.zool.kyoto-u.ac.jp/cgi-bin/fordetailkh21.cgi?name=KH.L18.28;source=kh2013
2.95804e-16	-0.452767	0.009	0.151	3.97413e-12	0	KH.C5.367	Cirobu.g00007243	LRP2	CRB1; LRP2	0	https://www.aniseed.cnrs.fr/aniseed/gene/show_expression?unique_id=Cirobu.g00007243	https://www.aniseed.cnrs.fr/aniseed/gene/show_gene?unique_id=Cirobu.g00007243	http://ghost.zool.kyoto-u.ac.jp/cgi-bin/fordetailkh21.cgi?name=KH.C5.367;source=kh2013
2.96619e-16	0.405233	0.501	0.338	3.98508e-12	0	KH.C8.608	Cirobu.g00009258	OBFC2B	NABP1; NABP2	4	https://www.aniseed.cnrs.fr/aniseed/gene/show_expression?unique_id=Cirobu.g00009258	https://www.aniseed.cnrs.fr/aniseed/gene/show_gene?unique_id=Cirobu.g00009258	http://ghost.zool.kyoto-u.ac.jp/cgi-bin/fordetailkh21.cgi?name=KH.C8.608;source=kh2013
3.07662e-16	0.41125	0.317	0.168	4.13344e-12	0	KH.C5.273	Cirobu.g00007145	RRP15	RRP15	0	https://www.aniseed.cnrs.fr/aniseed/gene/show_expression?unique_id=Cirobu.g00007145	https://www.aniseed.cnrs.fr/aniseed/gene/show_gene?unique_id=Cirobu.g00007145	http://ghost.zool.kyoto-u.ac.jp/cgi-bin/fordetailkh21.cgi?name=KH.C5.273;source=kh2013
3.32417e-16	-0.5545	0.07	0.244	4.46603e-12	0	KH.C13.14	Cirobu.g00003355	KH2013:KH.C13.14_ANXA7	ANXA11; ANXA13; ANXA7	1	https://www.aniseed.cnrs.fr/aniseed/gene/show_expression?unique_id=Cirobu.g00003355	https://www.aniseed.cnrs.fr/aniseed/gene/show_gene?unique_id=Cirobu.g00003355	http://ghost.zool.kyoto-u.ac.jp/cgi-bin/fordetailkh21.cgi?name=KH.C13.14;source=kh2013
3.42234e-16	0.409276	0.31	0.164	4.59792e-12	0	KH.C9.654	Cirobu.g00010222	WDR12	DAW1; NLE1; WDR12	1	https://www.aniseed.cnrs.fr/aniseed/gene/show_expression?unique_id=Cirobu.g00010222	https://www.aniseed.cnrs.fr/aniseed/gene/show_gene?unique_id=Cirobu.g00010222	http://ghost.zool.kyoto-u.ac.jp/cgi-bin/fordetailkh21.cgi?name=KH.C9.654;source=kh2013
3.55315e-16	0.463102	0.306	0.159	4.77366e-12	0	KH.C6.67	Cirobu.g00007881	TK1	TK1	4	https://www.aniseed.cnrs.fr/aniseed/gene/show_expression?unique_id=Cirobu.g00007881	https://www.aniseed.cnrs.fr/aniseed/gene/show_gene?unique_id=Cirobu.g00007881	http://ghost.zool.kyoto-u.ac.jp/cgi-bin/fordetailkh21.cgi?name=KH.C6.67;source=kh2013
3.66573e-16	-0.488234	0.009	0.149	4.92491e-12	0	KH.S594.3	Cirobu.g00014753	KH2013:KH.S594.3_KYNU	KYNU	0	https://www.aniseed.cnrs.fr/aniseed/gene/show_expression?unique_id=Cirobu.g00014753	https://www.aniseed.cnrs.fr/aniseed/gene/show_gene?unique_id=Cirobu.g00014753	http://ghost.zool.kyoto-u.ac.jp/cgi-bin/fordetailkh21.cgi?name=KH.S594.3;source=kh2013
4.02584e-16	0.360557	0.573	0.401	5.40871e-12	0	KH.C10.256	Cirobu.g00001463	KH2013:KH.C10.256	KH.C10.256	4	https://www.aniseed.cnrs.fr/aniseed/gene/show_expression?unique_id=Cirobu.g00001463	https://www.aniseed.cnrs.fr/aniseed/gene/show_gene?unique_id=Cirobu.g00001463	http://ghost.zool.kyoto-u.ac.jp/cgi-bin/fordetailkh21.cgi?name=KH.C10.256;source=kh2013
4.25448e-16	0.394968	0.515	0.336	5.7159e-12	0	KH.C6.239	Cirobu.g00007766	MTTP	AC099489.1; APOB; MTTP	0	https://www.aniseed.cnrs.fr/aniseed/gene/show_expression?unique_id=Cirobu.g00007766	https://www.aniseed.cnrs.fr/aniseed/gene/show_gene?unique_id=Cirobu.g00007766	http://ghost.zool.kyoto-u.ac.jp/cgi-bin/fordetailkh21.cgi?name=KH.C6.239;source=kh2013
4.7782e-16	0.397218	0.285	0.141	6.41951e-12	0	KH.C10.264	Cirobu.g00001472	MSI1/2	HNRNPDL; MSI1; MSI2	7	https://www.aniseed.cnrs.fr/aniseed/gene/show_expression?unique_id=Cirobu.g00001472	https://www.aniseed.cnrs.fr/aniseed/gene/show_gene?unique_id=Cirobu.g00001472	http://ghost.zool.kyoto-u.ac.jp/cgi-bin/fordetailkh21.cgi?name=KH.C10.264;source=kh2013
5.02112e-16	0.449414	0.427	0.268	6.74588e-12	0	KH.C5.191	Cirobu.g00007056	PSMA5	PSMA5; PSMA7; PSMA8	2	https://www.aniseed.cnrs.fr/aniseed/gene/show_expression?unique_id=Cirobu.g00007056	https://www.aniseed.cnrs.fr/aniseed/gene/show_gene?unique_id=Cirobu.g00007056	http://ghost.zool.kyoto-u.ac.jp/cgi-bin/fordetailkh21.cgi?name=KH.C5.191;source=kh2013
5.10978e-16	-0.627534	0.016	0.159	6.86499e-12	0	KH.C10.617	Cirobu.g00001853	KH2013:KH.C10.617_HMCN1	ADGRB2; ADGRB3; HMCN1	0	https://www.aniseed.cnrs.fr/aniseed/gene/show_expression?unique_id=Cirobu.g00001853	https://www.aniseed.cnrs.fr/aniseed/gene/show_gene?unique_id=Cirobu.g00001853	http://ghost.zool.kyoto-u.ac.jp/cgi-bin/fordetailkh21.cgi?name=KH.C10.617;source=kh2013
5.23839e-16	0.392171	0.488	0.31	7.03777e-12	0	KH.C1.143	Cirobu.g00000352	TMEM187	TMEM187	0	https://www.aniseed.cnrs.fr/aniseed/gene/show_expression?unique_id=Cirobu.g00000352	https://www.aniseed.cnrs.fr/aniseed/gene/show_gene?unique_id=Cirobu.g00000352	http://ghost.zool.kyoto-u.ac.jp/cgi-bin/fordetailkh21.cgi?name=KH.C1.143;source=kh2013
5.69024e-16	0.40234	0.449	0.28	7.64483e-12	0	KH.C14.487	Cirobu.g00003926	KH2013:KH.C14.487	MRPL21	4	https://www.aniseed.cnrs.fr/aniseed/gene/show_expression?unique_id=Cirobu.g00003926	https://www.aniseed.cnrs.fr/aniseed/gene/show_gene?unique_id=Cirobu.g00003926	http://ghost.zool.kyoto-u.ac.jp/cgi-bin/fordetailkh21.cgi?name=KH.C14.487;source=kh2013
5.70341e-16	-0.735893	0.135	0.315	7.66253e-12	0	KH.C9.787	Cirobu.g00010368	KH2013:KH.C9.787_SULT1ST1/2/3/4	SULT1A1; SULT1A2; SULT1A4	0	https://www.aniseed.cnrs.fr/aniseed/gene/show_expression?unique_id=Cirobu.g00010368	https://www.aniseed.cnrs.fr/aniseed/gene/show_gene?unique_id=Cirobu.g00010368	http://ghost.zool.kyoto-u.ac.jp/cgi-bin/fordetailkh21.cgi?name=KH.C9.787;source=kh2013
5.70549e-16	0.452777	0.333	0.184	7.66533e-12	0	KH.C3.229	Cirobu.g00005393	COQ5	COQ5; METTL6	4	https://www.aniseed.cnrs.fr/aniseed/gene/show_expression?unique_id=Cirobu.g00005393	https://www.aniseed.cnrs.fr/aniseed/gene/show_gene?unique_id=Cirobu.g00005393	http://ghost.zool.kyoto-u.ac.jp/cgi-bin/fordetailkh21.cgi?name=KH.C3.229;source=kh2013
5.92565e-16	0.405574	0.256	0.12	7.96112e-12	0	KH.S406.21	Cirobu.g00014460	KH2013:KH.S406.21_B3GALT1	B3GALT1; B3GALT2; B3GALT5	0	https://www.aniseed.cnrs.fr/aniseed/gene/show_expression?unique_id=Cirobu.g00014460	https://www.aniseed.cnrs.fr/aniseed/gene/show_gene?unique_id=Cirobu.g00014460	http://ghost.zool.kyoto-u.ac.jp/cgi-bin/fordetailkh21.cgi?name=KH.S406.21;source=kh2013
6.15068e-16	0.34011	0.355	0.192	8.26343e-12	0	KH.S1075.1	Cirobu.g00013566	YKR070W	HDHD5; PGP	2	https://www.aniseed.cnrs.fr/aniseed/gene/show_expression?unique_id=Cirobu.g00013566	https://www.aniseed.cnrs.fr/aniseed/gene/show_gene?unique_id=Cirobu.g00013566	http://ghost.zool.kyoto-u.ac.jp/cgi-bin/fordetailkh21.cgi?name=KH.S1075.1;source=kh2013
6.15517e-16	0.384704	0.647	0.494	8.26947e-12	0	KH.S435.3	Cirobu.g00014517	NDUFA5	NDUFA5	0	https://www.aniseed.cnrs.fr/aniseed/gene/show_expression?unique_id=Cirobu.g00014517	https://www.aniseed.cnrs.fr/aniseed/gene/show_gene?unique_id=Cirobu.g00014517	http://ghost.zool.kyoto-u.ac.jp/cgi-bin/fordetailkh21.cgi?name=KH.S435.3;source=kh2013
6.45384e-16	0.306133	0.661	0.478	8.67073e-12	0	KH.L135.4	Cirobu.g00011107	BSG	BSG; HMCN1; NPTN	0	https://www.aniseed.cnrs.fr/aniseed/gene/show_expression?unique_id=Cirobu.g00011107	https://www.aniseed.cnrs.fr/aniseed/gene/show_gene?unique_id=Cirobu.g00011107	http://ghost.zool.kyoto-u.ac.jp/cgi-bin/fordetailkh21.cgi?name=KH.L135.4;source=kh2013
6.54197e-16	0.34257	0.566	0.393	8.78913e-12	0	KH.C4.532	Cirobu.g00006632	FLOT2	FLOT1; FLOT2	4	https://www.aniseed.cnrs.fr/aniseed/gene/show_expression?unique_id=Cirobu.g00006632	https://www.aniseed.cnrs.fr/aniseed/gene/show_gene?unique_id=Cirobu.g00006632	http://ghost.zool.kyoto-u.ac.jp/cgi-bin/fordetailkh21.cgi?name=KH.C4.532;source=kh2013
6.54686e-16	0.355599	0.629	0.465	8.79571e-12	0	KH.C2.895	Cirobu.g00005136	COPS8	COPS8	0	https://www.aniseed.cnrs.fr/aniseed/gene/show_expression?unique_id=Cirobu.g00005136	https://www.aniseed.cnrs.fr/aniseed/gene/show_gene?unique_id=Cirobu.g00005136	http://ghost.zool.kyoto-u.ac.jp/cgi-bin/fordetailkh21.cgi?name=KH.C2.895;source=kh2013
6.95529e-16	-0.587298	0.031	0.183	9.34444e-12	0	KH.L154.9	Cirobu.g00011606	KH2013:KH.L154.9	KH.L154.9	0	https://www.aniseed.cnrs.fr/aniseed/gene/show_expression?unique_id=Cirobu.g00011606	https://www.aniseed.cnrs.fr/aniseed/gene/show_gene?unique_id=Cirobu.g00011606	http://ghost.zool.kyoto-u.ac.jp/cgi-bin/fordetailkh21.cgi?name=KH.L154.9;source=kh2013
7.53572e-16	0.343956	0.366	0.203	1.01242e-11	0	KH.C9.529	Cirobu.g00010083	C6H7ORF57	C7orf57	5	https://www.aniseed.cnrs.fr/aniseed/gene/show_expression?unique_id=Cirobu.g00010083	https://www.aniseed.cnrs.fr/aniseed/gene/show_gene?unique_id=Cirobu.g00010083	http://ghost.zool.kyoto-u.ac.jp/cgi-bin/fordetailkh21.cgi?name=KH.C9.529;source=kh2013
7.53914e-16	0.403927	0.431	0.269	1.01288e-11	0	KH.S115.18	Cirobu.g00013638	UPRT	UCKL1; UPRT	0	https://www.aniseed.cnrs.fr/aniseed/gene/show_expression?unique_id=Cirobu.g00013638	https://www.aniseed.cnrs.fr/aniseed/gene/show_gene?unique_id=Cirobu.g00013638	http://ghost.zool.kyoto-u.ac.jp/cgi-bin/fordetailkh21.cgi?name=KH.S115.18;source=kh2013
7.56493e-16	-0.480517	0.126	0.317	1.01635e-11	0	KH.L18.44	Cirobu.g00011982	KH2013:KH.L18.44_PLEKHA8	GLTP; PLEKHA3; PLEKHA8	4	https://www.aniseed.cnrs.fr/aniseed/gene/show_expression?unique_id=Cirobu.g00011982	https://www.aniseed.cnrs.fr/aniseed/gene/show_gene?unique_id=Cirobu.g00011982	http://ghost.zool.kyoto-u.ac.jp/cgi-bin/fordetailkh21.cgi?name=KH.L18.44;source=kh2013
7.69392e-16	0.403241	0.254	0.119	1.03368e-11	0	KH.C9.474	Cirobu.g00010023	CG7987	RREB1; ZNF366; ZNF70	9	https://www.aniseed.cnrs.fr/aniseed/gene/show_expression?unique_id=Cirobu.g00010023	https://www.aniseed.cnrs.fr/aniseed/gene/show_gene?unique_id=Cirobu.g00010023	http://ghost.zool.kyoto-u.ac.jp/cgi-bin/fordetailkh21.cgi?name=KH.C9.474;source=kh2013
7.96118e-16	0.413499	0.431	0.264	1.06958e-11	0	KH.S1007.3	Cirobu.g00013490	HAT1	HAT1	0	https://www.aniseed.cnrs.fr/aniseed/gene/show_expression?unique_id=Cirobu.g00013490	https://www.aniseed.cnrs.fr/aniseed/gene/show_gene?unique_id=Cirobu.g00013490	http://ghost.zool.kyoto-u.ac.jp/cgi-bin/fordetailkh21.cgi?name=KH.S1007.3;source=kh2013
9.36985e-16	0.437222	0.153	0.051	1.25884e-11	0	KH.C2.545	Cirobu.g00004754	PAH	PAH; TPH1; TPH2	4	https://www.aniseed.cnrs.fr/aniseed/gene/show_expression?unique_id=Cirobu.g00004754	https://www.aniseed.cnrs.fr/aniseed/gene/show_gene?unique_id=Cirobu.g00004754	http://ghost.zool.kyoto-u.ac.jp/cgi-bin/fordetailkh21.cgi?name=KH.C2.545;source=kh2013
9.91972e-16	-0.397695	0.598	0.753	1.33271e-11	0	KH.L170.59	Cirobu.g00011797	DNAJB1/4/5	DNAJB1; DNAJB4; DNAJB5	0	https://www.aniseed.cnrs.fr/aniseed/gene/show_expression?unique_id=Cirobu.g00011797	https://www.aniseed.cnrs.fr/aniseed/gene/show_gene?unique_id=Cirobu.g00011797	http://ghost.zool.kyoto-u.ac.jp/cgi-bin/fordetailkh21.cgi?name=KH.L170.59;source=kh2013
1.07805e-15	-0.395024	0.007	0.143	1.44836e-11	0	KH.C8.407	Cirobu.g00009038	WFS1	WFS1	0	https://www.aniseed.cnrs.fr/aniseed/gene/show_expression?unique_id=Cirobu.g00009038	https://www.aniseed.cnrs.fr/aniseed/gene/show_gene?unique_id=Cirobu.g00009038	http://ghost.zool.kyoto-u.ac.jp/cgi-bin/fordetailkh21.cgi?name=KH.C8.407;source=kh2013
1.09282e-15	0.378349	0.348	0.192	1.46821e-11	0	KH.C14.609	Cirobu.g00004058	ETF1	ETF1	0	https://www.aniseed.cnrs.fr/aniseed/gene/show_expression?unique_id=Cirobu.g00004058	https://www.aniseed.cnrs.fr/aniseed/gene/show_gene?unique_id=Cirobu.g00004058	http://ghost.zool.kyoto-u.ac.jp/cgi-bin/fordetailkh21.cgi?name=KH.C14.609;source=kh2013
1.10901e-15	-0.415675	0.011	0.15	1.48996e-11	0	KH.C5.200	Cirobu.g00007067	NACP60E	SCN11A; SCN7A; SCN9A	0	https://www.aniseed.cnrs.fr/aniseed/gene/show_expression?unique_id=Cirobu.g00007067	https://www.aniseed.cnrs.fr/aniseed/gene/show_gene?unique_id=Cirobu.g00007067	http://ghost.zool.kyoto-u.ac.jp/cgi-bin/fordetailkh21.cgi?name=KH.C5.200;source=kh2013
1.11763e-15	-0.744046	0.018	0.161	1.50154e-11	0	KH.C7.680	Cirobu.g00008550	KH2013:KH.C7.680_STAB1/2	STAB1; STAB2; UMOD	0	https://www.aniseed.cnrs.fr/aniseed/gene/show_expression?unique_id=Cirobu.g00008550	https://www.aniseed.cnrs.fr/aniseed/gene/show_gene?unique_id=Cirobu.g00008550	http://ghost.zool.kyoto-u.ac.jp/cgi-bin/fordetailkh21.cgi?name=KH.C7.680;source=kh2013
1.12106e-15	-0.682019	0.011	0.149	1.50615e-11	0	KH.C7.670	Cirobu.g00008539	KH2013:KH.C7.670_SOD1/3	KH.C7.670	0	https://www.aniseed.cnrs.fr/aniseed/gene/show_expression?unique_id=Cirobu.g00008539	https://www.aniseed.cnrs.fr/aniseed/gene/show_gene?unique_id=Cirobu.g00008539	http://ghost.zool.kyoto-u.ac.jp/cgi-bin/fordetailkh21.cgi?name=KH.C7.670;source=kh2013
1.13959e-15	0.387458	0.36	0.204	1.53104e-11	0	KH.C2.272	Cirobu.g00004454	POLR2J/2/3	AC105052.3; POLR2J; POLR2J2	0	https://www.aniseed.cnrs.fr/aniseed/gene/show_expression?unique_id=Cirobu.g00004454	https://www.aniseed.cnrs.fr/aniseed/gene/show_gene?unique_id=Cirobu.g00004454	http://ghost.zool.kyoto-u.ac.jp/cgi-bin/fordetailkh21.cgi?name=KH.C2.272;source=kh2013
1.17975e-15	-0.460217	0.07	0.24	1.585e-11	0	KH.C10.384	Cirobu.g00001600	SLC29A1/2	SLC29A1; SLC29A2; SLC29A3	0	https://www.aniseed.cnrs.fr/aniseed/gene/show_expression?unique_id=Cirobu.g00001600	https://www.aniseed.cnrs.fr/aniseed/gene/show_gene?unique_id=Cirobu.g00001600	http://ghost.zool.kyoto-u.ac.jp/cgi-bin/fordetailkh21.cgi?name=KH.C10.384;source=kh2013
1.26075e-15	-0.518528	0.009	0.145	1.69382e-11	0	KH.L20.3	Cirobu.g00012082	KH2013:KH.L20.3	KH.L20.3	0	https://www.aniseed.cnrs.fr/aniseed/gene/show_expression?unique_id=Cirobu.g00012082	https://www.aniseed.cnrs.fr/aniseed/gene/show_gene?unique_id=Cirobu.g00012082	http://ghost.zool.kyoto-u.ac.jp/cgi-bin/fordetailkh21.cgi?name=KH.L20.3;source=kh2013
1.4165e-15	0.390732	0.229	0.103	1.90306e-11	0	KH.L41.29	Cirobu.g00012580	ZNHIT3	ZNHIT3; ZNHIT6	3	https://www.aniseed.cnrs.fr/aniseed/gene/show_expression?unique_id=Cirobu.g00012580	https://www.aniseed.cnrs.fr/aniseed/gene/show_gene?unique_id=Cirobu.g00012580	http://ghost.zool.kyoto-u.ac.jp/cgi-bin/fordetailkh21.cgi?name=KH.L41.29;source=kh2013
1.47636e-15	0.445204	0.443	0.284	1.98349e-11	0	KH.L130.5	Cirobu.g00011020	HDDC2	HDDC2	0	https://www.aniseed.cnrs.fr/aniseed/gene/show_expression?unique_id=Cirobu.g00011020	https://www.aniseed.cnrs.fr/aniseed/gene/show_gene?unique_id=Cirobu.g00011020	http://ghost.zool.kyoto-u.ac.jp/cgi-bin/fordetailkh21.cgi?name=KH.L130.5;source=kh2013
1.51784e-15	0.394983	0.362	0.207	2.03922e-11	0	KH.C10.92	Cirobu.g00001896	SMARCE1	HMG20A; HMG20B; SMARCE1	9	https://www.aniseed.cnrs.fr/aniseed/gene/show_expression?unique_id=Cirobu.g00001896	https://www.aniseed.cnrs.fr/aniseed/gene/show_gene?unique_id=Cirobu.g00001896	http://ghost.zool.kyoto-u.ac.jp/cgi-bin/fordetailkh21.cgi?name=KH.C10.92;source=kh2013
1.52254e-15	-0.458232	0.018	0.161	2.04553e-11	0	KH.S803.3	Cirobu.g00015077	FNDC7	COL12A1; COL7A1; FN1	0	https://www.aniseed.cnrs.fr/aniseed/gene/show_expression?unique_id=Cirobu.g00015077	https://www.aniseed.cnrs.fr/aniseed/gene/show_gene?unique_id=Cirobu.g00015077	http://ghost.zool.kyoto-u.ac.jp/cgi-bin/fordetailkh21.cgi?name=KH.S803.3;source=kh2013
1.54916e-15	0.417775	0.157	0.055	2.0813e-11	0	KH.C4.97	Cirobu.g00006954	KH2013:KH.C4.97	KH.C4.97	0	https://www.aniseed.cnrs.fr/aniseed/gene/show_expression?unique_id=Cirobu.g00006954	https://www.aniseed.cnrs.fr/aniseed/gene/show_gene?unique_id=Cirobu.g00006954	http://ghost.zool.kyoto-u.ac.jp/cgi-bin/fordetailkh21.cgi?name=KH.C4.97;source=kh2013
1.7803e-15	0.377518	0.326	0.178	2.39183e-11	0	KH.L153.19	Cirobu.g00011467	MRPL19	MRPL19	4	https://www.aniseed.cnrs.fr/aniseed/gene/show_expression?unique_id=Cirobu.g00011467	https://www.aniseed.cnrs.fr/aniseed/gene/show_gene?unique_id=Cirobu.g00011467	http://ghost.zool.kyoto-u.ac.jp/cgi-bin/fordetailkh21.cgi?name=KH.L153.19;source=kh2013
1.84728e-15	0.395105	0.542	0.38	2.48182e-11	0	KH.C2.22	Cirobu.g00004397	KH2013:KH.C2.22	KH.C2.22	5	https://www.aniseed.cnrs.fr/aniseed/gene/show_expression?unique_id=Cirobu.g00004397	https://www.aniseed.cnrs.fr/aniseed/gene/show_gene?unique_id=Cirobu.g00004397	http://ghost.zool.kyoto-u.ac.jp/cgi-bin/fordetailkh21.cgi?name=KH.C2.22;source=kh2013
1.87055e-15	-0.440715	0.011	0.148	2.51308e-11	0	KH.C2.919	Cirobu.g00005162	CG7102	BTBD19; BTBD3; BTBD6	0	https://www.aniseed.cnrs.fr/aniseed/gene/show_expression?unique_id=Cirobu.g00005162	https://www.aniseed.cnrs.fr/aniseed/gene/show_gene?unique_id=Cirobu.g00005162	http://ghost.zool.kyoto-u.ac.jp/cgi-bin/fordetailkh21.cgi?name=KH.C2.919;source=kh2013
2.05435e-15	0.395521	0.454	0.286	2.76001e-11	0	KH.L119.5	Cirobu.g00010873	AURKAIP1	AURKAIP1	0	https://www.aniseed.cnrs.fr/aniseed/gene/show_expression?unique_id=Cirobu.g00010873	https://www.aniseed.cnrs.fr/aniseed/gene/show_gene?unique_id=Cirobu.g00010873	http://ghost.zool.kyoto-u.ac.jp/cgi-bin/fordetailkh21.cgi?name=KH.L119.5;source=kh2013
2.07306e-15	-0.46194	0.011	0.147	2.78516e-11	0	KH.C13.90	Cirobu.g00003495	KH2013:KH.C13.90_NPR1/2	GUCY2D; NPR1; NPR2	0	https://www.aniseed.cnrs.fr/aniseed/gene/show_expression?unique_id=Cirobu.g00003495	https://www.aniseed.cnrs.fr/aniseed/gene/show_gene?unique_id=Cirobu.g00003495	http://ghost.zool.kyoto-u.ac.jp/cgi-bin/fordetailkh21.cgi?name=KH.C13.90;source=kh2013
2.18143e-15	0.415465	0.294	0.151	2.93075e-11	0	KH.C9.415	Cirobu.g00009959	KH2013:KH.C9.415	SLC40A1	0	https://www.aniseed.cnrs.fr/aniseed/gene/show_expression?unique_id=Cirobu.g00009959	https://www.aniseed.cnrs.fr/aniseed/gene/show_gene?unique_id=Cirobu.g00009959	http://ghost.zool.kyoto-u.ac.jp/cgi-bin/fordetailkh21.cgi?name=KH.C9.415;source=kh2013
2.30342e-15	-0.731623	0.613	0.748	3.09464e-11	0	KH.C1.165	Cirobu.g00000376	VAMP1/2/3	VAMP1; VAMP2; VAMP3	9	https://www.aniseed.cnrs.fr/aniseed/gene/show_expression?unique_id=Cirobu.g00000376	https://www.aniseed.cnrs.fr/aniseed/gene/show_gene?unique_id=Cirobu.g00000376	http://ghost.zool.kyoto-u.ac.jp/cgi-bin/fordetailkh21.cgi?name=KH.C1.165;source=kh2013
2.30742e-15	0.402711	0.463	0.307	3.10002e-11	0	KH.L22.13	Cirobu.g00012127	LSM10	LSM10; LSM2; LSM4	0	https://www.aniseed.cnrs.fr/aniseed/gene/show_expression?unique_id=Cirobu.g00012127	https://www.aniseed.cnrs.fr/aniseed/gene/show_gene?unique_id=Cirobu.g00012127	http://ghost.zool.kyoto-u.ac.jp/cgi-bin/fordetailkh21.cgi?name=KH.L22.13;source=kh2013
2.35576e-15	0.391833	0.348	0.199	3.16497e-11	0	KH.L9.33	Cirobu.g00013260	KH2013:KH.L9.33	ENY2	13	https://www.aniseed.cnrs.fr/aniseed/gene/show_expression?unique_id=Cirobu.g00013260	https://www.aniseed.cnrs.fr/aniseed/gene/show_gene?unique_id=Cirobu.g00013260	http://ghost.zool.kyoto-u.ac.jp/cgi-bin/fordetailkh21.cgi?name=KH.L9.33;source=kh2013
2.38412e-15	0.419822	0.357	0.204	3.20307e-11	0	KH.C3.685	Cirobu.g00005884	POLR2G	POLR2G; POLR3H	0	https://www.aniseed.cnrs.fr/aniseed/gene/show_expression?unique_id=Cirobu.g00005884	https://www.aniseed.cnrs.fr/aniseed/gene/show_gene?unique_id=Cirobu.g00005884	http://ghost.zool.kyoto-u.ac.jp/cgi-bin/fordetailkh21.cgi?name=KH.C3.685;source=kh2013
2.4208e-15	0.394984	0.393	0.236	3.25235e-11	0	KH.L4.13	Cirobu.g00012479	LUC7L3	LUC7L; LUC7L2; LUC7L3	4	https://www.aniseed.cnrs.fr/aniseed/gene/show_expression?unique_id=Cirobu.g00012479	https://www.aniseed.cnrs.fr/aniseed/gene/show_gene?unique_id=Cirobu.g00012479	http://ghost.zool.kyoto-u.ac.jp/cgi-bin/fordetailkh21.cgi?name=KH.L4.13;source=kh2013
2.56335e-15	0.408073	0.528	0.369	3.44386e-11	0	KH.C2.490	Cirobu.g00004693	LYAR	LYAR	0	https://www.aniseed.cnrs.fr/aniseed/gene/show_expression?unique_id=Cirobu.g00004693	https://www.aniseed.cnrs.fr/aniseed/gene/show_gene?unique_id=Cirobu.g00004693	http://ghost.zool.kyoto-u.ac.jp/cgi-bin/fordetailkh21.cgi?name=KH.C2.490;source=kh2013
2.60866e-15	0.473602	0.276	0.139	3.50474e-11	0	KH.S406.19	Cirobu.g00014457	FGF16/20/22/3/9	FGF10; FGF3; FGF7	25	https://www.aniseed.cnrs.fr/aniseed/gene/show_expression?unique_id=Cirobu.g00014457	https://www.aniseed.cnrs.fr/aniseed/gene/show_gene?unique_id=Cirobu.g00014457	http://ghost.zool.kyoto-u.ac.jp/cgi-bin/fordetailkh21.cgi?name=KH.S406.19;source=kh2013
2.62071e-15	-0.426288	0.016	0.155	3.52092e-11	0	KH.C9.781	Cirobu.g00010362	CHST11/8/9	CHST11; CHST8; CHST9	4	https://www.aniseed.cnrs.fr/aniseed/gene/show_expression?unique_id=Cirobu.g00010362	https://www.aniseed.cnrs.fr/aniseed/gene/show_gene?unique_id=Cirobu.g00010362	http://ghost.zool.kyoto-u.ac.jp/cgi-bin/fordetailkh21.cgi?name=KH.C9.781;source=kh2013
2.67265e-15	0.313198	0.178	0.067	3.5907e-11	0	KH.C5.380	Cirobu.g00007258	MRPL37	MRPL37; MRPS30	2	https://www.aniseed.cnrs.fr/aniseed/gene/show_expression?unique_id=Cirobu.g00007258	https://www.aniseed.cnrs.fr/aniseed/gene/show_gene?unique_id=Cirobu.g00007258	http://ghost.zool.kyoto-u.ac.jp/cgi-bin/fordetailkh21.cgi?name=KH.C5.380;source=kh2013
2.78284e-15	0.352216	0.539	0.373	3.73874e-11	0	KH.C3.197	Cirobu.g00005357	EXOSC4	EXOSC4; EXOSC5; EXOSC6	0	https://www.aniseed.cnrs.fr/aniseed/gene/show_expression?unique_id=Cirobu.g00005357	https://www.aniseed.cnrs.fr/aniseed/gene/show_gene?unique_id=Cirobu.g00005357	http://ghost.zool.kyoto-u.ac.jp/cgi-bin/fordetailkh21.cgi?name=KH.C3.197;source=kh2013
2.90205e-15	-0.653231	0.157	0.339	3.8989e-11	0	KH.C13.130	Cirobu.g00003345	MAP1LC3C	MAP1LC3A; MAP1LC3B; MAP1LC3C	2	https://www.aniseed.cnrs.fr/aniseed/gene/show_expression?unique_id=Cirobu.g00003345	https://www.aniseed.cnrs.fr/aniseed/gene/show_gene?unique_id=Cirobu.g00003345	http://ghost.zool.kyoto-u.ac.jp/cgi-bin/fordetailkh21.cgi?name=KH.C13.130;source=kh2013
2.90819e-15	-0.435803	0.315	0.52	3.90716e-11	0	KH.C4.261	Cirobu.g00006337	KH2013:KH.C4.261	KH.C4.261	0	https://www.aniseed.cnrs.fr/aniseed/gene/show_expression?unique_id=Cirobu.g00006337	https://www.aniseed.cnrs.fr/aniseed/gene/show_gene?unique_id=Cirobu.g00006337	http://ghost.zool.kyoto-u.ac.jp/cgi-bin/fordetailkh21.cgi?name=KH.C4.261;source=kh2013
3.02125e-15	0.309902	0.656	0.471	4.05905e-11	0	KH.C7.703	Cirobu.g00008576	EYA/1/2/3/4	EYA1; EYA2; EYA4	27	https://www.aniseed.cnrs.fr/aniseed/gene/show_expression?unique_id=Cirobu.g00008576	https://www.aniseed.cnrs.fr/aniseed/gene/show_gene?unique_id=Cirobu.g00008576	http://ghost.zool.kyoto-u.ac.jp/cgi-bin/fordetailkh21.cgi?name=KH.C7.703;source=kh2013
3.05398e-15	-0.46698	0.013	0.151	4.10302e-11	0	KH.C8.475	Cirobu.g00009113	SLCO1A1/2/4/5/6	SLCO1B1; SLCO1B3; SLCO1C1	0	https://www.aniseed.cnrs.fr/aniseed/gene/show_expression?unique_id=Cirobu.g00009113	https://www.aniseed.cnrs.fr/aniseed/gene/show_gene?unique_id=Cirobu.g00009113	http://ghost.zool.kyoto-u.ac.jp/cgi-bin/fordetailkh21.cgi?name=KH.C8.475;source=kh2013
3.4696e-15	-0.455559	0.022	0.165	4.66141e-11	0	KH.C12.3	Cirobu.g00002841	FTCD	FTCD	1	https://www.aniseed.cnrs.fr/aniseed/gene/show_expression?unique_id=Cirobu.g00002841	https://www.aniseed.cnrs.fr/aniseed/gene/show_gene?unique_id=Cirobu.g00002841	http://ghost.zool.kyoto-u.ac.jp/cgi-bin/fordetailkh21.cgi?name=KH.C12.3;source=kh2013
3.51445e-15	-0.384813	0.007	0.137	4.72166e-11	0	KH.C14.463	Cirobu.g00003900	KH2013:KH.C14.463_WBSCR27	METTL27	8	https://www.aniseed.cnrs.fr/aniseed/gene/show_expression?unique_id=Cirobu.g00003900	https://www.aniseed.cnrs.fr/aniseed/gene/show_gene?unique_id=Cirobu.g00003900	http://ghost.zool.kyoto-u.ac.jp/cgi-bin/fordetailkh21.cgi?name=KH.C14.463;source=kh2013
3.61388e-15	-0.493206	0.047	0.201	4.85524e-11	0	KH.C5.533	Cirobu.g00007428	HMGCS1/2	HMGCS1; HMGCS2	0	https://www.aniseed.cnrs.fr/aniseed/gene/show_expression?unique_id=Cirobu.g00007428	https://www.aniseed.cnrs.fr/aniseed/gene/show_gene?unique_id=Cirobu.g00007428	http://ghost.zool.kyoto-u.ac.jp/cgi-bin/fordetailkh21.cgi?name=KH.C5.533;source=kh2013
3.81662e-15	-0.567888	0.013	0.15	5.12763e-11	0	KH.L10.34	Cirobu.g00010525	KH2013:KH.L10.34_WBSCR27	METTL27	0	https://www.aniseed.cnrs.fr/aniseed/gene/show_expression?unique_id=Cirobu.g00010525	https://www.aniseed.cnrs.fr/aniseed/gene/show_gene?unique_id=Cirobu.g00010525	http://ghost.zool.kyoto-u.ac.jp/cgi-bin/fordetailkh21.cgi?name=KH.L10.34;source=kh2013
4.34701e-15	0.356959	0.503	0.336	5.84021e-11	0	KH.C3.349	Cirobu.g00005522	ECHS1	ECHDC2; ECHS1; EHHADH	0	https://www.aniseed.cnrs.fr/aniseed/gene/show_expression?unique_id=Cirobu.g00005522	https://www.aniseed.cnrs.fr/aniseed/gene/show_gene?unique_id=Cirobu.g00005522	http://ghost.zool.kyoto-u.ac.jp/cgi-bin/fordetailkh21.cgi?name=KH.C3.349;source=kh2013
4.44906e-15	-0.567559	0.011	0.144	5.97732e-11	0	KH.C7.504	Cirobu.g00008358	KH2013:KH.C7.504_CD55	CSMD1; CSMD3; SVEP1	0	https://www.aniseed.cnrs.fr/aniseed/gene/show_expression?unique_id=Cirobu.g00008358	https://www.aniseed.cnrs.fr/aniseed/gene/show_gene?unique_id=Cirobu.g00008358	http://ghost.zool.kyoto-u.ac.jp/cgi-bin/fordetailkh21.cgi?name=KH.C7.504;source=kh2013
4.47398e-15	-0.402706	0.011	0.146	6.01079e-11	0	KH.S1155.2	Cirobu.g00013670	endo-b-1,4-glucanase-7	KH.S1155.2	0	https://www.aniseed.cnrs.fr/aniseed/gene/show_expression?unique_id=Cirobu.g00013670	https://www.aniseed.cnrs.fr/aniseed/gene/show_gene?unique_id=Cirobu.g00013670	http://ghost.zool.kyoto-u.ac.jp/cgi-bin/fordetailkh21.cgi?name=KH.S1155.2;source=kh2013
4.4774e-15	0.396191	0.297	0.155	6.01538e-11	0	KH.S621.5	Cirobu.g00014839	SDAD1	SDAD1	6	https://www.aniseed.cnrs.fr/aniseed/gene/show_expression?unique_id=Cirobu.g00014839	https://www.aniseed.cnrs.fr/aniseed/gene/show_gene?unique_id=Cirobu.g00014839	http://ghost.zool.kyoto-u.ac.jp/cgi-bin/fordetailkh21.cgi?name=KH.S621.5;source=kh2013
4.65615e-15	0.424411	0.333	0.185	6.25554e-11	0	KH.S435.8	Cirobu.g00014521	BCAS2	BCAS2	0	https://www.aniseed.cnrs.fr/aniseed/gene/show_expression?unique_id=Cirobu.g00014521	https://www.aniseed.cnrs.fr/aniseed/gene/show_gene?unique_id=Cirobu.g00014521	http://ghost.zool.kyoto-u.ac.jp/cgi-bin/fordetailkh21.cgi?name=KH.S435.8;source=kh2013
4.7702e-15	0.301603	0.142	0.047	6.40876e-11	0	KH.C11.421	Cirobu.g00002254	KH2013:KH.C11.421	KH.C11.421	0	https://www.aniseed.cnrs.fr/aniseed/gene/show_expression?unique_id=Cirobu.g00002254	https://www.aniseed.cnrs.fr/aniseed/gene/show_gene?unique_id=Cirobu.g00002254	http://ghost.zool.kyoto-u.ac.jp/cgi-bin/fordetailkh21.cgi?name=KH.C11.421;source=kh2013
5.1979e-15	0.407478	0.389	0.237	6.98338e-11	0	KH.C8.118	Cirobu.g00008722	ZGC:92664	C17orf49; MYSM1; RNASEK-C17orf49	4	https://www.aniseed.cnrs.fr/aniseed/gene/show_expression?unique_id=Cirobu.g00008722	https://www.aniseed.cnrs.fr/aniseed/gene/show_gene?unique_id=Cirobu.g00008722	http://ghost.zool.kyoto-u.ac.jp/cgi-bin/fordetailkh21.cgi?name=KH.C8.118;source=kh2013
5.24516e-15	0.459495	0.315	0.175	7.04687e-11	0	KH.C5.632	Cirobu.g00007538	THOC3	POC1A; POC1B; THOC3	4	https://www.aniseed.cnrs.fr/aniseed/gene/show_expression?unique_id=Cirobu.g00007538	https://www.aniseed.cnrs.fr/aniseed/gene/show_gene?unique_id=Cirobu.g00007538	http://ghost.zool.kyoto-u.ac.jp/cgi-bin/fordetailkh21.cgi?name=KH.C5.632;source=kh2013
5.25842e-15	-0.743772	0.016	0.151	7.06469e-11	0	KH.C8.894	Cirobu.g00009572	KH2013:KH.C8.894	KH.C8.894	0	https://www.aniseed.cnrs.fr/aniseed/gene/show_expression?unique_id=Cirobu.g00009572	https://www.aniseed.cnrs.fr/aniseed/gene/show_gene?unique_id=Cirobu.g00009572	http://ghost.zool.kyoto-u.ac.jp/cgi-bin/fordetailkh21.cgi?name=KH.C8.894;source=kh2013
5.43124e-15	0.409013	0.279	0.141	7.29687e-11	0	KH.C2.336	Cirobu.g00004525	BMP5/6/7	BMP5; BMP6; BMP7	12	https://www.aniseed.cnrs.fr/aniseed/gene/show_expression?unique_id=Cirobu.g00004525	https://www.aniseed.cnrs.fr/aniseed/gene/show_gene?unique_id=Cirobu.g00004525	http://ghost.zool.kyoto-u.ac.jp/cgi-bin/fordetailkh21.cgi?name=KH.C2.336;source=kh2013
5.83315e-15	0.337494	0.153	0.053	7.83683e-11	0	KH.C3.303	Cirobu.g00005474	IGSF9B	HMCN1; IGSF9; IGSF9B	0	https://www.aniseed.cnrs.fr/aniseed/gene/show_expression?unique_id=Cirobu.g00005474	https://www.aniseed.cnrs.fr/aniseed/gene/show_gene?unique_id=Cirobu.g00005474	http://ghost.zool.kyoto-u.ac.jp/cgi-bin/fordetailkh21.cgi?name=KH.C3.303;source=kh2013
5.97521e-15	-0.744804	0.762	0.744	8.02769e-11	0	KH.C5.302	Cirobu.g00007176	BLVRB	BLVRB	4	https://www.aniseed.cnrs.fr/aniseed/gene/show_expression?unique_id=Cirobu.g00007176	https://www.aniseed.cnrs.fr/aniseed/gene/show_gene?unique_id=Cirobu.g00007176	http://ghost.zool.kyoto-u.ac.jp/cgi-bin/fordetailkh21.cgi?name=KH.C5.302;source=kh2013
6.07365e-15	0.367029	0.245	0.116	8.15995e-11	0	KH.C7.361	Cirobu.g00008201	RCC1	HERC3; HERC4; RCC1	4	https://www.aniseed.cnrs.fr/aniseed/gene/show_expression?unique_id=Cirobu.g00008201	https://www.aniseed.cnrs.fr/aniseed/gene/show_gene?unique_id=Cirobu.g00008201	http://ghost.zool.kyoto-u.ac.jp/cgi-bin/fordetailkh21.cgi?name=KH.C7.361;source=kh2013
6.17091e-15	-0.529233	0.146	0.33	8.29061e-11	0	KH.C11.242	Cirobu.g00002060	KH2013:KH.C11.242_CG11686	KH.C11.242	0	https://www.aniseed.cnrs.fr/aniseed/gene/show_expression?unique_id=Cirobu.g00002060	https://www.aniseed.cnrs.fr/aniseed/gene/show_gene?unique_id=Cirobu.g00002060	http://ghost.zool.kyoto-u.ac.jp/cgi-bin/fordetailkh21.cgi?name=KH.C11.242;source=kh2013
6.30648e-15	0.272204	0.151	0.051	8.47276e-11	0	KH.S164.12	Cirobu.g00013989	SOX14/21	SOX14; SOX2; SOX21	22	https://www.aniseed.cnrs.fr/aniseed/gene/show_expression?unique_id=Cirobu.g00013989	https://www.aniseed.cnrs.fr/aniseed/gene/show_gene?unique_id=Cirobu.g00013989	http://ghost.zool.kyoto-u.ac.jp/cgi-bin/fordetailkh21.cgi?name=KH.S164.12;source=kh2013
6.50925e-15	-0.517203	0.13	0.308	8.74518e-11	0	KH.C14.211	Cirobu.g00003628	STXBP6	EXOC1; STXBP5L; STXBP6	4	https://www.aniseed.cnrs.fr/aniseed/gene/show_expression?unique_id=Cirobu.g00003628	https://www.aniseed.cnrs.fr/aniseed/gene/show_gene?unique_id=Cirobu.g00003628	http://ghost.zool.kyoto-u.ac.jp/cgi-bin/fordetailkh21.cgi?name=KH.C14.211;source=kh2013
6.54204e-15	-0.45366	0.092	0.264	8.78923e-11	0	KH.C7.90	Cirobu.g00008691	SORBS1/2/3	SH3RF2; SH3RF3; SORBS1	0	https://www.aniseed.cnrs.fr/aniseed/gene/show_expression?unique_id=Cirobu.g00008691	https://www.aniseed.cnrs.fr/aniseed/gene/show_gene?unique_id=Cirobu.g00008691	http://ghost.zool.kyoto-u.ac.jp/cgi-bin/fordetailkh21.cgi?name=KH.C7.90;source=kh2013
6.71801e-15	0.377218	0.465	0.307	9.02565e-11	0	KH.C2.904	Cirobu.g00005146	EIF3G	EIF3G; ELAVL4; TRA2B	4	https://www.aniseed.cnrs.fr/aniseed/gene/show_expression?unique_id=Cirobu.g00005146	https://www.aniseed.cnrs.fr/aniseed/gene/show_gene?unique_id=Cirobu.g00005146	http://ghost.zool.kyoto-u.ac.jp/cgi-bin/fordetailkh21.cgi?name=KH.C2.904;source=kh2013
6.80736e-15	-0.513674	0.034	0.178	9.14569e-11	0	KH.L39.1	Cirobu.g00012469	SNAPC1	FOXF1; FOXH1; FOXQ1	11	https://www.aniseed.cnrs.fr/aniseed/gene/show_expression?unique_id=Cirobu.g00012469	https://www.aniseed.cnrs.fr/aniseed/gene/show_gene?unique_id=Cirobu.g00012469	http://ghost.zool.kyoto-u.ac.jp/cgi-bin/fordetailkh21.cgi?name=KH.L39.1;source=kh2013
7.15928e-15	-0.516614	0.061	0.216	9.61849e-11	0	KH.L23.5	Cirobu.g00012202	KH2013:KH.L23.5	KH.L23.5	0	https://www.aniseed.cnrs.fr/aniseed/gene/show_expression?unique_id=Cirobu.g00012202	https://www.aniseed.cnrs.fr/aniseed/gene/show_gene?unique_id=Cirobu.g00012202	http://ghost.zool.kyoto-u.ac.jp/cgi-bin/fordetailkh21.cgi?name=KH.L23.5;source=kh2013
7.26555e-15	0.429669	0.472	0.319	9.76126e-11	0	KH.L4.36	Cirobu.g00012503	HMGB3	HMGB1; HMGB3; HMGB4	11	https://www.aniseed.cnrs.fr/aniseed/gene/show_expression?unique_id=Cirobu.g00012503	https://www.aniseed.cnrs.fr/aniseed/gene/show_gene?unique_id=Cirobu.g00012503	http://ghost.zool.kyoto-u.ac.jp/cgi-bin/fordetailkh21.cgi?name=KH.L4.36;source=kh2013
7.30894e-15	-0.531786	0.067	0.225	9.81956e-11	0	KH.C8.265	Cirobu.g00008885	CECR5	HDHD5	6	https://www.aniseed.cnrs.fr/aniseed/gene/show_expression?unique_id=Cirobu.g00008885	https://www.aniseed.cnrs.fr/aniseed/gene/show_gene?unique_id=Cirobu.g00008885	http://ghost.zool.kyoto-u.ac.jp/cgi-bin/fordetailkh21.cgi?name=KH.C8.265;source=kh2013
7.33137e-15	-0.46174	0.007	0.136	9.8497e-11	0	KH.L18.104	Cirobu.g00011908	KH2013:KH.L18.104	KH.L18.104	0	https://www.aniseed.cnrs.fr/aniseed/gene/show_expression?unique_id=Cirobu.g00011908	https://www.aniseed.cnrs.fr/aniseed/gene/show_gene?unique_id=Cirobu.g00011908	http://ghost.zool.kyoto-u.ac.jp/cgi-bin/fordetailkh21.cgi?name=KH.L18.104;source=kh2013
7.36099e-15	-0.565898	0.115	0.287	9.88949e-11	0	KH.C1.835	Cirobu.g00001113	ERGIC1	ERGIC1; ERGIC2; ERGIC3	6	https://www.aniseed.cnrs.fr/aniseed/gene/show_expression?unique_id=Cirobu.g00001113	https://www.aniseed.cnrs.fr/aniseed/gene/show_gene?unique_id=Cirobu.g00001113	http://ghost.zool.kyoto-u.ac.jp/cgi-bin/fordetailkh21.cgi?name=KH.C1.835;source=kh2013
7.92638e-15	0.36066	0.29	0.149	1.06491e-10	0	KH.L102.10	Cirobu.g00010549	VARS	VARS	0	https://www.aniseed.cnrs.fr/aniseed/gene/show_expression?unique_id=Cirobu.g00010549	https://www.aniseed.cnrs.fr/aniseed/gene/show_gene?unique_id=Cirobu.g00010549	http://ghost.zool.kyoto-u.ac.jp/cgi-bin/fordetailkh21.cgi?name=KH.L102.10;source=kh2013
8.21832e-15	0.397369	0.373	0.221	1.10413e-10	0	KH.S351.3	Cirobu.g00014350	NCOA6	KH.S351.3	0	https://www.aniseed.cnrs.fr/aniseed/gene/show_expression?unique_id=Cirobu.g00014350	https://www.aniseed.cnrs.fr/aniseed/gene/show_gene?unique_id=Cirobu.g00014350	http://ghost.zool.kyoto-u.ac.jp/cgi-bin/fordetailkh21.cgi?name=KH.S351.3;source=kh2013
8.82595e-15	0.378436	0.56	0.4	1.18577e-10	0	KH.L76.2	Cirobu.g00013075	ERMN	ERMN	4	https://www.aniseed.cnrs.fr/aniseed/gene/show_expression?unique_id=Cirobu.g00013075	https://www.aniseed.cnrs.fr/aniseed/gene/show_gene?unique_id=Cirobu.g00013075	http://ghost.zool.kyoto-u.ac.jp/cgi-bin/fordetailkh21.cgi?name=KH.L76.2;source=kh2013
9.02787e-15	-0.5559	0.007	0.134	1.21289e-10	0	KH.C11.12	Cirobu.g00001926	ARSB	ARSB; ARSI; ARSJ	0	https://www.aniseed.cnrs.fr/aniseed/gene/show_expression?unique_id=Cirobu.g00001926	https://www.aniseed.cnrs.fr/aniseed/gene/show_gene?unique_id=Cirobu.g00001926	http://ghost.zool.kyoto-u.ac.jp/cgi-bin/fordetailkh21.cgi?name=KH.C11.12;source=kh2013
9.15056e-15	0.435482	0.335	0.188	1.22938e-10	0	KH.C1.438	Cirobu.g00000679	HNRNPH1/2/3	HNRNPF; HNRNPH1; HNRNPH2	4	https://www.aniseed.cnrs.fr/aniseed/gene/show_expression?unique_id=Cirobu.g00000679	https://www.aniseed.cnrs.fr/aniseed/gene/show_gene?unique_id=Cirobu.g00000679	http://ghost.zool.kyoto-u.ac.jp/cgi-bin/fordetailkh21.cgi?name=KH.C1.438;source=kh2013
9.31815e-15	0.43981	0.292	0.155	1.25189e-10	0	KH.C13.6	Cirobu.g00003461	MAD2L1BP	KH.C13.6	0	https://www.aniseed.cnrs.fr/aniseed/gene/show_expression?unique_id=Cirobu.g00003461	https://www.aniseed.cnrs.fr/aniseed/gene/show_gene?unique_id=Cirobu.g00003461	http://ghost.zool.kyoto-u.ac.jp/cgi-bin/fordetailkh21.cgi?name=KH.C13.6;source=kh2013
9.40692e-15	-0.469176	0.076	0.24	1.26382e-10	0	KH.C13.110	Cirobu.g00003323	KLF6/7	KLF5; KLF6; KLF7	21	https://www.aniseed.cnrs.fr/aniseed/gene/show_expression?unique_id=Cirobu.g00003323	https://www.aniseed.cnrs.fr/aniseed/gene/show_gene?unique_id=Cirobu.g00003323	http://ghost.zool.kyoto-u.ac.jp/cgi-bin/fordetailkh21.cgi?name=KH.C13.110;source=kh2013
9.73184e-15	-0.477525	0.007	0.133	1.30747e-10	0	KH.L18.70	Cirobu.g00012011	TMEFF1/2	KH.L18.70	0	https://www.aniseed.cnrs.fr/aniseed/gene/show_expression?unique_id=Cirobu.g00012011	https://www.aniseed.cnrs.fr/aniseed/gene/show_gene?unique_id=Cirobu.g00012011	http://ghost.zool.kyoto-u.ac.jp/cgi-bin/fordetailkh21.cgi?name=KH.L18.70;source=kh2013
1.03523e-14	0.393225	0.357	0.205	1.39084e-10	0	KH.C2.687	Cirobu.g00004909	KH2013:KH.C2.687_VDR	NR1I2; NR1I3; VDR	15	https://www.aniseed.cnrs.fr/aniseed/gene/show_expression?unique_id=Cirobu.g00004909	https://www.aniseed.cnrs.fr/aniseed/gene/show_gene?unique_id=Cirobu.g00004909	http://ghost.zool.kyoto-u.ac.jp/cgi-bin/fordetailkh21.cgi?name=KH.C2.687;source=kh2013
1.03523e-14	0.393225	0.357	0.205	1.39084e-10	0	KH.C2.687	Cirobu.g00004909	KH2013:KH.C2.687_VDR	NR1I2; NR1I3; VDR	15	https://www.aniseed.cnrs.fr/aniseed/gene/show_expression?unique_id=Cirobu.g00004909	https://www.aniseed.cnrs.fr/aniseed/gene/show_gene?unique_id=Cirobu.g00004909	http://ghost.zool.kyoto-u.ac.jp/cgi-bin/fordetailkh21.cgi?name=KH.C2.687;source=kh2013
1.04434e-14	0.396083	0.499	0.347	1.40307e-10	0	KH.C3.104	Cirobu.g00005256	PSMB5	PSMB5; PSMB8	0	https://www.aniseed.cnrs.fr/aniseed/gene/show_expression?unique_id=Cirobu.g00005256	https://www.aniseed.cnrs.fr/aniseed/gene/show_gene?unique_id=Cirobu.g00005256	http://ghost.zool.kyoto-u.ac.jp/cgi-bin/fordetailkh21.cgi?name=KH.C3.104;source=kh2013
1.04944e-14	0.374884	0.351	0.2	1.40992e-10	0	KH.C2.546	Cirobu.g00004755	PFDN2	PFDN2	2	https://www.aniseed.cnrs.fr/aniseed/gene/show_expression?unique_id=Cirobu.g00004755	https://www.aniseed.cnrs.fr/aniseed/gene/show_gene?unique_id=Cirobu.g00004755	http://ghost.zool.kyoto-u.ac.jp/cgi-bin/fordetailkh21.cgi?name=KH.C2.546;source=kh2013
1.10057e-14	-0.429137	0.928	0.927	1.47861e-10	0	KH.C11.129	Cirobu.g00001936	KH2013:KH.C11.129_SEC61G	SEC61G	0	https://www.aniseed.cnrs.fr/aniseed/gene/show_expression?unique_id=Cirobu.g00001936	https://www.aniseed.cnrs.fr/aniseed/gene/show_gene?unique_id=Cirobu.g00001936	http://ghost.zool.kyoto-u.ac.jp/cgi-bin/fordetailkh21.cgi?name=KH.C11.129;source=kh2013
1.12334e-14	0.410839	0.348	0.202	1.5092e-10	0	KH.S521.1	Cirobu.g00014616	KH2013:KH.S521.1	KH.S521.1	0	https://www.aniseed.cnrs.fr/aniseed/gene/show_expression?unique_id=Cirobu.g00014616	https://www.aniseed.cnrs.fr/aniseed/gene/show_gene?unique_id=Cirobu.g00014616	http://ghost.zool.kyoto-u.ac.jp/cgi-bin/fordetailkh21.cgi?name=KH.S521.1;source=kh2013
1.13321e-14	-0.404561	0.011	0.142	1.52246e-10	0	KH.C1.900	Cirobu.g00001186	KH2013:KH.C1.900	KH.C1.900	0	https://www.aniseed.cnrs.fr/aniseed/gene/show_expression?unique_id=Cirobu.g00001186	https://www.aniseed.cnrs.fr/aniseed/gene/show_gene?unique_id=Cirobu.g00001186	http://ghost.zool.kyoto-u.ac.jp/cgi-bin/fordetailkh21.cgi?name=KH.C1.900;source=kh2013
1.17083e-14	0.405287	0.348	0.203	1.57301e-10	0	KH.C1.233	Cirobu.g00000452	MRPS10	MRPL48; MRPS10	4	https://www.aniseed.cnrs.fr/aniseed/gene/show_expression?unique_id=Cirobu.g00000452	https://www.aniseed.cnrs.fr/aniseed/gene/show_gene?unique_id=Cirobu.g00000452	http://ghost.zool.kyoto-u.ac.jp/cgi-bin/fordetailkh21.cgi?name=KH.C1.233;source=kh2013
1.25465e-14	0.376809	0.508	0.338	1.68562e-10	0	KH.C6.39	Cirobu.g00007851	COX4NB	EMC8; EMC9	0	https://www.aniseed.cnrs.fr/aniseed/gene/show_expression?unique_id=Cirobu.g00007851	https://www.aniseed.cnrs.fr/aniseed/gene/show_gene?unique_id=Cirobu.g00007851	http://ghost.zool.kyoto-u.ac.jp/cgi-bin/fordetailkh21.cgi?name=KH.C6.39;source=kh2013
1.26829e-14	0.412642	0.389	0.241	1.70395e-10	0	KH.C2.659	Cirobu.g00004879	ZCCHC7	CNBP; ZCCHC13; ZCCHC7	18	https://www.aniseed.cnrs.fr/aniseed/gene/show_expression?unique_id=Cirobu.g00004879	https://www.aniseed.cnrs.fr/aniseed/gene/show_gene?unique_id=Cirobu.g00004879	http://ghost.zool.kyoto-u.ac.jp/cgi-bin/fordetailkh21.cgi?name=KH.C2.659;source=kh2013
1.33405e-14	0.380272	0.312	0.17	1.79229e-10	0	KH.C2.51	Cirobu.g00004715	NCBP2	AP002373.1; NCBP2; NCBP2L	0	https://www.aniseed.cnrs.fr/aniseed/gene/show_expression?unique_id=Cirobu.g00004715	https://www.aniseed.cnrs.fr/aniseed/gene/show_gene?unique_id=Cirobu.g00004715	http://ghost.zool.kyoto-u.ac.jp/cgi-bin/fordetailkh21.cgi?name=KH.C2.51;source=kh2013
1.37192e-14	-0.466856	0.137	0.313	1.84318e-10	0	KH.C9.142	Cirobu.g00009660	KH2013:KH.C9.142_ANXA7	ANXA11; ANXA4; ANXA7	1	https://www.aniseed.cnrs.fr/aniseed/gene/show_expression?unique_id=Cirobu.g00009660	https://www.aniseed.cnrs.fr/aniseed/gene/show_gene?unique_id=Cirobu.g00009660	http://ghost.zool.kyoto-u.ac.jp/cgi-bin/fordetailkh21.cgi?name=KH.C9.142;source=kh2013
1.44673e-14	0.371694	0.209	0.091	1.94369e-10	0	KH.C5.2	Cirobu.g00007065	ALKBH8	ALKBH6; ALKBH8; TRMT9B	0	https://www.aniseed.cnrs.fr/aniseed/gene/show_expression?unique_id=Cirobu.g00007065	https://www.aniseed.cnrs.fr/aniseed/gene/show_gene?unique_id=Cirobu.g00007065	http://ghost.zool.kyoto-u.ac.jp/cgi-bin/fordetailkh21.cgi?name=KH.C5.2;source=kh2013
1.51537e-14	-0.401467	0.025	0.164	2.0359e-10	0	KH.C4.233	Cirobu.g00006308	MXR2	MSRB1; MSRB2; MSRB3	0	https://www.aniseed.cnrs.fr/aniseed/gene/show_expression?unique_id=Cirobu.g00006308	https://www.aniseed.cnrs.fr/aniseed/gene/show_gene?unique_id=Cirobu.g00006308	http://ghost.zool.kyoto-u.ac.jp/cgi-bin/fordetailkh21.cgi?name=KH.C4.233;source=kh2013
1.52022e-14	0.388122	0.229	0.106	2.04241e-10	0	KH.C1.124	Cirobu.g00000266	MCM7	MCM4; MCM6; MCM7	1	https://www.aniseed.cnrs.fr/aniseed/gene/show_expression?unique_id=Cirobu.g00000266	https://www.aniseed.cnrs.fr/aniseed/gene/show_gene?unique_id=Cirobu.g00000266	http://ghost.zool.kyoto-u.ac.jp/cgi-bin/fordetailkh21.cgi?name=KH.C1.124;source=kh2013
1.52038e-14	-1.36365	0.049	0.196	2.04263e-10	0	KH.C7.729	Cirobu.g00008604	KH2013:KH.C7.729_MATN1/4	COL12A1; COL6A6; SELP	2	https://www.aniseed.cnrs.fr/aniseed/gene/show_expression?unique_id=Cirobu.g00008604	https://www.aniseed.cnrs.fr/aniseed/gene/show_gene?unique_id=Cirobu.g00008604	http://ghost.zool.kyoto-u.ac.jp/cgi-bin/fordetailkh21.cgi?name=KH.C7.729;source=kh2013
1.53147e-14	0.427981	0.366	0.222	2.05753e-10	0	KH.S910.2	Cirobu.g00015179	RPL29	KH.S910.2	4	https://www.aniseed.cnrs.fr/aniseed/gene/show_expression?unique_id=Cirobu.g00015179	https://www.aniseed.cnrs.fr/aniseed/gene/show_gene?unique_id=Cirobu.g00015179	http://ghost.zool.kyoto-u.ac.jp/cgi-bin/fordetailkh21.cgi?name=KH.S910.2;source=kh2013
1.54833e-14	-0.451566	0.189	0.373	2.08018e-10	0	KH.C2.893	Cirobu.g00005134	CTTN	CTTN; DBNL; HCLS1	0	https://www.aniseed.cnrs.fr/aniseed/gene/show_expression?unique_id=Cirobu.g00005134	https://www.aniseed.cnrs.fr/aniseed/gene/show_gene?unique_id=Cirobu.g00005134	http://ghost.zool.kyoto-u.ac.jp/cgi-bin/fordetailkh21.cgi?name=KH.C2.893;source=kh2013
1.55606e-14	-0.443229	0.07	0.23	2.09056e-10	0	KH.C14.29	Cirobu.g00003713	TTC39C	TTC39A; TTC39B; TTC39C	9	https://www.aniseed.cnrs.fr/aniseed/gene/show_expression?unique_id=Cirobu.g00003713	https://www.aniseed.cnrs.fr/aniseed/gene/show_gene?unique_id=Cirobu.g00003713	http://ghost.zool.kyoto-u.ac.jp/cgi-bin/fordetailkh21.cgi?name=KH.C14.29;source=kh2013
1.657e-14	-0.615449	0.056	0.208	2.22618e-10	0	KH.C11.195	Cirobu.g00002008	FAM92A/1	FAM92A; FAM92B	0	https://www.aniseed.cnrs.fr/aniseed/gene/show_expression?unique_id=Cirobu.g00002008	https://www.aniseed.cnrs.fr/aniseed/gene/show_gene?unique_id=Cirobu.g00002008	http://ghost.zool.kyoto-u.ac.jp/cgi-bin/fordetailkh21.cgi?name=KH.C11.195;source=kh2013
1.77244e-14	0.424819	0.207	0.092	2.38128e-10	0	KH.C1.753	Cirobu.g00001023	DHX37	DHX36; DHX37; DHX40	8	https://www.aniseed.cnrs.fr/aniseed/gene/show_expression?unique_id=Cirobu.g00001023	https://www.aniseed.cnrs.fr/aniseed/gene/show_gene?unique_id=Cirobu.g00001023	http://ghost.zool.kyoto-u.ac.jp/cgi-bin/fordetailkh21.cgi?name=KH.C1.753;source=kh2013
1.78451e-14	0.542982	0.157	0.058	2.39748e-10	0	KH.C7.235	Cirobu.g00008063	CHST9	CHST10; CHST11; CHST9	0	https://www.aniseed.cnrs.fr/aniseed/gene/show_expression?unique_id=Cirobu.g00008063	https://www.aniseed.cnrs.fr/aniseed/gene/show_gene?unique_id=Cirobu.g00008063	http://ghost.zool.kyoto-u.ac.jp/cgi-bin/fordetailkh21.cgi?name=KH.C7.235;source=kh2013
1.99283e-14	0.405432	0.252	0.124	2.67736e-10	0	KH.C14.219	Cirobu.g00003636	DNAJA3	DNAJA1; DNAJA3	0	https://www.aniseed.cnrs.fr/aniseed/gene/show_expression?unique_id=Cirobu.g00003636	https://www.aniseed.cnrs.fr/aniseed/gene/show_gene?unique_id=Cirobu.g00003636	http://ghost.zool.kyoto-u.ac.jp/cgi-bin/fordetailkh21.cgi?name=KH.C14.219;source=kh2013
2.02229e-14	-0.469898	0.411	0.588	2.71695e-10	0	KH.C3.246	Cirobu.g00005410	SELT/2	MIEN1; SELENOT	4	https://www.aniseed.cnrs.fr/aniseed/gene/show_expression?unique_id=Cirobu.g00005410	https://www.aniseed.cnrs.fr/aniseed/gene/show_gene?unique_id=Cirobu.g00005410	http://ghost.zool.kyoto-u.ac.jp/cgi-bin/fordetailkh21.cgi?name=KH.C3.246;source=kh2013
2.22757e-14	-0.584254	0.058	0.212	2.99274e-10	0	KH.S674.1	Cirobu.g00014898	NOS/1/3	NOS1; NOS2; NOS3	6	https://www.aniseed.cnrs.fr/aniseed/gene/show_expression?unique_id=Cirobu.g00014898	https://www.aniseed.cnrs.fr/aniseed/gene/show_gene?unique_id=Cirobu.g00014898	http://ghost.zool.kyoto-u.ac.jp/cgi-bin/fordetailkh21.cgi?name=KH.S674.1;source=kh2013
2.30346e-14	-0.423556	0.007	0.131	3.0947e-10	0	KH.C2.62	Cirobu.g00004837	KH2013:KH.C2.62_MGAT4B	MGAT4A; MGAT4B; MGAT4D	0	https://www.aniseed.cnrs.fr/aniseed/gene/show_expression?unique_id=Cirobu.g00004837	https://www.aniseed.cnrs.fr/aniseed/gene/show_gene?unique_id=Cirobu.g00004837	http://ghost.zool.kyoto-u.ac.jp/cgi-bin/fordetailkh21.cgi?name=KH.C2.62;source=kh2013
2.46644e-14	-0.45897	0.088	0.251	3.31366e-10	0	KH.C1.426	Cirobu.g00000666	RNF103	RNF103; RNF130; RNF167	2	https://www.aniseed.cnrs.fr/aniseed/gene/show_expression?unique_id=Cirobu.g00000666	https://www.aniseed.cnrs.fr/aniseed/gene/show_gene?unique_id=Cirobu.g00000666	http://ghost.zool.kyoto-u.ac.jp/cgi-bin/fordetailkh21.cgi?name=KH.C1.426;source=kh2013
2.54261e-14	0.368415	0.249	0.121	3.41599e-10	0	KH.C1.1216	Cirobu.g00000240	IMP4	BRIX1; IMP4; RPF1	0	https://www.aniseed.cnrs.fr/aniseed/gene/show_expression?unique_id=Cirobu.g00000240	https://www.aniseed.cnrs.fr/aniseed/gene/show_gene?unique_id=Cirobu.g00000240	http://ghost.zool.kyoto-u.ac.jp/cgi-bin/fordetailkh21.cgi?name=KH.C1.1216;source=kh2013
2.54309e-14	0.359236	0.551	0.388	3.41665e-10	0	KH.C7.125	Cirobu.g00007945	MMGT1/2	GPN1; GPN2; GPN3	12	https://www.aniseed.cnrs.fr/aniseed/gene/show_expression?unique_id=Cirobu.g00007945	https://www.aniseed.cnrs.fr/aniseed/gene/show_gene?unique_id=Cirobu.g00007945	http://ghost.zool.kyoto-u.ac.jp/cgi-bin/fordetailkh21.cgi?name=KH.C7.125;source=kh2013
2.61409e-14	-0.402875	0.031	0.175	3.51203e-10	0	KH.S1180.1	Cirobu.g00013687	GMPPB	GMPPA; GMPPB	0	https://www.aniseed.cnrs.fr/aniseed/gene/show_expression?unique_id=Cirobu.g00013687	https://www.aniseed.cnrs.fr/aniseed/gene/show_gene?unique_id=Cirobu.g00013687	http://ghost.zool.kyoto-u.ac.jp/cgi-bin/fordetailkh21.cgi?name=KH.S1180.1;source=kh2013
2.6245e-14	0.295498	0.106	0.029	3.52601e-10	0	KH.C1.1039	Cirobu.g00000046	KH2013:KH.C1.1039_PRSS12	HGFAC; PRSS12; TMPRSS3	5	https://www.aniseed.cnrs.fr/aniseed/gene/show_expression?unique_id=Cirobu.g00000046	https://www.aniseed.cnrs.fr/aniseed/gene/show_gene?unique_id=Cirobu.g00000046	http://ghost.zool.kyoto-u.ac.jp/cgi-bin/fordetailkh21.cgi?name=KH.C1.1039;source=kh2013
2.64767e-14	0.413778	0.346	0.202	3.55715e-10	0	KH.C13.53	Cirobu.g00003455	GLT25D1/2	CERCAM; COLGALT1; COLGALT2	3	https://www.aniseed.cnrs.fr/aniseed/gene/show_expression?unique_id=Cirobu.g00003455	https://www.aniseed.cnrs.fr/aniseed/gene/show_gene?unique_id=Cirobu.g00003455	http://ghost.zool.kyoto-u.ac.jp/cgi-bin/fordetailkh21.cgi?name=KH.C13.53;source=kh2013
2.68613e-14	0.367626	0.207	0.091	3.60882e-10	0	KH.C7.635	Cirobu.g00008501	KH2013:KH.C7.635	KH.C7.635	0	https://www.aniseed.cnrs.fr/aniseed/gene/show_expression?unique_id=Cirobu.g00008501	https://www.aniseed.cnrs.fr/aniseed/gene/show_gene?unique_id=Cirobu.g00008501	http://ghost.zool.kyoto-u.ac.jp/cgi-bin/fordetailkh21.cgi?name=KH.C7.635;source=kh2013
2.68729e-14	-0.462299	0.079	0.241	3.61037e-10	0	KH.S423.2	Cirobu.g00014476	KH2013:KH.S423.2_CG30280	FIBCD1; TNR; TNXB	2	https://www.aniseed.cnrs.fr/aniseed/gene/show_expression?unique_id=Cirobu.g00014476	https://www.aniseed.cnrs.fr/aniseed/gene/show_gene?unique_id=Cirobu.g00014476	http://ghost.zool.kyoto-u.ac.jp/cgi-bin/fordetailkh21.cgi?name=KH.S423.2;source=kh2013
2.6988e-14	0.372012	0.425	0.269	3.62584e-10	0	KH.S164.8	Cirobu.g00014016	MRPL24	MRPL24	0	https://www.aniseed.cnrs.fr/aniseed/gene/show_expression?unique_id=Cirobu.g00014016	https://www.aniseed.cnrs.fr/aniseed/gene/show_gene?unique_id=Cirobu.g00014016	http://ghost.zool.kyoto-u.ac.jp/cgi-bin/fordetailkh21.cgi?name=KH.S164.8;source=kh2013
2.76513e-14	-0.42984	0.029	0.168	3.71496e-10	0	KH.C1.67	Cirobu.g00000930	LAMA4	DNAH6	2	https://www.aniseed.cnrs.fr/aniseed/gene/show_expression?unique_id=Cirobu.g00000930	https://www.aniseed.cnrs.fr/aniseed/gene/show_gene?unique_id=Cirobu.g00000930	http://ghost.zool.kyoto-u.ac.jp/cgi-bin/fordetailkh21.cgi?name=KH.C1.67;source=kh2013
2.83553e-14	-0.374234	0.011	0.139	3.80953e-10	0	KH.C10.436	Cirobu.g00001657	KH2013:KH.C10.436_DHDH	BLVRA; DHDH	0	https://www.aniseed.cnrs.fr/aniseed/gene/show_expression?unique_id=Cirobu.g00001657	https://www.aniseed.cnrs.fr/aniseed/gene/show_gene?unique_id=Cirobu.g00001657	http://ghost.zool.kyoto-u.ac.jp/cgi-bin/fordetailkh21.cgi?name=KH.C10.436;source=kh2013
2.90051e-14	-0.407755	0.016	0.146	3.89683e-10	0	KH.C5.309	Cirobu.g00007183	KH2013:KH.C5.309_CYP-33C1/11/12/3/4/5/6/7/8	CYP2A13; CYP2R1; CYP2U1	0	https://www.aniseed.cnrs.fr/aniseed/gene/show_expression?unique_id=Cirobu.g00007183	https://www.aniseed.cnrs.fr/aniseed/gene/show_gene?unique_id=Cirobu.g00007183	http://ghost.zool.kyoto-u.ac.jp/cgi-bin/fordetailkh21.cgi?name=KH.C5.309;source=kh2013
3.04044e-14	0.385908	0.294	0.159	4.08484e-10	0	KH.C5.656	Cirobu.g00007564	KH2013:KH.C5.656	PABPC4; RBM19; RBM28	2	https://www.aniseed.cnrs.fr/aniseed/gene/show_expression?unique_id=Cirobu.g00007564	https://www.aniseed.cnrs.fr/aniseed/gene/show_gene?unique_id=Cirobu.g00007564	http://ghost.zool.kyoto-u.ac.jp/cgi-bin/fordetailkh21.cgi?name=KH.C5.656;source=kh2013
3.04226e-14	0.375423	0.429	0.274	4.08727e-10	0	KH.C1.675	Cirobu.g00000936	CWC15	CWC15	0	https://www.aniseed.cnrs.fr/aniseed/gene/show_expression?unique_id=Cirobu.g00000936	https://www.aniseed.cnrs.fr/aniseed/gene/show_gene?unique_id=Cirobu.g00000936	http://ghost.zool.kyoto-u.ac.jp/cgi-bin/fordetailkh21.cgi?name=KH.C1.675;source=kh2013
3.12365e-14	0.355629	0.238	0.112	4.19662e-10	0	KH.C12.14	Cirobu.g00002666	CDH10/11/12/18/19/20/22/24/5/6/7/8/9	CDH18; CDH7; CDH8	20	https://www.aniseed.cnrs.fr/aniseed/gene/show_expression?unique_id=Cirobu.g00002666	https://www.aniseed.cnrs.fr/aniseed/gene/show_gene?unique_id=Cirobu.g00002666	http://ghost.zool.kyoto-u.ac.jp/cgi-bin/fordetailkh21.cgi?name=KH.C12.14;source=kh2013
3.12756e-14	-0.463977	0.366	0.551	4.20188e-10	0	KH.C9.119	Cirobu.g00009634	SH3BGRL3	SH3BGR; SH3BGRL2; SH3BGRL3	0	https://www.aniseed.cnrs.fr/aniseed/gene/show_expression?unique_id=Cirobu.g00009634	https://www.aniseed.cnrs.fr/aniseed/gene/show_gene?unique_id=Cirobu.g00009634	http://ghost.zool.kyoto-u.ac.jp/cgi-bin/fordetailkh21.cgi?name=KH.C9.119;source=kh2013
3.26118e-14	-0.454113	0.137	0.313	4.38139e-10	0	KH.L170.51	Cirobu.g00011789	ARF1/2/4/5	ARF1; ARF4; ARF5	0	https://www.aniseed.cnrs.fr/aniseed/gene/show_expression?unique_id=Cirobu.g00011789	https://www.aniseed.cnrs.fr/aniseed/gene/show_gene?unique_id=Cirobu.g00011789	http://ghost.zool.kyoto-u.ac.jp/cgi-bin/fordetailkh21.cgi?name=KH.L170.51;source=kh2013
3.26553e-14	0.418448	0.303	0.166	4.38724e-10	0	KH.C2.974	Cirobu.g00005222	MKI67	MKI67	0	https://www.aniseed.cnrs.fr/aniseed/gene/show_expression?unique_id=Cirobu.g00005222	https://www.aniseed.cnrs.fr/aniseed/gene/show_gene?unique_id=Cirobu.g00005222	http://ghost.zool.kyoto-u.ac.jp/cgi-bin/fordetailkh21.cgi?name=KH.C2.974;source=kh2013
[truncated: 17,053 more rows]
